# Supplementary material for: ATAC-Seq analysis reveals a widespread decrease of chromatin accessibility in age-related macular degeneration
Source: Nat Commun. 2018 Apr 10;9:1364. doi: 10.1038/s41467-018-03856-y (PMC5893535; doi:10.1038/s41467-018-03856-y)
Supplement: Supplementary file 4 — Supplementary Data 1 [file 41467_2018_3856_MOESM4_ESM.xlsx]

## Sheet: ATAC-Seq peaks in the retina
Supplementary Data 1. ATAC-Seq peaks from all retinal samples
Chromosome in hg19	Start site in hg19	End site in hg19	Type	Nearby gene
chr1	10025	10699	promoter	DDX11L1
chr1	567434	567757	promoter	MIR6723
chr1	569714	570172	promoter	MIR6723
chr1	713661	714738	promoter	LOC100288069
chr1	762363	763293	promoter	LINC00115,LINC01128
chr1	804940	805676	ncRNA_intronic	FAM41C
chr1	839571	840508	intergenic	FAM41C,LOC100130417
chr1	855811	856371	promoter	LOC100130417
chr1	856424	856813	promoter	LOC100130417
chr1	859032	861278	promoter	SAMD11
chr1	868371	869370	intronic	SAMD11
chr1	870916	871581	exonic	SAMD11
chr1	873486	874009	intronic	SAMD11
chr1	875516	876090	intronic	SAMD11
chr1	876128	876436	intronic	SAMD11
chr1	876864	877676	exonic	SAMD11
chr1	880040	880491	exonic	NOC2L
chr1	894458	895305	promoter	NOC2L
chr1	895674	896856	promoter	KLHL17
chr1	911253	911995	exonic	PERM1
chr1	919380	920006	promoter	PERM1
chr1	934864	936433	promoter	HES4
chr1	937133	937523	promoter	HES4
chr1	940637	942368	intergenic	HES4,ISG15
chr1	948433	949350	promoter	ISG15
chr1	954536	956012	promoter	AGRN
chr1	967831	968954	intronic	AGRN
chr1	975766	976739	exonic	AGRN
chr1	994515	995389	intergenic	AGRN,RNF223
chr1	999149	999927	intergenic	AGRN,RNF223
chr1	1003997	1005105	intergenic	AGRN,RNF223
chr1	1014777	1016020	downstream	C1orf159
chr1	1051160	1052316	promoter	C1orf159
chr1	1057292	1058124	intergenic	C1orf159,LINC01342
chr1	1092713	1094199	intergenic	LINC01342,MIR200B
chr1	1143414	1144196	promoter	TNFRSF18
chr1	1166721	1168131	promoter	B3GALT6
chr1	1208852	1210254	promoter	UBE2J2
chr1	1226658	1227727	exonic	SCNN1D
chr1	1228875	1229491	exonic	ACAP3
chr1	1234290	1234705	intronic	ACAP3
chr1	1238228	1238840	exonic	ACAP3
chr1	1239846	1240561	intronic	ACAP3
chr1	1240958	1241284	intronic	ACAP3
chr1	1242935	1244173	promoter	ACAP3,PUSL1
chr1	1259688	1260763	promoter	CPSF3L
chr1	1284170	1285439	promoter	DVL1
chr1	1290632	1291210	exonic	MXRA8
chr1	1293724	1294374	promoter	MXRA8
chr1	1307471	1307751	downstream	AURKAIP1
chr1	1310219	1311212	promoter	AURKAIP1
chr1	1334266	1335538	promoter	CCNL2
chr1	1342327	1343410	promoter	MRPL20
chr1	1362214	1363080	promoter	TMEM88B
chr1	1369658	1370155	promoter	LOC102724312
chr1	1370634	1371446	promoter	VWA1
chr1	1397175	1398392	exonic	ATAD3C
chr1	1406692	1407577	promoter	ATAD3B
chr1	1440046	1441216	intergenic	ATAD3B,ATAD3A
chr1	1446818	1447857	promoter	ATAD3A
chr1	1474967	1476524	promoter	TMEM240
chr1	1489900	1491140	intronic	SSU72
chr1	1509508	1510903	promoter	SSU72
chr1	1534612	1535759	promoter	C1orf233
chr1	1549512	1550307	promoter	MIB2
chr1	1550365	1551810	promoter	MIB2
chr1	1565450	1566177	exonic	MIB2
chr1	1590106	1590996	intronic	CDK11B
chr1	1614643	1616085	intronic	CDK11B,SLC35E2B
chr1	1623736	1624965	promoter	SLC35E2B
chr1	1655403	1656294	promoter;UTR3	CDK11A,CDK11B;SLC35E2
chr1	1677038	1678282	promoter	SLC35E2
chr1	1706792	1707578	intronic	NADK
chr1	1709394	1710645	promoter	NADK
chr1	1713482	1714681	promoter	NADK
chr1	1714875	1715210	downstream	GNB1
chr1	1730918	1731476	intronic	GNB1
chr1	1736130	1736674	intronic	GNB1
chr1	1740754	1741558	intronic	GNB1
chr1	1746585	1747870	exonic	GNB1
chr1	1757876	1758525	intronic	GNB1
chr1	1758583	1759190	intronic	GNB1
chr1	1763632	1764175	intronic	GNB1
chr1	1764295	1764665	intronic	GNB1
chr1	1812968	1813758	intronic	GNB1
chr1	1814862	1815268	intronic	GNB1
chr1	1819903	1820179	intronic	GNB1
chr1	1821732	1823366	promoter	GNB1
chr1	1837646	1838029	intergenic	GNB1,CALML6
chr1	1840005	1841057	intergenic	GNB1,CALML6
chr1	1850219	1851354	promoter	TMEM52
chr1	1875002	1876016	exonic	CFAP74
chr1	1891252	1891979	exonic	CFAP74
chr1	1909691	1910708	intronic	CFAP74
chr1	1920478	1921106	intronic	CFAP74
chr1	1963285	1964572	downstream	GABRD
chr1	1976111	1976778	intergenic	GABRD,LOC105378591
chr1	1977939	1978217	intergenic	GABRD,LOC105378591
chr1	1980882	1982383	promoter	PRKCZ
chr1	2004704	2005802	promoter	PRKCZ
chr1	2063719	2064021	intronic	PRKCZ
chr1	2064353	2065365	intronic	PRKCZ
chr1	2071178	2071843	intronic	PRKCZ
chr1	2088013	2088912	intronic	PRKCZ
chr1	2094479	2095069	intronic	PRKCZ
chr1	2105587	2106265	exonic	PRKCZ
chr1	2120806	2121884	exonic	FAAP20
chr1	2125910	2126990	promoter	FAAP20
chr1	2130583	2131187	UTR5	FAAP20
chr1	2135816	2137226	intronic	FAAP20
chr1	2143698	2144784	promoter	FAAP20
chr1	2154423	2154748	intergenic	FAAP20,SKI
chr1	2158579	2159823	promoter	SKI
chr1	2160092	2161069	promoter	SKI
chr1	2163385	2163590	intronic	SKI
chr1	2174585	2175213	intronic	SKI
chr1	2186932	2187839	intronic	SKI
chr1	2201600	2202387	intronic	SKI
chr1	2221916	2222743	intronic	SKI
chr1	2230501	2231125	intronic	SKI
chr1	2243763	2244840	intergenic	SKI,MORN1
chr1	2253620	2254799	intronic	MORN1
chr1	2261597	2262863	intronic	MORN1
chr1	2312740	2313726	intronic	MORN1
chr1	2322504	2323942	promoter	MORN1
chr1	2343539	2344920	promoter	PEX10
chr1	2345833	2346200	promoter	PEX10
chr1	2374862	2375855	intergenic	PEX10,PLCH2
chr1	2376871	2377596	intergenic	PEX10,PLCH2
chr1	2377780	2378363	intergenic	PEX10,PLCH2
chr1	2383165	2384418	intergenic	PEX10,PLCH2
chr1	2391171	2391668	intergenic	PEX10,PLCH2
chr1	2392156	2392989	intergenic	PEX10,PLCH2
chr1	2396929	2397731	promoter	PLCH2
chr1	2397838	2398341	promoter	PLCH2
chr1	2398460	2399071	promoter	PLCH2
chr1	2400100	2400362	intronic	PLCH2
chr1	2405463	2408674	promoter	PLCH2
chr1	2412467	2412752	intronic	PLCH2
chr1	2413187	2413929	intronic	PLCH2
chr1	2424562	2425457	intronic	PLCH2
chr1	2436998	2438111	downstream	PANK4,PLCH2
chr1	2438344	2438960	downstream	PANK4,PLCH2
chr1	2454591	2454914	intronic	PANK4
chr1	2455024	2455422	intronic	PANK4
chr1	2457515	2458506	promoter	PANK4
chr1	2460766	2461412	promoter	HES5
chr1	2461548	2462145	promoter	HES5
chr1	2472045	2472507	intergenic	HES5,LOC115110
chr1	2474889	2475625	intergenic	HES5,LOC115110
chr1	2475924	2476849	intergenic	HES5,LOC115110
chr1	2477212	2477963	intergenic	HES5,LOC115110
chr1	2478301	2478639	intergenic	HES5,LOC115110
chr1	2479486	2479763	downstream	LOC115110
chr1	2480203	2480423	downstream	LOC115110
chr1	2486932	2487544	promoter	LOC115110
chr1	2516719	2517458	promoter;downstream	FAM213B;LOC100996583
chr1	2517510	2518768	promoter	FAM213B
chr1	2562237	2563067	intronic	MMEL1
chr1	2573775	2575200	intronic	TTC34
chr1	2585113	2586425	intronic	TTC34
chr1	2738231	2739049	intergenic	TTC34,ACTRT2
chr1	2822094	2823075	intergenic	TTC34,ACTRT2
chr1	2985913	2987152	intronic	PRDM16
chr1	3021811	3022560	intronic	PRDM16
chr1	3023414	3024364	intronic	PRDM16
chr1	3042084	3043107	intronic	PRDM16
chr1	3051327	3051901	intronic	PRDM16
chr1	3086832	3087980	intronic	PRDM16
chr1	3089829	3090365	intronic	PRDM16
chr1	3135622	3136405	intronic	PRDM16
chr1	3184627	3185224	intronic	PRDM16
chr1	3229569	3230598	intronic	PRDM16
chr1	3268811	3269569	intronic	PRDM16
chr1	3281811	3283023	intronic	PRDM16
chr1	3326614	3327066	intronic	PRDM16
chr1	3339882	3340489	intronic	PRDM16
chr1	3340948	3341610	intronic	PRDM16
chr1	3369694	3370420	promoter	ARHGEF16
chr1	3370637	3371700	promoter	ARHGEF16
chr1	3387982	3388770	intronic	ARHGEF16
chr1	3400069	3400952	intergenic	ARHGEF16,MEGF6
chr1	3407625	3408577	intronic	MEGF6
chr1	3447519	3448511	intronic	MEGF6
chr1	3454371	3454984	intronic	MEGF6
chr1	3456461	3457071	intronic	MEGF6
chr1	3473831	3474446	intronic	MEGF6
chr1	3493859	3494419	intronic	MEGF6
chr1	3506693	3507702	intronic	MEGF6
chr1	3527702	3528713	promoter	MEGF6
chr1	3535415	3535997	intergenic	MEGF6,TPRG1L
chr1	3537682	3537988	intergenic	MEGF6,TPRG1L
chr1	3540816	3542377	promoter	TPRG1L
chr1	3547412	3548468	exonic	WRAP73
chr1	3566168	3566910	promoter	WRAP73
chr1	3585245	3585889	intronic	TP73
chr1	3611924	3612891	intronic	TP73
chr1	3627741	3628104	intronic	TP73
chr1	3629653	3630137	intronic	TP73
chr1	3630249	3631691	intronic	TP73
chr1	3640858	3641318	intronic	TP73
chr1	3643783	3644203	exonic	TP73
chr1	3663363	3664217	promoter	TP73-AS1
chr1	3688615	3689634	promoter	SMIM1
chr1	3712594	3713632	promoter	LRRC47
chr1	3763652	3764146	exonic	CEP104
chr1	3768712	3769046	exonic	CEP104
chr1	3773232	3774581	promoter	DFFB
chr1	3774793	3775580	promoter	DFFB
chr1	3816304	3818283	promoter	C1orf174
chr1	3827203	3828043	ncRNA_intronic	LINC01134
chr1	4038949	4039391	intergenic	LINC01346,LOC284661
chr1	4053760	4054615	intergenic	LINC01346,LOC284661
chr1	4131312	4132722	intergenic	LINC01346,LOC284661
chr1	4168626	4169850	intergenic	LINC01346,LOC284661
chr1	4313909	4314856	intergenic	LINC01346,LOC284661
chr1	4401404	4402056	intergenic	LINC01346,LOC284661
chr1	4405587	4406519	intergenic	LINC01346,LOC284661
chr1	4420793	4421449	intergenic	LINC01346,LOC284661
chr1	4457153	4457800	intergenic	LINC01346,LOC284661
chr1	4572517	4573394	intergenic	LOC284661,AJAP1
chr1	4613423	4614171	intergenic	LOC284661,AJAP1
chr1	4712659	4713139	promoter	AJAP1
chr1	4714474	4714837	promoter	AJAP1
chr1	4716314	4716845	intronic	AJAP1
chr1	4718082	4718717	intronic	AJAP1
chr1	4719324	4719763	intronic	AJAP1
chr1	4773548	4775481	intronic	AJAP1
chr1	4793586	4794591	intronic	AJAP1
chr1	4939072	4940995	intergenic	AJAP1,MIR4417
chr1	5060574	5061144	intergenic	AJAP1,MIR4417
chr1	5159017	5159653	intergenic	AJAP1,MIR4417
chr1	5356085	5356970	intergenic	AJAP1,MIR4417
chr1	5364695	5365598	intergenic	AJAP1,MIR4417
chr1	5371267	5372483	intergenic	AJAP1,MIR4417
chr1	5494968	5495760	intergenic	AJAP1,MIR4417
chr1	5574459	5574961	intergenic	AJAP1,MIR4417
chr1	5805631	5806417	intergenic	MIR4417,MIR4689
chr1	5853282	5854138	intergenic	MIR4417,MIR4689
chr1	5910651	5911773	intergenic	MIR4417,MIR4689
chr1	5956733	5957377	intronic	NPHP4
chr1	5975618	5976378	intronic	NPHP4
chr1	5994102	5994981	intronic	NPHP4
chr1	6035148	6035769	intronic	NPHP4
chr1	6040325	6041163	intronic	NPHP4
chr1	6051554	6053536	promoter	KCNAB2,NPHP4
chr1	6062026	6064422	intronic	KCNAB2
chr1	6086064	6086748	promoter	KCNAB2
chr1	6093931	6094981	promoter	KCNAB2
chr1	6142061	6143098	exonic	KCNAB2
chr1	6187620	6188361	exonic	CHD5
chr1	6205129	6205685	intronic	CHD5
chr1	6208640	6209081	exonic	CHD5
chr1	6221275	6221955	intronic	CHD5
chr1	6230677	6232111	intronic	CHD5
chr1	6239196	6240886	promoter	CHD5
chr1	6259071	6260194	promoter	RPL22
chr1	6265202	6265601	promoter	LOC102724450
chr1	6266027	6266462	promoter	RNF207
chr1	6267982	6268288	intronic	RNF207
chr1	6268681	6269901	exonic	RNF207
chr1	6284770	6286173	exonic	ICMT
chr1	6293203	6293781	exonic	ICMT
chr1	6294553	6296440	promoter	ICMT
chr1	6305080	6306571	promoter	HES3
chr1	6306762	6307156	downstream	GPR153,HES3
chr1	6319976	6320788	intronic	GPR153
chr1	6320807	6321518	promoter	GPR153
chr1	6336001	6336974	intronic	ACOT7
chr1	6340817	6341358	exonic	ACOT7
chr1	6341901	6342708	intronic	ACOT7
chr1	6359026	6360589	intronic	ACOT7
chr1	6395546	6396876	intronic	ACOT7
chr1	6402994	6403996	intronic	ACOT7
chr1	6418859	6420075	promoter	ACOT7
chr1	6423130	6423644	intronic	ACOT7
chr1	6444966	6446209	promoter	ACOT7
chr1	6452342	6454296	promoter	ACOT7
chr1	6474237	6474917	downstream	HES2
chr1	6479150	6480200	promoter	HES2
chr1	6483545	6484025	promoter	ESPN
chr1	6484627	6485683	promoter	ESPN
chr1	6486179	6486922	intronic	ESPN
chr1	6497033	6497754	intronic	ESPN
chr1	6498097	6498410	intronic	ESPN
chr1	6500207	6500969	exonic	ESPN
chr1	6503571	6504137	intronic	ESPN
chr1	6506990	6507656	intronic	ESPN
chr1	6508646	6509524	exonic	ESPN
chr1	6510103	6510531	intronic	ESPN
chr1	6511553	6511917	exonic	ESPN
chr1	6514082	6515076	intronic	ESPN
chr1	6519879	6520610	exonic	ESPN
chr1	6524321	6526584	promoter	TNFRSF25
chr1	6535422	6536087	exonic	PLEKHG5
chr1	6543008	6543756	intronic	PLEKHG5
chr1	6546529	6546894	intronic	PLEKHG5
chr1	6549950	6551136	promoter	PLEKHG5
chr1	6557192	6557956	promoter	PLEKHG5
chr1	6570089	6570528	intronic	PLEKHG5
chr1	6579940	6580548	promoter	PLEKHG5
chr1	6614025	6614866	promoter	NOL9
chr1	6639225	6640576	exonic	TAS1R1
chr1	6647062	6647878	exonic	ZBTB48
chr1	6660563	6663707	promoter	KLHL21
chr1	6672757	6675195	promoter	PHF13
chr1	6684706	6686134	promoter	THAP3
chr1	6761284	6762542	promoter	DNAJC11
chr1	6844314	6846320	promoter	CAMTA1
chr1	6949966	6950543	intronic	CAMTA1
chr1	7008273	7010286	intronic	CAMTA1
chr1	7018477	7018861	intronic	CAMTA1
chr1	7019267	7019886	intronic	CAMTA1
chr1	7020405	7021006	intronic	CAMTA1
chr1	7022487	7023696	intronic	CAMTA1
chr1	7102118	7103255	intronic	CAMTA1
chr1	7103933	7104865	intronic	CAMTA1
chr1	7112770	7113230	intronic	CAMTA1
chr1	7130128	7131251	intronic	CAMTA1
chr1	7135556	7136386	intronic	CAMTA1
chr1	7158192	7159024	intronic	CAMTA1
chr1	7170077	7170916	intronic	CAMTA1
chr1	7177535	7178303	intronic	CAMTA1
chr1	7181494	7182150	intronic	CAMTA1
chr1	7209305	7210173	intronic	CAMTA1
chr1	7232444	7233533	intronic	CAMTA1
chr1	7267776	7268530	intronic	CAMTA1
chr1	7283408	7284551	intronic	CAMTA1
chr1	7289997	7291219	intronic	CAMTA1
chr1	7291631	7292059	intronic	CAMTA1
chr1	7359295	7359904	intronic	CAMTA1
chr1	7448725	7449711	intronic	CAMTA1
chr1	7486958	7488324	intronic	CAMTA1
chr1	7510865	7511690	intronic	CAMTA1
chr1	7515282	7515990	intronic	CAMTA1
chr1	7520841	7521467	intronic	CAMTA1
chr1	7530833	7532414	intronic	CAMTA1
chr1	7551401	7552214	intronic	CAMTA1
chr1	7617805	7618570	intronic	CAMTA1
chr1	7619042	7619678	intronic	CAMTA1
chr1	7634120	7635069	intronic	CAMTA1
chr1	7641879	7642745	intronic	CAMTA1
chr1	7651140	7652005	intronic	CAMTA1
chr1	7706788	7707768	intronic	CAMTA1
chr1	7727546	7729069	intronic	CAMTA1
chr1	7729396	7730352	intronic	CAMTA1
chr1	7739991	7741295	intronic	CAMTA1
chr1	7741606	7742685	intronic	CAMTA1
chr1	7758677	7759084	intronic	CAMTA1
chr1	7763430	7763701	intronic	CAMTA1
chr1	7763926	7766007	intronic	CAMTA1
chr1	7780554	7781310	intronic	CAMTA1
chr1	7787871	7788627	intronic	CAMTA1
chr1	7812212	7813234	exonic	CAMTA1
chr1	7830701	7831901	promoter	VAMP3
chr1	7842282	7842616	promoter;downstream	PER3;VAMP3
chr1	7843414	7845127	promoter	PER3
chr1	7845251	7845451	intronic	PER3
chr1	7884679	7885232	intronic	PER3
chr1	7962479	7963203	intergenic	UTS2,TNFRSF9
chr1	8002212	8003104	intronic	TNFRSF9
chr1	8013790	8014735	intergenic	TNFRSF9,PARK7
chr1	8021188	8022192	promoter	PARK7
chr1	8035182	8035767	intronic	PARK7
chr1	8042344	8042853	intronic	PARK7
chr1	8064122	8065411	intergenic	PARK7,ERRFI1
chr1	8085516	8087261	promoter	ERRFI1
chr1	8229349	8230800	intergenic	ERRFI1,LOC102724539
chr1	8261809	8262978	intergenic	ERRFI1,LOC102724539
chr1	8299496	8300088	intergenic	LOC102724539,SLC45A1
chr1	8374356	8374932	intergenic	LOC102724539,SLC45A1
chr1	8377752	8378769	promoter	SLC45A1
chr1	8403081	8404145	exonic	SLC45A1
chr1	8408874	8409418	intergenic	SLC45A1,RERE
chr1	8422983	8423653	intronic	RERE
chr1	8431432	8431894	intronic	RERE
chr1	8432490	8433103	intronic	RERE
chr1	8433580	8434788	intronic	RERE
chr1	8438357	8438785	intronic	RERE
chr1	8441877	8442841	intronic	RERE
chr1	8469043	8469610	intronic	RERE
chr1	8483026	8484971	promoter	LOC102724552
chr1	8490929	8491570	ncRNA_intronic	LOC102724552
chr1	8525090	8525568	intronic	RERE
chr1	8525764	8526164	exonic	RERE
chr1	8537094	8538076	intronic	RERE
chr1	8552668	8553314	intronic	RERE
chr1	8577957	8578714	intronic	RERE
chr1	8585345	8586425	intronic	RERE
chr1	8589876	8590378	intronic	RERE
chr1	8621129	8621824	intronic	RERE
chr1	8658084	8659349	intronic	RERE
chr1	8659556	8660183	intronic	RERE
chr1	8689226	8690090	intronic	RERE
chr1	8720290	8721063	intronic	RERE
chr1	8761055	8761532	intronic	RERE
chr1	8762929	8763901	intronic	RERE
chr1	8786308	8787423	intronic	RERE
chr1	8862227	8862954	intronic	RERE
chr1	8874938	8875283	intronic	RERE
chr1	8875717	8876084	intronic	RERE
chr1	8876920	8878347	promoter	RERE
chr1	8904574	8905063	intergenic	RERE,ENO1
chr1	8908706	8909314	intergenic	RERE,ENO1
chr1	8933607	8934011	intronic	ENO1
chr1	8937997	8939623	promoter	ENO1-AS1
chr1	8949884	8950425	intergenic	ENO1-AS1,CA6
chr1	8974346	8975794	intergenic	ENO1-AS1,CA6
chr1	9170811	9171449	exonic	GPR157
chr1	9188708	9190026	promoter	GPR157
chr1	9256363	9257244	intergenic	LOC102724571,H6PD
chr1	9293169	9293787	promoter	H6PD
chr1	9294231	9295423	promoter	H6PD
chr1	9302462	9303253	intronic	H6PD
chr1	9309674	9310439	intronic	H6PD
chr1	9313101	9314188	intronic	H6PD
chr1	9327055	9327660	UTR3	H6PD
chr1	9352280	9354231	promoter	SPSB1
chr1	9382697	9383476	intronic	SPSB1
chr1	9483004	9483987	downstream	LOC100506022
chr1	9488567	9489643	promoter	LOC100506022
chr1	9501426	9502184	intergenic	LOC100506022,SLC25A33
chr1	9513609	9514476	intergenic	LOC100506022,SLC25A33
chr1	9551074	9551465	intergenic	LOC100506022,SLC25A33
chr1	9555056	9555899	intergenic	LOC100506022,SLC25A33
chr1	9563354	9563718	intergenic	LOC100506022,SLC25A33
chr1	9564607	9566026	intergenic	LOC100506022,SLC25A33
chr1	9589054	9589714	intergenic	LOC100506022,SLC25A33
chr1	9592806	9593291	intergenic	LOC100506022,SLC25A33
chr1	9598897	9600502	promoter	SLC25A33
chr1	9606655	9607272	intronic	SLC25A33
chr1	9611877	9612518	intronic	SLC25A33
chr1	9618113	9619231	intronic	SLC25A33
chr1	9621518	9622051	intronic	SLC25A33
chr1	9638787	9640438	exonic	SLC25A33
chr1	9648439	9649500	promoter	TMEM201
chr1	9651662	9652072	intronic	TMEM201
chr1	9653190	9654276	intronic	TMEM201
chr1	9655207	9655452	intronic	TMEM201
chr1	9666506	9667680	exonic	TMEM201
chr1	9687003	9687643	intergenic	TMEM201,PIK3CD
chr1	9747350	9747875	promoter	PIK3CD-AS2
chr1	9749051	9749989	intronic	PIK3CD
chr1	9781688	9782236	exonic	PIK3CD
chr1	9784939	9785415	exonic	PIK3CD
chr1	9795823	9797006	exonic	CLSTN1
chr1	9809527	9810325	exonic	CLSTN1
chr1	9813089	9813717	intronic	CLSTN1
chr1	9826759	9827446	intronic	CLSTN1
chr1	9852090	9852945	intronic	CLSTN1
chr1	9858212	9859312	intronic	CLSTN1
chr1	9864699	9865177	intronic	CLSTN1
chr1	9867600	9868210	intronic	CLSTN1
chr1	9869093	9869679	intronic	CLSTN1
chr1	9871398	9871713	intronic	CLSTN1
chr1	9871983	9872413	intronic	CLSTN1
chr1	9883005	9884832	promoter	CLSTN1
chr1	9885368	9886157	promoter	CLSTN1
chr1	9895598	9897295	intergenic	CLSTN1,CTNNBIP1
chr1	9901742	9902492	intergenic	CLSTN1,CTNNBIP1
chr1	9902639	9903331	intergenic	CLSTN1,CTNNBIP1
chr1	9904801	9905221	intergenic	CLSTN1,CTNNBIP1
chr1	9906741	9907431	downstream	CTNNBIP1
chr1	9912132	9913455	intronic	CTNNBIP1
chr1	9927363	9928072	intronic	CTNNBIP1
chr1	9934942	9936031	intronic	CTNNBIP1
chr1	9952606	9953539	intronic	CTNNBIP1
chr1	9960366	9961102	intronic	CTNNBIP1
chr1	9961589	9962346	intronic	CTNNBIP1
chr1	9969735	9971164	promoter	CTNNBIP1
chr1	10002954	10004013	promoter	LZIC,NMNAT1
chr1	10010102	10011104	intronic	NMNAT1
chr1	10050220	10050917	intergenic	NMNAT1,RBP7
chr1	10057031	10058343	promoter	RBP7
chr1	10092447	10093906	promoter	UBE4B
chr1	10133980	10135057	intronic	UBE4B
chr1	10143631	10144647	intronic	UBE4B
chr1	10158370	10159215	intronic	UBE4B
chr1	10188060	10188823	intronic	UBE4B
chr1	10212834	10213337	intronic	UBE4B
chr1	10215026	10215984	intronic	UBE4B
chr1	10264147	10264928	intergenic	UBE4B,KIF1B
chr1	10269867	10272242	promoter	KIF1B
chr1	10310688	10311212	intronic	KIF1B
chr1	10313504	10314428	intronic	KIF1B
chr1	10338992	10339540	intronic	KIF1B
chr1	10346069	10346816	intronic	KIF1B
chr1	10398086	10398464	intronic	KIF1B
chr1	10437465	10438135	UTR3	KIF1B
chr1	10458342	10459995	promoter	PGD
chr1	10468941	10469785	intronic	PGD
chr1	10488117	10488430	promoter	APITD1,APITD1-CORT
chr1	10490033	10491397	promoter	APITD1,APITD1-CORT
chr1	10532029	10532926	promoter	DFFA
chr1	10534787	10535690	promoter	PEX14
chr1	10554380	10555620	exonic	PEX14
chr1	10567233	10567878	intronic	PEX14
chr1	10568379	10569149	intronic	PEX14
chr1	10574243	10574803	intronic	PEX14
chr1	10590382	10590849	intronic	PEX14
chr1	10592478	10592982	intronic	PEX14
chr1	10595523	10596162	intronic	PEX14
chr1	10596309	10596660	exonic	PEX14
chr1	10597259	10597899	intronic	PEX14
chr1	10598207	10598927	intronic	PEX14
chr1	10599539	10599987	intronic	PEX14
chr1	10601388	10601776	intronic	PEX14
chr1	10614343	10614993	intronic	PEX14
chr1	10615589	10616753	intronic	PEX14
chr1	10683067	10683853	exonic	PEX14
chr1	10694159	10695348	downstream	CASZ1
chr1	10699895	10701543	exonic	CASZ1
chr1	10706453	10706855	intronic	CASZ1
chr1	10710976	10711811	exonic	CASZ1
chr1	10711925	10712212	intronic	CASZ1
chr1	10715689	10716356	exonic	CASZ1
chr1	10721165	10721613	intronic	CASZ1
chr1	10723593	10724715	intronic	CASZ1
chr1	10725999	10726326	intronic	CASZ1
chr1	10726515	10726787	intronic	CASZ1
chr1	10731596	10732078	intronic	CASZ1
chr1	10738046	10738869	intronic	CASZ1
chr1	10739024	10739266	intronic	CASZ1
chr1	10739493	10740386	intronic	CASZ1
chr1	10740487	10740815	intronic	CASZ1
chr1	10742801	10743003	intronic	CASZ1
chr1	10752118	10752869	intronic	CASZ1
chr1	10754410	10755398	intronic	CASZ1
chr1	10760965	10761445	intronic	CASZ1
chr1	10766122	10767235	intronic	CASZ1
chr1	10768877	10769392	intronic	CASZ1
chr1	10770580	10770912	intronic	CASZ1
chr1	10772726	10773080	intronic	CASZ1
chr1	10774418	10775200	intronic	CASZ1
chr1	10776609	10777132	intronic	CASZ1
chr1	10781420	10781984	intronic	CASZ1
chr1	10784141	10784404	intronic	CASZ1
chr1	10785069	10785564	intronic	CASZ1
chr1	10786403	10786802	intronic	CASZ1
chr1	10789055	10789476	intronic	CASZ1
chr1	10794092	10794301	intronic	CASZ1
chr1	10795268	10796023	intronic	CASZ1
chr1	10797253	10797805	intronic	CASZ1
chr1	10798219	10798815	intronic	CASZ1
chr1	10804805	10805276	intronic	CASZ1
chr1	10805759	10806383	intronic	CASZ1
chr1	10811371	10812277	intronic	CASZ1
chr1	10813235	10814136	intronic	CASZ1
chr1	10815390	10816671	intronic	CASZ1
chr1	10821988	10822332	intronic	CASZ1
chr1	10823222	10823725	intronic	CASZ1
chr1	10828619	10828980	intronic	CASZ1
chr1	10833210	10833642	intronic	CASZ1
chr1	10839354	10839608	intronic	CASZ1
chr1	10841189	10841850	intronic	CASZ1
chr1	10842864	10843316	intronic	CASZ1
chr1	10847343	10847769	intronic	CASZ1
chr1	10848592	10849717	intronic	CASZ1
chr1	10853717	10854709	intronic	CASZ1
chr1	10855886	10857086	promoter	CASZ1
chr1	10873490	10874785	intergenic	CASZ1,C1orf127
chr1	10911010	10912378	intergenic	CASZ1,C1orf127
chr1	10920736	10921624	intergenic	CASZ1,C1orf127
chr1	10921637	10922363	intergenic	CASZ1,C1orf127
chr1	10926429	10927695	intergenic	CASZ1,C1orf127
chr1	10970592	10971642	intergenic	CASZ1,C1orf127
chr1	11020470	11021599	intronic	C1orf127
chr1	11072000	11073499	promoter	TARDBP
chr1	11097669	11098189	exonic	MASP2
chr1	11119610	11120638	promoter	SRM
chr1	11121759	11122129	promoter	SRM
chr1	11139545	11140215	exonic	EXOSC10
chr1	11159401	11160295	promoter	EXOSC10
chr1	11161803	11162517	promoter	LOC105376736
chr1	11170405	11171420	intronic	MTOR
chr1	11192685	11193379	exonic	MTOR
chr1	11194939	11195315	intronic	MTOR
chr1	11207040	11208266	ncRNA_intronic	MTOR-AS1
chr1	11217908	11218642	intronic	MTOR
chr1	11218719	11219682	intronic	MTOR
chr1	11247302	11248329	intronic	MTOR
chr1	11249043	11250093	promoter	ANGPTL7
chr1	11274819	11275543	intronic	MTOR
chr1	11322246	11323059	promoter	MTOR
chr1	11332669	11333944	promoter	UBIAD1
chr1	11352589	11353355	intergenic	UBIAD1,DISP3
chr1	11399680	11400356	intergenic	UBIAD1,DISP3
chr1	11414931	11416298	intergenic	UBIAD1,DISP3
chr1	11435194	11436312	intergenic	UBIAD1,DISP3
chr1	11504278	11504869	intergenic	UBIAD1,DISP3
chr1	11507717	11508718	intergenic	UBIAD1,DISP3
chr1	11518595	11520130	intergenic	UBIAD1,DISP3
chr1	11538392	11540055	promoter	DISP3
chr1	11540257	11540752	intronic	DISP3
chr1	11544076	11544624	intronic	DISP3
chr1	11545708	11546199	intronic	DISP3
chr1	11547291	11547964	intronic	DISP3
chr1	11559763	11560596	intronic	DISP3
chr1	11578284	11579580	exonic	DISP3
chr1	11636155	11636980	intergenic	DISP3,LOC101929181
chr1	11639864	11640859	intergenic	DISP3,LOC101929181
chr1	11701837	11702993	intergenic	LOC101929181,FBXO2
chr1	11705771	11706138	intergenic	LOC101929181,FBXO2
chr1	11714187	11715422	promoter	FBXO2
chr1	11723877	11725182	promoter	FBXO6
chr1	11740538	11742004	promoter	MAD2L2
chr1	11761524	11762121	intronic	DRAXIN
chr1	11779366	11780339	exonic	DRAXIN
chr1	11795592	11796770	promoter	AGTRAP
chr1	11796921	11797650	intronic	AGTRAP
chr1	11844905	11845709	exonic	C1orf167
chr1	11863491	11864009	intronic	MTHFR
chr1	11865348	11866640	promoter	CLCN6
chr1	11898426	11899082	exonic	CLCN6
chr1	11899732	11901726	exonic	CLCN6
chr1	11940583	11941636	intergenic	NPPB,KIAA2013
chr1	11953790	11954363	intergenic	NPPB,KIAA2013
chr1	11967756	11970022	intergenic	NPPB,KIAA2013
chr1	11985949	11987024	promoter	KIAA2013
chr1	11994222	11995297	promoter	PLOD1
chr1	12004333	12005255	exonic	PLOD1
chr1	12039672	12040873	promoter	MFN2
chr1	12063809	12064542	exonic	MFN2
chr1	12079061	12080100	promoter	MIIP
chr1	12268719	12269315	UTR3	TNFRSF1B
chr1	12289673	12291549	promoter	VPS13D
chr1	12317966	12319030	exonic	VPS13D
chr1	12399116	12400210	intronic	VPS13D
chr1	12493426	12494144	intronic	VPS13D
chr1	12535274	12535874	intronic	VPS13D
chr1	12538035	12538743	intronic	VPS13D
chr1	12570318	12571525	UTR3	VPS13D
chr1	12599837	12600772	intergenic	VPS13D,DHRS3
chr1	12633709	12634701	intronic	DHRS3
chr1	12640099	12640731	exonic	DHRS3
chr1	12654975	12656494	intronic	DHRS3
chr1	12664148	12664888	intronic	DHRS3
chr1	12674956	12675585	intronic	DHRS3
chr1	12676011	12676629	promoter	DHRS3
chr1	12677996	12678810	promoter	DHRS3
chr1	12679083	12680183	promoter	DHRS3
chr1	12718982	12719458	intronic	AADACL4
chr1	13790916	13791771	intergenic	PRAMEF20,LRRC38
chr1	13867270	13867806	intergenic	LRRC38,PDPN
chr1	13869932	13870851	intergenic	LRRC38,PDPN
chr1	13910114	13911299	promoter	PDPN
chr1	13912085	13912928	promoter	PDPN
chr1	13919962	13920788	intronic	PDPN
chr1	13992045	13992659	intergenic	PDPN,PRDM2
chr1	14019520	14020176	intergenic	PDPN,PRDM2
chr1	14025988	14027575	promoter	PRDM2
chr1	14075192	14076550	promoter	PRDM2
chr1	14088669	14089593	intronic	PRDM2
chr1	14322503	14323230	intergenic	PRDM2,KAZN
chr1	14343842	14344717	intergenic	PRDM2,KAZN
chr1	14469066	14469720	intergenic	PRDM2,KAZN
chr1	14562541	14563251	intergenic	PRDM2,KAZN
chr1	14924361	14926224	promoter	KAZN
chr1	14940243	14941229	intronic	KAZN
chr1	14981782	14982959	intronic	KAZN
chr1	14986410	14986979	intronic	KAZN
chr1	14993652	14994684	intronic	KAZN
chr1	14998260	14999062	intronic	KAZN
chr1	15050736	15051297	intronic	KAZN
chr1	15071446	15072396	intronic	KAZN
chr1	15081996	15082735	intronic	KAZN
chr1	15095105	15095792	intronic	KAZN
chr1	15099945	15100558	intronic	KAZN
chr1	15214090	15214951	intronic	KAZN
chr1	15221313	15222185	intronic	KAZN
chr1	15250172	15251331	promoter	KAZN
chr1	15255754	15257530	promoter	KAZN
chr1	15271020	15272595	promoter	KAZN
chr1	15294831	15295828	intronic	KAZN
chr1	15372882	15373525	intronic	KAZN
chr1	15478860	15479775	promoter	TMEM51-AS1
chr1	15735818	15736861	promoter	EFHD2
chr1	15742538	15744402	intronic	EFHD2
chr1	15757474	15758161	downstream	EFHD2
chr1	15850436	15851971	promoter	CASP9
chr1	15852893	15853759	promoter	DNAJC16
chr1	15929548	15930525	intergenic	AGMAT,DDI2
chr1	15943323	15944739	promoter	DDI2
chr1	15949329	15949948	intronic	DDI2
chr1	15959997	15960868	exonic	DDI2
chr1	16010523	16011831	promoter	PLEKHM2
chr1	16029683	16030550	intronic	PLEKHM2
chr1	16067691	16068376	UTR3	SLC25A34
chr1	16083670	16084590	promoter	FBLIM1
chr1	16118516	16119014	intergenic	FBLIM1,UQCRHL
chr1	16126674	16127663	intergenic	FBLIM1,UQCRHL
chr1	16160823	16162948	ncRNA_exonic	FLJ37453
chr1	16173696	16175377	promoter	SPEN
chr1	16175756	16176791	intronic	SPEN
chr1	16202479	16203286	exonic	SPEN
chr1	16212115	16213308	ncRNA_intronic	MIR5096
chr1	16276037	16276712	intronic	ZBTB17
chr1	16277278	16278445	intronic	ZBTB17
chr1	16301839	16302918	promoter	ZBTB17
chr1	16335371	16336015	intergenic	C1orf64,HSPB7
chr1	16339176	16340028	downstream	HSPB7
chr1	16344153	16345209	promoter	HSPB7
chr1	16345950	16346508	promoter	CLCNKA,HSPB7
chr1	16359180	16359833	exonic	CLCNKA
chr1	16374969	16375679	promoter	CLCNKB
chr1	16382049	16383094	exonic	CLCNKB
chr1	16390890	16391589	intronic	FAM131C
chr1	16394833	16395328	intronic	FAM131C
chr1	16399631	16400405	promoter	FAM131C
chr1	16402476	16402927	intergenic	FAM131C,EPHA2
chr1	16403173	16403781	intergenic	FAM131C,EPHA2
chr1	16405402	16405992	intergenic	FAM131C,EPHA2
chr1	16438165	16438845	intergenic	FAM131C,EPHA2
chr1	16468001	16468479	intronic	EPHA2
chr1	16471640	16472718	intronic	EPHA2
chr1	16472742	16473218	intronic	EPHA2
chr1	16477656	16478018	intronic	EPHA2
chr1	16479136	16480189	intronic	EPHA2
chr1	16480311	16480821	intronic	EPHA2
chr1	16481324	16481897	intronic	EPHA2
chr1	16481948	16482823	promoter	EPHA2
chr1	16490601	16491239	intergenic	EPHA2,ARHGEF19
chr1	16502032	16502731	intergenic	EPHA2,ARHGEF19
chr1	16508207	16508874	intergenic	EPHA2,ARHGEF19
chr1	16514135	16514566	intergenic	EPHA2,ARHGEF19
chr1	16516227	16517043	intergenic	EPHA2,ARHGEF19
chr1	16532735	16533738	exonic	ARHGEF19
chr1	16542684	16543091	intergenic	ARHGEF19,RSG1
chr1	16543514	16544442	intergenic	ARHGEF19,RSG1
chr1	16562657	16564085	promoter	RSG1
chr1	16570535	16571360	downstream	FBXO42
chr1	16612415	16613250	intronic	FBXO42
chr1	16678381	16679662	promoter	FBXO42
chr1	16693352	16694554	promoter	SZRD1
chr1	16766651	16767884	promoter	NECAP2
chr1	16824977	16826431	intergenic	CROCCP3,LOC440570
chr1	16839892	16841319	intergenic	CROCCP3,LOC440570
chr1	16860617	16862332	promoter	LOC100132147,LOC440570
chr1	16939037	16940554	promoter	NBPF1
chr1	16947295	16948106	ncRNA_intronic	CROCCP2
chr1	16970498	16971890	promoter	MST1P2
chr1	17019578	17021145	ncRNA_intronic	ESPNP
chr1	17027569	17028120	ncRNA_intronic	ESPNP
chr1	17029643	17030119	ncRNA_intronic	ESPNP
chr1	17033708	17034776	ncRNA_exonic	ESPNP
chr1	17036134	17036617	ncRNA_intronic	ESPNP
chr1	17037078	17037699	ncRNA_intronic	ESPNP
chr1	17039107	17039426	ncRNA_intronic	ESPNP
chr1	17198717	17199479	promoter	LOC440570
chr1	17199576	17200432	ncRNA_exonic	LOC440570
chr1	17215270	17216441	promoter	LOC105376805
chr1	17221830	17223596	intergenic	LOC105376805,CROCC
chr1	17227283	17227724	intergenic	LOC105376805,CROCC
chr1	17229644	17229860	intergenic	LOC105376805,CROCC
chr1	17230460	17230884	intergenic	LOC105376805,CROCC
chr1	17230988	17232347	intergenic	LOC105376805,CROCC
chr1	17239956	17241240	intergenic	LOC105376805,CROCC
chr1	17241520	17241752	intergenic	LOC105376805,CROCC
chr1	17247837	17249017	promoter	CROCC
chr1	17249564	17249908	intronic	CROCC
chr1	17250738	17251087	exonic	CROCC
chr1	17278016	17278670	intronic	CROCC
chr1	17287154	17287810	exonic	CROCC
chr1	17289989	17290378	intronic	CROCC
chr1	17293591	17294185	intronic	CROCC
chr1	17298297	17298779	intronic	CROCC
chr1	17301543	17302343	exonic	MFAP2
chr1	17305021	17305729	intronic	MFAP2
chr1	17311092	17311722	downstream	ATP13A2
chr1	17337800	17338969	promoter	ATP13A2
chr1	17370967	17372891	exonic	SDHB
chr1	17380108	17381165	promoter	SDHB
chr1	17385985	17386805	intergenic	SDHB,PADI2
chr1	17388268	17388923	intergenic	SDHB,PADI2
chr1	17396600	17397360	exonic	PADI2
chr1	17415811	17416874	intronic	PADI2
chr1	17433213	17434291	intronic	PADI2
chr1	17438704	17439343	intronic	PADI2
chr1	17440359	17440836	intronic	PADI2
chr1	17444066	17444986	intronic	PADI2
chr1	17445436	17446313	promoter	PADI2
chr1	17446683	17446928	promoter	PADI2
chr1	17448962	17449366	intergenic	PADI2,PADI1
chr1	17452262	17452759	intergenic	PADI2,PADI1
chr1	17462289	17463319	intergenic	PADI2,PADI1
chr1	17475409	17476696	intergenic	PADI2,PADI1
chr1	17500572	17501645	intergenic	PADI2,PADI1
chr1	17563379	17564146	exonic	PADI1
chr1	17565881	17566417	exonic	PADI1
chr1	17571522	17572615	UTR3	PADI1
chr1	17732443	17733149	downstream	RCC2
chr1	17746112	17746798	intronic	RCC2
chr1	17764062	17765255	promoter	RCC2
chr1	17765909	17766688	promoter	RCC2
chr1	17828701	17829378	intergenic	RCC2,ARHGEF10L
chr1	17853296	17854327	intergenic	RCC2,ARHGEF10L
chr1	17858149	17858993	intergenic	RCC2,ARHGEF10L
chr1	17865883	17867609	promoter	ARHGEF10L
chr1	17878314	17878959	intronic	ARHGEF10L
chr1	17887617	17888490	intronic	ARHGEF10L
chr1	17890385	17890801	intronic	ARHGEF10L
chr1	17891338	17892214	intronic	ARHGEF10L
chr1	17895772	17896673	intronic	ARHGEF10L
chr1	17898840	17899446	intronic	ARHGEF10L
chr1	17900013	17900595	intronic	ARHGEF10L
chr1	17914513	17915049	exonic	ARHGEF10L
chr1	17929558	17930267	exonic	ARHGEF10L
chr1	17980205	17980738	intronic	ARHGEF10L
chr1	17999542	18000488	intronic	ARHGEF10L
chr1	18014642	18015718	intronic	ARHGEF10L
chr1	18040333	18041159	intergenic	ARHGEF10L,ACTL8
chr1	18070925	18072210	intergenic	ARHGEF10L,ACTL8
chr1	18099708	18100860	intronic	ACTL8
chr1	18145474	18146247	intronic	ACTL8
chr1	18160344	18161301	intergenic	ACTL8,LOC101927876
chr1	18433721	18435911	promoter	IGSF21
chr1	18436271	18437078	intronic	IGSF21
chr1	18460658	18461638	intronic	IGSF21
chr1	18468915	18469507	intronic	IGSF21
chr1	18475412	18476310	intronic	IGSF21
chr1	18482292	18482875	intronic	IGSF21
chr1	18484585	18485160	intronic	IGSF21
chr1	18502069	18503433	intronic	IGSF21
chr1	18517074	18518711	intronic	IGSF21
chr1	18519977	18520544	intronic	IGSF21
chr1	18525816	18526556	intronic	IGSF21
chr1	18538240	18538765	intronic	IGSF21
chr1	18561090	18561638	intronic	IGSF21
chr1	18572567	18573221	intronic	IGSF21
chr1	18582316	18583748	intronic	IGSF21
chr1	18711800	18712652	intergenic	IGSF21,KLHDC7A
chr1	18909864	18910526	intergenic	KLHDC7A,PAX7
chr1	18911103	18911706	intergenic	KLHDC7A,PAX7
chr1	18923719	18924427	intergenic	KLHDC7A,PAX7
chr1	19050316	19050955	intronic	PAX7
chr1	19066097	19066908	intronic	PAX7
chr1	19147004	19147761	intergenic	PAX7,TAS1R2
chr1	19201583	19202231	exonic	ALDH4A1
chr1	19210476	19211163	intronic	ALDH4A1
chr1	19228422	19229836	promoter	ALDH4A1
chr1	19233558	19233981	UTR3	IFFO2
chr1	19239493	19240009	intronic	IFFO2
chr1	19248456	19249435	intronic	IFFO2
chr1	19250260	19250976	intronic	IFFO2
chr1	19264988	19265599	intronic	IFFO2
chr1	19267676	19268209	intronic	IFFO2
chr1	19276038	19277000	intronic	IFFO2
chr1	19282027	19283895	promoter	IFFO2
chr1	19354383	19355049	intergenic	IFFO2,UBR4
chr1	19362513	19363287	intergenic	IFFO2,UBR4
chr1	19373683	19374235	intergenic	IFFO2,UBR4
chr1	19393270	19394261	intergenic	IFFO2,UBR4
chr1	19405982	19406991	intronic	UBR4
chr1	19413713	19414601	exonic	UBR4
chr1	19422405	19423239	exonic	UBR4
chr1	19453431	19454218	exonic	UBR4
chr1	19474723	19475583	exonic	UBR4
chr1	19483791	19484622	exonic	UBR4
chr1	19536035	19537356	promoter	UBR4
chr1	19566251	19567027	exonic	EMC1
chr1	19567154	19568229	exonic	EMC1
chr1	19577599	19578721	promoter	EMC1,MRTO4
chr1	19614832	19615980	promoter	AKR7A3
chr1	19637708	19639415	promoter	AKR7A2
chr1	19667765	19668365	intronic	CAPZB
chr1	19669865	19671397	exonic	CAPZB
chr1	19682686	19683216	exonic	CAPZB
chr1	19688309	19688745	intronic	CAPZB
chr1	19716393	19717512	intronic	CAPZB
chr1	19731673	19733207	intronic	CAPZB
chr1	19740517	19741957	intronic	CAPZB
chr1	19764533	19765663	intronic	CAPZB
chr1	19765892	19766605	intronic	CAPZB
chr1	19789379	19790003	intronic	CAPZB
chr1	19793941	19794626	intronic	CAPZB
chr1	19798676	19799164	intronic	CAPZB
chr1	19810856	19811261	promoter	CAPZB
chr1	19811458	19812819	promoter	CAPZB
chr1	19814165	19814738	intergenic	CAPZB,LOC105378614
chr1	19871532	19872440	intergenic	CAPZB,LOC105378614
chr1	19922739	19924196	promoter	MINOS1
chr1	19970333	19971644	promoter	NBL1
chr1	19977369	19978065	intronic	MINOS1-NBL1,NBL1
chr1	19980038	19980692	intronic	MINOS1-NBL1,NBL1
chr1	19986137	19986651	downstream	MINOS1-NBL1,NBL1
chr1	20030787	20031652	intronic	TMCO4
chr1	20042016	20042582	intronic	TMCO4
chr1	20061922	20062724	intronic	TMCO4
chr1	20080859	20081499	intronic	TMCO4
chr1	20208587	20209496	promoter	OTUD3
chr1	20301111	20302101	UTR3	PLA2G2A
chr1	20396303	20397346	promoter	PLA2G5
chr1	20427195	20427920	intergenic	PLA2G5,PLA2G2D
chr1	20478443	20479361	downstream	PLA2G2F
chr1	20512053	20513272	promoter	UBXN10-AS1
chr1	20539219	20540067	intergenic	UBXN10,VWA5B1
chr1	20549812	20551535	intergenic	UBXN10,VWA5B1
chr1	20591609	20592259	intergenic	UBXN10,VWA5B1
chr1	20616899	20617835	promoter	VWA5B1
chr1	20666563	20666894	intronic	VWA5B1
chr1	20669542	20670714	exonic	VWA5B1
chr1	20685044	20685934	downstream	LINC01141
chr1	20688322	20688694	ncRNA_exonic	LINC01141
chr1	20692423	20692979	ncRNA_intronic	LINC01141
chr1	20693050	20694412	ncRNA_intronic	LINC01141
chr1	20695477	20696026	ncRNA_intronic	LINC01141
chr1	20712938	20713689	ncRNA_intronic	LINC01141
chr1	20767166	20767621	intergenic	LINC01141,CAMK2N1
chr1	20769318	20769976	intergenic	LINC01141,CAMK2N1
chr1	20796672	20797178	intergenic	LINC01141,CAMK2N1
chr1	20799640	20800189	intergenic	LINC01141,CAMK2N1
chr1	20810301	20811049	intronic	CAMK2N1
chr1	20811653	20814053	promoter	CAMK2N1
chr1	20820198	20820974	intergenic	CAMK2N1,MUL1
chr1	20834143	20835076	promoter	MUL1
chr1	20848806	20849451	intergenic	MUL1,FAM43B
chr1	20878428	20879376	promoter	FAM43B
chr1	20959728	20961719	promoter	PINK1
chr1	20987518	20988638	promoter	DDOST
chr1	21022752	21023808	intronic	KIF17
chr1	21043754	21044917	promoter	KIF17
chr1	21058195	21060158	promoter	SH2D5
chr1	21112557	21114320	promoter	HP1BP3
chr1	21337057	21337621	intronic	EIF4G3
chr1	21348715	21349372	intronic	EIF4G3
chr1	21502190	21503908	promoter	EIF4G3
chr1	21521566	21522323	intergenic	EIF4G3,ECE1
chr1	21580547	21582121	intronic	ECE1
chr1	21588268	21589728	intronic	ECE1
chr1	21594740	21595435	intronic	ECE1
chr1	21637298	21637931	intronic	ECE1
chr1	21643768	21644296	intronic	ECE1
chr1	21650838	21651521	intronic	ECE1
chr1	21671534	21672771	promoter	ECE1
chr1	21676626	21677412	intergenic	ECE1,NBPF3
chr1	21694831	21695497	intergenic	ECE1,NBPF3
chr1	21766186	21767392	promoter	NBPF3
chr1	21835285	21836177	promoter	ALPL
chr1	21848743	21849797	intronic	ALPL
chr1	21851180	21851905	intronic	ALPL
chr1	21866370	21866886	intronic	ALPL
chr1	21873327	21875472	intronic	ALPL
chr1	21891014	21891673	intronic	ALPL
chr1	21900427	21901404	intronic	ALPL
chr1	21912655	21913899	intergenic	ALPL,RAP1GAP
chr1	21934232	21934790	exonic	RAP1GAP
chr1	21946970	21947494	intronic	RAP1GAP
chr1	21948647	21949473	intronic	RAP1GAP
chr1	21965101	21965764	intronic	RAP1GAP
chr1	21977575	21978840	promoter	RAP1GAP
chr1	21985565	21986306	intronic	RAP1GAP
chr1	21989623	21990385	intronic	RAP1GAP
chr1	21995638	21996598	promoter	RAP1GAP
chr1	21998267	21998845	intergenic	RAP1GAP,USP48
chr1	22108744	22110392	promoter	USP48
chr1	22223167	22223876	intronic	HSPG2
chr1	22263358	22264551	promoter	HSPG2
chr1	22290314	22290856	intergenic	HSPG2,CELA3B
chr1	22350946	22352743	promoter	LINC00339,LOC101928043
chr1	22378721	22380452	promoter	CDC42
chr1	22416148	22416810	exonic	CDC42
chr1	22431926	22432514	intergenic	CDC42,WNT4
chr1	22468737	22470268	promoter	WNT4
chr1	22534354	22535425	intergenic	WNT4,MIR4418
chr1	22552210	22552999	intergenic	WNT4,MIR4418
chr1	22563100	22563869	intergenic	WNT4,MIR4418
chr1	22591371	22592214	promoter	MIR4418
chr1	22602161	22602858	intergenic	MIR4418,ZBTB40
chr1	22742947	22743436	intergenic	MIR4418,ZBTB40
chr1	22746781	22747452	intergenic	MIR4418,ZBTB40
chr1	22778011	22779365	promoter	ZBTB40
chr1	22788006	22788647	intronic	ZBTB40
chr1	22797688	22798485	intronic	ZBTB40
chr1	22813979	22814774	intronic	ZBTB40
chr1	22833993	22834640	exonic	ZBTB40
chr1	22889579	22890492	promoter	EPHA8
chr1	22893507	22894065	intronic	EPHA8
chr1	22909148	22910417	intronic	EPHA8
chr1	22938831	22939900	intergenic	EPHA8,MIR6127
chr1	22968215	22969138	promoter	C1QC
chr1	22999245	23000416	intergenic	C1QB,EPHB2
chr1	23030679	23031490	intergenic	C1QB,EPHB2
chr1	23036679	23038046	promoter	EPHB2
chr1	23090030	23090896	intronic	EPHB2
chr1	23105311	23106083	intronic	EPHB2
chr1	23108749	23109614	intronic	EPHB2
chr1	23121039	23121742	intronic	EPHB2
chr1	23126410	23126943	intronic	EPHB2
chr1	23127998	23128734	intronic	EPHB2
chr1	23133068	23133576	intronic	EPHB2
chr1	23134726	23135853	intronic	EPHB2
chr1	23141124	23141642	intronic	EPHB2
chr1	23167547	23169099	intronic	EPHB2
chr1	23176694	23177465	intronic	EPHB2
chr1	23182393	23183045	intronic	EPHB2
chr1	23196764	23197976	intronic	EPHB2
chr1	23242361	23243455	UTR3	EPHB2
chr1	23297476	23298534	intergenic	LACTBL1,C1orf234
chr1	23299167	23299796	intergenic	LACTBL1,C1orf234
chr1	23302846	23303480	intergenic	LACTBL1,C1orf234
chr1	23345426	23346916	promoter	KDM1A
chr1	23426331	23427078	intronic	LUZP1
chr1	23493805	23495595	promoter	LUZP1
chr1	23503703	23504715	intergenic	LUZP1,HTR1D
chr1	23670065	23671543	promoter	HNRNPR
chr1	23682853	23683627	intergenic	HNRNPR,ZNF436
chr1	23694117	23696416	promoter	ZNF436
chr1	23730059	23730910	intronic	TCEA3
chr1	23748256	23748950	intronic	TCEA3
chr1	23751068	23751851	promoter	TCEA3
chr1	23778362	23779091	intronic	ASAP3
chr1	23805403	23805934	intronic	ASAP3
chr1	23810289	23811404	promoter	ASAP3
chr1	23823440	23824109	intergenic	ASAP3,E2F2
chr1	23857422	23858474	promoter	E2F2
chr1	23866043	23866817	intergenic	E2F2,ID3
chr1	23870957	23871725	intergenic	E2F2,ID3
chr1	23880941	23881862	intergenic	E2F2,ID3
chr1	23885637	23886609	promoter	ID3
chr1	23888821	23889191	intergenic	ID3,MDS2
chr1	23961451	23961772	ncRNA_intronic	MDS2
chr1	23963823	23965177	ncRNA_intronic	MDS2
chr1	24017958	24018850	promoter	RPL11
chr1	24069382	24070700	promoter	TCEB3
chr1	24089529	24090444	ncRNA_intronic	TCEB3-AS1
chr1	24098620	24099168	ncRNA_exonic	TCEB3-AS1
chr1	24104123	24105412	promoter	PITHD1
chr1	24117222	24118011	promoter	LYPLA2
chr1	24126395	24128105	promoter	GALE
chr1	24151443	24152750	promoter	HMGCL
chr1	24194120	24195438	promoter	FUCA1
chr1	24243248	24243797	intergenic	CNR2,MIR378F
chr1	24246375	24247042	intergenic	CNR2,MIR378F
chr1	24277975	24278654	intergenic	MIR378F,PNRC2
chr1	24285446	24286787	promoter	PNRC2
chr1	24306256	24307310	promoter	SRSF10
chr1	24336365	24337697	intergenic	SRSF10,MYOM3
chr1	24338199	24338979	intergenic	SRSF10,MYOM3
chr1	24397275	24397932	exonic	MYOM3
chr1	24438537	24439379	promoter	MYOM3
chr1	24446533	24447789	exonic	IL22RA1
chr1	24476636	24477457	intergenic	IL22RA1,IFNLR1
chr1	24484321	24485096	exonic	IFNLR1
chr1	24513410	24514629	promoter	IFNLR1
chr1	24525716	24526302	promoter	LOC284632
chr1	24528368	24528887	ncRNA_intronic	LOC284632
chr1	24690294	24691453	exonic	GRHL3
chr1	24717790	24718151	exonic	STPG1
chr1	24718325	24719276	UTR5	STPG1
chr1	24739719	24740500	promoter	NIPAL3,STPG1
chr1	24741730	24742835	promoter	NIPAL3
chr1	24764514	24765366	intronic	NIPAL3
chr1	24766669	24769023	exonic	NIPAL3
chr1	24828444	24830263	promoter	RCAN3AS
chr1	24852054	24853038	intronic	RCAN3
chr1	24878405	24879145	ncRNA_exonic	LOC100506985
chr1	24894281	24894931	intronic	NCMAP
chr1	24968905	24970293	promoter	SRRM1
chr1	25014891	25015750	intergenic	SRRM1,CLIC4
chr1	25041325	25042063	intergenic	SRRM1,CLIC4
chr1	25062073	25063085	intergenic	SRRM1,CLIC4
chr1	25071299	25072596	promoter	CLIC4
chr1	25148023	25149115	intronic	CLIC4
chr1	25174269	25175303	intergenic	CLIC4,RUNX3
chr1	25258425	25259085	intronic	RUNX3
chr1	25317592	25318713	intergenic	RUNX3,MIR4425
chr1	25375567	25376224	intergenic	MIR4425,SYF2
chr1	25525014	25525767	intergenic	MIR4425,SYF2
chr1	25558472	25559435	promoter	SYF2
chr1	25559583	25559997	promoter	SYF2
chr1	25565944	25566939	downstream	RSRP1
chr1	25572407	25572825	intronic	RSRP1
chr1	25572920	25574608	promoter	RSRP1
chr1	25594230	25594975	intronic	RSRP1
chr1	25664552	25665465	promoter	RSRP1,TMEM50A
chr1	25756424	25758137	promoter	TMEM57
chr1	25827741	25828553	downstream	TMEM57
chr1	25869697	25870758	promoter	LDLRAP1
chr1	25875808	25876504	intronic	LDLRAP1
chr1	25879305	25880237	intronic	LDLRAP1
chr1	25885005	25885733	intronic	LDLRAP1
chr1	25893008	25893931	exonic	LDLRAP1
chr1	25894519	25895039	UTR3	LDLRAP1
chr1	25899092	25899564	intergenic	LDLRAP1,MAN1C1
chr1	25899852	25900451	intergenic	LDLRAP1,MAN1C1
chr1	25914130	25915090	intergenic	LDLRAP1,MAN1C1
chr1	25934925	25935418	intergenic	LDLRAP1,MAN1C1
chr1	25942407	25944096	promoter	MAN1C1
chr1	25945521	25946038	intronic	MAN1C1
chr1	26020543	26021385	intronic	MAN1C1
chr1	26054065	26054932	intronic	MAN1C1
chr1	26063610	26064034	intronic	MAN1C1
chr1	26069710	26071106	intronic	MAN1C1
chr1	26097316	26098457	exonic	MAN1C1
chr1	26120270	26121208	intergenic	MAN1C1,SEPN1
chr1	26126177	26127413	promoter	SEPN1
chr1	26137185	26137855	intronic	SEPN1
chr1	26146006	26147679	ncRNA_exonic	LOC646471
chr1	26185509	26186382	promoter	AUNIP
chr1	26201498	26202784	intergenic	PAQR7,STMN1
chr1	26221792	26222584	intronic	STMN1
chr1	26223918	26224609	intronic	STMN1
chr1	26231864	26233827	promoter	MIR3917
chr1	26248894	26249785	intergenic	STMN1,PAFAH2
chr1	26253195	26254744	intergenic	STMN1,PAFAH2
chr1	26279324	26280244	intergenic	STMN1,PAFAH2
chr1	26324099	26326361	promoter	PAFAH2
chr1	26342937	26343969	intergenic	PAFAH2,EXTL1
chr1	26348062	26348853	promoter	EXTL1
chr1	26361282	26363251	exonic	EXTL1
chr1	26372275	26372919	promoter	SLC30A2
chr1	26437172	26438993	promoter	PDIK1L
chr1	26471409	26472143	intergenic	PDIK1L,FAM110D
chr1	26488034	26488738	exonic	FAM110D
chr1	26490655	26491546	downstream	FAM110D
chr1	26496103	26496872	promoter	ZNF593
chr1	26497645	26498648	downstream	ZNF593
chr1	26551342	26552416	promoter	LOC101928303
chr1	26560118	26561460	promoter	CEP85
chr1	26573317	26573846	intronic	CEP85
chr1	26600664	26601379	intronic	CEP85
chr1	26602130	26602337	intronic	CEP85
chr1	26602471	26603082	exonic	CEP85
chr1	26606013	26607214	promoter	SH3BGRL3
chr1	26632507	26633611	promoter	UBXN11
chr1	26647662	26648409	UTR3	AIM1L
chr1	26662521	26663637	exonic	AIM1L
chr1	26685204	26685890	intergenic	AIM1L,ZNF683
chr1	26719566	26720385	intergenic	ZNF683,LIN28A
chr1	26735619	26736357	promoter	LIN28A
chr1	26743429	26745005	intronic	LIN28A
chr1	26758322	26759434	promoter	DHDDS
chr1	26796140	26796819	UTR3	DHDDS
chr1	26797817	26799850	promoter	HMGN2
chr1	26826507	26828172	intergenic	HMGN2,RPS6KA1
chr1	26855764	26856862	promoter	RPS6KA1
chr1	26921026	26921756	intergenic	RPS6KA1,LOC101928728
chr1	26946564	26948209	intergenic	RPS6KA1,LOC101928728
chr1	27003796	27004573	intergenic	RPS6KA1,LOC101928728
chr1	27018708	27019303	promoter	LOC101928728
chr1	27019340	27019938	promoter	LOC101928728
chr1	27021832	27022999	promoter	ARID1A
chr1	27023166	27023900	promoter	ARID1A
chr1	27024424	27024969	intronic	ARID1A
chr1	27049629	27050564	intronic	ARID1A
chr1	27070430	27071004	intronic	ARID1A
chr1	27087275	27088049	exonic	ARID1A
chr1	27097703	27098861	exonic	ARID1A
chr1	27110467	27110863	downstream	ARID1A
chr1	27114028	27115278	promoter	PIGV
chr1	27115465	27115969	intronic	PIGV
chr1	27152624	27153987	promoter	ZDHHC18
chr1	27159929	27161047	intronic	ZDHHC18
chr1	27179574	27179958	intronic	ZDHHC18
chr1	27188385	27188915	promoter	SFN
chr1	27191066	27192497	downstream	SFN
chr1	27201299	27202050	intergenic	SFN,GPN2
chr1	27204290	27204789	downstream	GPN2
chr1	27216173	27217326	promoter	GPN2
chr1	27226402	27227296	promoter	GPATCH3
chr1	27247692	27248894	promoter	NUDC
chr1	27286203	27287487	promoter	KDF1
chr1	27293196	27293954	intergenic	KDF1,TRNP1
chr1	27307433	27308232	intergenic	KDF1,TRNP1
chr1	27319904	27321150	promoter	TRNP1
chr1	27321493	27321926	intronic	TRNP1
chr1	27322999	27323476	intronic	TRNP1
chr1	27324157	27324499	intronic	TRNP1
chr1	27330719	27331565	UTR3	FAM46B
chr1	27338912	27340032	promoter	FAM46B
chr1	27357793	27358661	intergenic	FAM46B,SLC9A1
chr1	27371024	27371691	intergenic	FAM46B,SLC9A1
chr1	27380732	27381308	intergenic	FAM46B,SLC9A1
chr1	27396853	27398234	intergenic	FAM46B,SLC9A1
chr1	27413837	27414728	intergenic	FAM46B,SLC9A1
chr1	27423759	27424252	downstream	SLC9A1
chr1	27425678	27426685	UTR3	SLC9A1
chr1	27429075	27429680	exonic	SLC9A1
chr1	27438266	27439237	intronic	SLC9A1
chr1	27445131	27446081	intronic	SLC9A1
chr1	27458782	27459500	intronic	SLC9A1
chr1	27481107	27482105	promoter	SLC9A1
chr1	27560343	27562241	promoter	WDTC1
chr1	27567019	27568108	intronic	WDTC1
chr1	27569885	27570515	intronic	WDTC1
chr1	27611108	27611674	intronic	WDTC1
chr1	27613681	27614574	exonic	WDTC1
chr1	27623234	27623538	splicing	WDTC1
chr1	27625864	27626761	intronic	WDTC1
chr1	27626941	27627841	exonic	WDTC1
chr1	27648329	27649195	promoter	TMEM222
chr1	27675703	27676882	exonic	SYTL1
chr1	27686774	27687429	exonic	MAP3K6
chr1	27691855	27693704	promoter	MAP3K6
chr1	27717850	27719561	promoter	GPR3
chr1	27721935	27722214	UTR3	GPR3
chr1	27736980	27737754	intronic	WASF2
chr1	27764560	27765574	intronic	WASF2
chr1	27816029	27817314	promoter	WASF2
chr1	27818872	27819407	intergenic	WASF2,AHDC1
chr1	27830652	27831622	intergenic	WASF2,AHDC1
chr1	27845663	27846550	intergenic	WASF2,AHDC1
chr1	27851932	27852338	intergenic	WASF2,AHDC1
chr1	27853403	27854025	intergenic	WASF2,AHDC1
chr1	27854216	27856111	intergenic	WASF2,AHDC1
chr1	27862536	27864432	intronic	AHDC1
chr1	27868718	27869682	intronic	AHDC1
chr1	27883282	27884086	intronic	AHDC1
chr1	27886570	27887655	intronic	AHDC1
chr1	27888374	27888952	intronic	AHDC1
chr1	27891495	27891836	intronic	AHDC1
chr1	27894818	27895446	intronic	AHDC1
chr1	27898253	27898526	intronic	AHDC1
chr1	27899207	27899526	intronic	AHDC1
chr1	27901526	27902760	intronic	AHDC1
chr1	27916369	27916839	intronic	AHDC1
chr1	27919024	27919840	intronic	AHDC1
chr1	27920431	27920790	intronic	AHDC1
chr1	27925644	27926035	intronic	AHDC1
chr1	27928413	27929147	intronic	AHDC1
chr1	27929646	27931007	promoter	AHDC1
chr1	27986119	27986917	intergenic	FGR,IFI6
chr1	27989584	27990020	intergenic	FGR,IFI6
chr1	27995667	27996203	exonic	IFI6
chr1	27998388	27999308	promoter	IFI6
chr1	28051826	28053103	promoter	FAM76A
chr1	28099212	28100379	promoter	STX12
chr1	28156762	28157945	promoter	PPP1R8
chr1	28184355	28185556	intergenic	PPP1R8,THEMIS2
chr1	28240633	28241734	promoter	RPA2
chr1	28275403	28276863	exonic	SMPDL3B
chr1	28285887	28287083	promoter	XKR8
chr1	28401439	28402036	intronic	EYA3
chr1	28414352	28415607	promoter	EYA3
chr1	28477645	28478269	intronic	PTAFR
chr1	28500122	28500669	intronic	PTAFR
chr1	28532477	28533196	intronic	DNAJC8
chr1	28535391	28535718	intronic	DNAJC8
chr1	28546462	28547552	intronic	DNAJC8
chr1	28559095	28559704	promoter	DNAJC8
chr1	28562063	28563598	promoter	ATPIF1
chr1	28573383	28574150	intergenic	ATPIF1,SESN2
chr1	28574826	28575312	intergenic	ATPIF1,SESN2
chr1	28585621	28587155	promoter	SESN2
chr1	28648504	28649247	intergenic	SESN2,MED18
chr1	28654945	28655934	promoter	MED18
chr1	28695790	28696884	promoter	PHACTR4
chr1	28763747	28764961	promoter	PHACTR4
chr1	28831948	28833159	promoter	SNHG3
chr1	28844212	28845505	promoter	RCC1
chr1	28878943	28880444	promoter	TRNAU1AP
chr1	28907320	28908858	promoter	SNHG12,SNORA16A
chr1	28968895	28970394	promoter	TAF12
chr1	28974453	28976156	promoter	RNU11
chr1	28994720	28996305	promoter	GMEB1
chr1	29062853	29064442	promoter	YTHDF2
chr1	29101489	29102300	intergenic	YTHDF2,OPRD1
chr1	29111435	29112285	intergenic	YTHDF2,OPRD1
chr1	29143205	29144106	intronic	OPRD1
chr1	29157268	29157805	intronic	OPRD1
chr1	29159876	29160425	intronic	OPRD1
chr1	29161652	29162425	intronic	OPRD1
chr1	29195404	29196025	intergenic	OPRD1,EPB41
chr1	29203560	29204052	intergenic	OPRD1,EPB41
chr1	29208547	29209029	intergenic	OPRD1,EPB41
chr1	29211425	29211869	promoter	EPB41
chr1	29213227	29215038	promoter	EPB41
chr1	29216948	29217466	intronic	EPB41
chr1	29225197	29226538	intronic	EPB41
chr1	29232615	29233353	intronic	EPB41
chr1	29236897	29237238	intronic	EPB41
chr1	29240433	29242129	promoter	EPB41
chr1	29309991	29310733	intronic	EPB41
chr1	29417551	29418133	intronic	EPB41
chr1	29423952	29424574	exonic	EPB41
chr1	29446828	29448709	promoter	TMEM200B
chr1	29483030	29483844	intronic	SRSF4
chr1	29507403	29508911	promoter	SRSF4
chr1	29524030	29524433	intronic	MECR
chr1	29529203	29530086	exonic	MECR
chr1	29536551	29537564	intronic	MECR
chr1	29542578	29543553	exonic	MECR
chr1	29551316	29552157	intronic	MECR
chr1	29554157	29554565	intronic	MECR
chr1	29557118	29557916	promoter	MECR
chr1	29562549	29563593	promoter	PTPRU
chr1	29563609	29565128	intronic	PTPRU
chr1	29571924	29572829	intronic	PTPRU
chr1	29585887	29586911	exonic	PTPRU
chr1	29608527	29609364	exonic	PTPRU
chr1	29609472	29610219	intronic	PTPRU
chr1	29637847	29639246	exonic	PTPRU
chr1	29679246	29680166	intergenic	LOC101928460,LOC101929406
chr1	29723588	29724688	intergenic	LOC101928460,LOC101929406
chr1	29777124	29777701	intergenic	LOC101928460,LOC101929406
chr1	29795792	29796340	intergenic	LOC101928460,LOC101929406
chr1	29799638	29800369	intergenic	LOC101928460,LOC101929406
chr1	29839821	29840515	intergenic	LOC101928460,LOC101929406
chr1	29840691	29842098	intergenic	LOC101928460,LOC101929406
chr1	29847982	29848594	intergenic	LOC101928460,LOC101929406
chr1	30057458	30058185	intergenic	LOC101928460,LOC101929406
chr1	30155183	30156145	intergenic	LOC101928460,LOC101929406
chr1	30176427	30177091	intergenic	LOC101928460,LOC101929406
chr1	30177177	30177690	intergenic	LOC101928460,LOC101929406
chr1	30179757	30180217	intergenic	LOC101928460,LOC101929406
chr1	30227002	30227636	intergenic	LOC101928460,LOC101929406
chr1	30265873	30266365	intergenic	LOC101928460,LOC101929406
chr1	30279392	30280092	intergenic	LOC101928460,LOC101929406
chr1	30558523	30559323	intergenic	LOC101929406,MATN1
chr1	30663050	30664564	intergenic	LOC101929406,MATN1
chr1	30723975	30724858	intergenic	LOC101929406,MATN1
chr1	30792302	30792835	intergenic	LOC101929406,MATN1
chr1	30796591	30797234	intergenic	LOC101929406,MATN1
chr1	30852771	30853574	intergenic	LOC101929406,MATN1
chr1	31157902	31158777	intergenic	LOC101929406,MATN1
chr1	31179349	31179867	intergenic	LOC101929406,MATN1
chr1	31180228	31181438	intergenic	LOC101929406,MATN1
chr1	31190698	31192416	exonic	MATN1
chr1	31248047	31248665	intergenic	LAPTM5,SDC3
chr1	31252462	31252818	intergenic	LAPTM5,SDC3
chr1	31255161	31256123	intergenic	LAPTM5,SDC3
chr1	31267629	31268325	intergenic	LAPTM5,SDC3
chr1	31274417	31275127	intergenic	LAPTM5,SDC3
chr1	31289036	31290051	intergenic	LAPTM5,SDC3
chr1	31296566	31298010	intergenic	LAPTM5,SDC3
chr1	31313571	31314552	intergenic	LAPTM5,SDC3
chr1	31320128	31320765	intergenic	LAPTM5,SDC3
chr1	31326336	31327398	intergenic	LAPTM5,SDC3
chr1	31328962	31329693	intergenic	LAPTM5,SDC3
chr1	31352722	31354708	intronic	SDC3
chr1	31360912	31361696	intronic	SDC3
chr1	31365532	31365848	intronic	SDC3
chr1	31366501	31368053	intronic	SDC3
chr1	31378678	31379529	intronic	SDC3
chr1	31380137	31380768	intronic	SDC3
chr1	31381027	31382176	promoter	SDC3
chr1	31383905	31384718	intergenic	SDC3,PUM1
chr1	31401909	31402920	downstream	PUM1
chr1	31475885	31476677	intronic	PUM1
chr1	31528317	31529033	intronic	PUM1
chr1	31537674	31539180	promoter	PUM1
chr1	31545167	31545680	intergenic	PUM1,NKAIN1
chr1	31627423	31628663	intergenic	PUM1,NKAIN1
chr1	31635369	31636054	intergenic	PUM1,NKAIN1
chr1	31646102	31647127	intergenic	PUM1,NKAIN1
chr1	31654301	31654814	exonic	NKAIN1
chr1	31656686	31657149	exonic	NKAIN1
chr1	31658374	31658867	intronic	NKAIN1
chr1	31700556	31701603	intronic	NKAIN1
chr1	31711413	31713078	promoter	NKAIN1
chr1	31739077	31740059	intronic	SNRNP40
chr1	31740231	31740882	exonic	SNRNP40
chr1	31745214	31745649	intronic	SNRNP40
chr1	31747730	31748161	intronic	SNRNP40
chr1	31769160	31770388	promoter	SNRNP40,ZCCHC17
chr1	31780598	31781760	intronic	ZCCHC17
chr1	31845770	31846923	promoter	FABP3
chr1	31849399	31850069	intergenic	FABP3,SERINC2
chr1	31867235	31868095	intergenic	FABP3,SERINC2
chr1	31885678	31886892	promoter	SERINC2
chr1	31895282	31895928	intronic	SERINC2
chr1	31996603	31997548	intergenic	LINC01226,TINAGL1
chr1	32014352	32015432	intergenic	LINC01226,TINAGL1
chr1	32083248	32084079	promoter	HCRTR1
chr1	32092973	32093988	downstream	HCRTR1,PEF1
chr1	32109795	32111039	promoter	PEF1
chr1	32135091	32136253	exonic	COL16A1
chr1	32161740	32162205	exonic	COL16A1
chr1	32179953	32181715	intergenic	COL16A1,ADGRB2
chr1	32211035	32211660	intronic	ADGRB2
chr1	32218481	32218904	intronic	ADGRB2
chr1	32219311	32220091	intronic	ADGRB2
chr1	32226515	32226807	intronic	ADGRB2
chr1	32228193	32228879	intronic	ADGRB2
chr1	32229416	32231016	promoter	ADGRB2
chr1	32235454	32235918	intergenic	ADGRB2,SPOCD1
chr1	32237621	32238681	intergenic	ADGRB2,SPOCD1
chr1	32246934	32248078	intergenic	ADGRB2,SPOCD1
chr1	32253618	32255193	downstream	SPOCD1
chr1	32308496	32309449	intergenic	SPOCD1,PTP4A2
chr1	32363028	32363737	intergenic	SPOCD1,PTP4A2
chr1	32402955	32404520	promoter	PTP4A2
chr1	32420227	32420859	intergenic	PTP4A2,KHDRBS1
chr1	32429557	32430285	intergenic	PTP4A2,KHDRBS1
chr1	32447344	32448111	intergenic	PTP4A2,KHDRBS1
chr1	32478839	32480718	promoter	KHDRBS1
chr1	32497583	32498457	intronic	KHDRBS1
chr1	32506116	32506951	intronic	KHDRBS1
chr1	32528641	32529353	intergenic	KHDRBS1,TMEM39B
chr1	32537942	32539285	promoter	TMEM39B
chr1	32564812	32565638	intronic	TMEM39B
chr1	32573347	32574448	promoter	KPNA6
chr1	32616485	32617461	intronic	KPNA6
chr1	32644792	32646339	promoter	TXLNA
chr1	32665229	32667355	promoter	CCDC28B
chr1	32670593	32671906	exonic,promoter	CCDC28B,IQCC
chr1	32681232	32681716	exonic	DCDC2B
chr1	32687457	32688574	promoter	EIF3I,TMEM234
chr1	32705456	32707338	promoter	MTMR9LP
chr1	32757256	32758484	promoter	HDAC1
chr1	32800635	32802419	promoter	MARCKSL1
chr1	32803925	32804286	intergenic	MARCKSL1,FAM229A
chr1	32816635	32818019	intergenic	MARCKSL1,FAM229A
chr1	32827076	32828356	promoter	FAM229A,TSSK3
chr1	32859475	32860948	promoter	BSDC1
chr1	32866295	32867072	intergenic	BSDC1,ZBTB8B
chr1	32913926	32914492	intergenic	BSDC1,ZBTB8B
chr1	32929714	32931121	promoter	ZBTB8B
chr1	32965681	32966811	intergenic	ZBTB8B,ZBTB8A
chr1	33004612	33005959	promoter	ZBTB8A
chr1	33077560	33078311	intergenic	ZBTB8A,ZBTB8OS
chr1	33115774	33117378	promoter	RBBP4,ZBTB8OS
chr1	33207055	33208408	promoter	KIAA1522
chr1	33219173	33220725	intronic	KIAA1522
chr1	33238415	33239069	exonic	KIAA1522
chr1	33282418	33284084	promoter	YARS
chr1	33335430	33335997	intronic	FNDC5
chr1	33336118	33337203	promoter	FNDC5
chr1	33338186	33338859	promoter	FNDC5
chr1	33342276	33342575	intergenic	FNDC5,HPCA
chr1	33343426	33344146	intergenic	FNDC5,HPCA
chr1	33347485	33348447	intergenic	FNDC5,HPCA
chr1	33351739	33352486	promoter	HPCA
chr1	33352563	33353165	intronic	HPCA
chr1	33358242	33359461	exonic	HPCA
chr1	33366099	33367517	promoter	TMEM54
chr1	33390419	33391725	intergenic	TMEM54,RNF19B
chr1	33393728	33394171	intergenic	TMEM54,RNF19B
chr1	33398916	33399379	intergenic	TMEM54,RNF19B
chr1	33424599	33425059	intronic	RNF19B
chr1	33428723	33429027	intronic	RNF19B
chr1	33429366	33430778	promoter	RNF19B
chr1	33438238	33439091	intergenic	RNF19B,AK2
chr1	33449719	33450605	intergenic	RNF19B,AK2
chr1	33457502	33458534	intergenic	RNF19B,AK2
chr1	33500487	33501106	intronic	AK2
chr1	33501778	33502859	promoter	AK2
chr1	33520699	33521699	intergenic	AK2,AZIN2
chr1	33546286	33547331	promoter	AZIN2
chr1	33551814	33552382	intronic	AZIN2
chr1	33561922	33562593	exonic	AZIN2
chr1	33592531	33593549	intergenic	AZIN2,TRIM62
chr1	33646148	33647926	promoter	TRIM62
chr1	33684305	33684844	intergenic	TRIM62,ZNF362
chr1	33686439	33687227	intergenic	TRIM62,ZNF362
chr1	33694457	33695141	intergenic	TRIM62,ZNF362
chr1	33720946	33722719	promoter	ZNF362
chr1	33760932	33761599	intronic	ZNF362
chr1	33764140	33764622	exonic	ZNF362
chr1	33798008	33798809	promoter	MIR3605
chr1	33799784	33800181	exonic	PHC2
chr1	33800549	33800810	intronic	PHC2
chr1	33803968	33804979	intronic	PHC2
chr1	33807530	33808408	intronic	PHC2
chr1	33809125	33809491	intronic	PHC2
chr1	33813951	33814573	intronic	PHC2
chr1	33814766	33816198	promoter	LOC101929464
chr1	33823435	33824707	ncRNA_exonic	LOC101929464
chr1	33829430	33830212	intronic	PHC2
chr1	33831191	33831724	intronic	PHC2
chr1	33833167	33833962	intronic	PHC2
chr1	33845101	33845786	intergenic	PHC2,ZSCAN20
chr1	33848141	33848783	intergenic	PHC2,ZSCAN20
chr1	33857347	33857979	intergenic	PHC2,ZSCAN20
chr1	33862629	33863448	intergenic	PHC2,ZSCAN20
chr1	33864784	33865319	intergenic	PHC2,ZSCAN20
chr1	33875559	33876452	intergenic	PHC2,ZSCAN20
chr1	33892585	33892866	intergenic	PHC2,ZSCAN20
chr1	33894164	33894720	intergenic	PHC2,ZSCAN20
chr1	33895748	33897115	intergenic	PHC2,ZSCAN20
chr1	33902203	33903079	intergenic	PHC2,ZSCAN20
chr1	33921209	33921984	intergenic	PHC2,ZSCAN20
chr1	33935957	33936622	promoter	ZSCAN20
chr1	33937763	33938575	promoter	ZSCAN20
chr1	34098660	34099310	exonic	CSMD2
chr1	34628596	34629255	intronic	CSMD2
chr1	34630228	34631086	promoter	CSMD2
chr1	34906958	34907726	intergenic	C1orf94,MIR552
chr1	35063352	35063856	intergenic	C1orf94,MIR552
chr1	35112330	35113146	intergenic	C1orf94,MIR552
chr1	35208081	35208760	intergenic	MIR552,GJB5
chr1	35251914	35252577	UTR3	GJB3
chr1	35318230	35318843	UTR3	SMIM12
chr1	35324808	35325800	promoter	SMIM12
chr1	35331263	35332584	exonic	DLGAP3
chr1	35383397	35384936	intronic	DLGAP3
chr1	35394242	35396158	promoter	DLGAP3
chr1	35449745	35451326	promoter	ZMYM6NB
chr1	35458685	35459664	intronic	ZMYM6
chr1	35497045	35497811	promoter	ZMYM6
chr1	35544506	35545644	promoter	ZMYM1
chr1	35639473	35640093	intergenic	ZMYM1,SFPQ
chr1	35657486	35659168	promoter	SFPQ
chr1	35667662	35668241	intergenic	SFPQ,ZMYM4
chr1	35733889	35735055	promoter	ZMYM4
chr1	35763859	35764579	intronic	ZMYM4
chr1	35915108	35915585	exonic	KIAA0319L
chr1	35916593	35917025	intronic	KIAA0319L
chr1	35965338	35966532	intronic	KIAA0319L
chr1	36010418	36011108	intronic	KIAA0319L
chr1	36022508	36023670	promoter	KIAA0319L,NCDN
chr1	36024164	36024771	promoter	NCDN
chr1	36026454	36026748	exonic	NCDN
chr1	36030193	36030567	intronic	NCDN
chr1	36034528	36034917	intergenic	NCDN,TFAP2E
chr1	36106724	36107793	promoter	PSMB2
chr1	36133935	36134596	intergenic	PSMB2,C1orf216
chr1	36137708	36138214	intergenic	PSMB2,C1orf216
chr1	36157836	36158651	intergenic	PSMB2,C1orf216
chr1	36172530	36174635	intergenic	PSMB2,C1orf216
chr1	36181001	36181622	exonic	C1orf216
chr1	36183288	36184963	promoter	C1orf216
chr1	36192301	36193712	intergenic	C1orf216,CLSPN
chr1	36202795	36203696	exonic	CLSPN
chr1	36234782	36235936	promoter	CLSPN
chr1	36242624	36243517	intergenic	CLSPN,AGO4
chr1	36273026	36274914	promoter	AGO4
chr1	36348341	36349807	promoter	AGO1
chr1	36395928	36397498	promoter	AGO3
chr1	36500193	36501049	intronic	AGO3
chr1	36553948	36555053	promoter	ADPRHL2
chr1	36565065	36565854	exonic	COL8A2
chr1	36614564	36615578	promoter	TRAPPC3
chr1	36616152	36616807	intronic	TRAPPC3
chr1	36621114	36622964	promoter	MAP7D1
chr1	36626695	36627892	intronic	MAP7D1
chr1	36640644	36641722	intronic	MAP7D1
chr1	36653347	36654263	intergenic	MAP7D1,THRAP3
chr1	36668906	36669986	intergenic	MAP7D1,THRAP3
chr1	36674617	36675425	intergenic	MAP7D1,THRAP3
chr1	36689387	36690639	promoter	THRAP3
chr1	36701778	36702358	intronic	THRAP3
chr1	36705695	36706322	intronic	THRAP3
chr1	36721971	36722492	intronic	THRAP3
chr1	36751053	36751399	intronic	THRAP3
chr1	36765470	36765994	intronic	THRAP3
chr1	36768123	36768465	intronic	THRAP3
chr1	36771810	36773028	promoter	SH3D21
chr1	36786656	36787495	exonic	SH3D21
chr1	36788443	36789595	promoter	EVA1B
chr1	36830799	36831343	intronic	STK40
chr1	36831668	36832331	intronic	STK40
chr1	36834630	36835010	intronic	STK40
chr1	36839003	36840721	intronic	STK40
chr1	36850492	36852696	promoter	STK40
chr1	36862805	36864000	promoter	LSM10
chr1	36886386	36886998	intronic	OSCP1
chr1	36915545	36916600	promoter	OSCP1
chr1	36929538	36930564	promoter	MRPS15
chr1	36981948	36982417	intergenic	CSF3R,GRIK3
chr1	36985846	36986269	intergenic	CSF3R,GRIK3
chr1	36995105	36995909	intergenic	CSF3R,GRIK3
chr1	37019317	37019917	intergenic	CSF3R,GRIK3
chr1	37033217	37034285	intergenic	CSF3R,GRIK3
chr1	37041552	37042188	intergenic	CSF3R,GRIK3
chr1	37074815	37075233	intergenic	CSF3R,GRIK3
chr1	37111397	37112255	intergenic	CSF3R,GRIK3
chr1	37119478	37119912	intergenic	CSF3R,GRIK3
chr1	37138645	37139246	intergenic	CSF3R,GRIK3
chr1	37169168	37169871	intergenic	CSF3R,GRIK3
chr1	37175212	37176019	intergenic	CSF3R,GRIK3
chr1	37181556	37182253	intergenic	CSF3R,GRIK3
chr1	37183828	37184545	intergenic	CSF3R,GRIK3
chr1	37238491	37239252	intergenic	CSF3R,GRIK3
chr1	37269778	37270208	intronic	GRIK3
chr1	37316385	37317423	intronic	GRIK3
chr1	37329935	37331114	intronic	GRIK3
chr1	37336918	37337570	intronic	GRIK3
chr1	37389444	37390577	intronic	GRIK3
chr1	37497152	37497946	intronic	GRIK3
chr1	37499629	37500593	promoter	GRIK3
chr1	37503749	37504349	intergenic	GRIK3,MIR4255
chr1	37535734	37536626	intergenic	GRIK3,MIR4255
chr1	37548121	37549650	intergenic	GRIK3,MIR4255
chr1	37700091	37701023	intergenic	MIR4255,LINC01137
chr1	37723239	37724660	intergenic	MIR4255,LINC01137
chr1	37889980	37890677	intergenic	MIR4255,LINC01137
chr1	37899778	37900439	intergenic	MIR4255,LINC01137
chr1	37920395	37921130	ncRNA_exonic	LINC01137
chr1	37930194	37930845	ncRNA_intronic	LINC01137
chr1	37937326	37937797	ncRNA_intronic	LINC01137
chr1	37938965	37940463	promoter	LINC01137
chr1	37952740	37953477	intergenic	ZC3H12A,MEAF6
chr1	37979428	37980993	promoter	MEAF6
chr1	38011647	38012333	intronic	SNIP1
chr1	38019406	38020143	promoter	SNIP1
chr1	38022279	38023033	promoter	DNALI1
chr1	38061067	38062125	promoter	GNL2
chr1	38155898	38156539	promoter	C1orf109
chr1	38157252	38158492	promoter	CDCA8
chr1	38191756	38193169	exonic	EPHA10
chr1	38217958	38219203	exonic	EPHA10
chr1	38229631	38230451	intronic	EPHA10
chr1	38230574	38231133	promoter	EPHA10
chr1	38231171	38232217	promoter	EPHA10
chr1	38259011	38260845	promoter	MANEAL
chr1	38273300	38275014	promoter	C1orf122,YRDC
chr1	38276805	38277063	UTR3	MTF1
chr1	38279933	38280423	UTR3	MTF1
chr1	38283139	38283764	exonic	MTF1
chr1	38324768	38326126	promoter	MTF1
chr1	38396942	38397931	promoter	INPP5B
chr1	38411479	38413000	promoter	INPP5B
chr1	38455035	38456290	promoter	SF3A3
chr1	38461507	38462289	downstream	FHL3
chr1	38465579	38466090	intronic	FHL3
chr1	38470797	38471644	promoter	FHL3
chr1	38477843	38479021	promoter	UTP11
chr1	38494730	38495433	intergenic	UTP11,POU3F1
chr1	38495657	38496433	intergenic	UTP11,POU3F1
chr1	38511899	38513408	promoter	POU3F1
chr1	38517784	38518468	intergenic	POU3F1,MIR3659
chr1	38518854	38520195	intergenic	POU3F1,MIR3659
chr1	38604067	38604852	intergenic	MIR3659,LINC01343
chr1	38640661	38641325	intergenic	MIR3659,LINC01343
chr1	38751397	38752202	intergenic	LINC01343,RRAGC
chr1	38792512	38793008	intergenic	LINC01343,RRAGC
chr1	38801710	38802567	intergenic	LINC01343,RRAGC
chr1	38826554	38827654	intergenic	LINC01343,RRAGC
chr1	38883700	38884868	intergenic	LINC01343,RRAGC
chr1	38941689	38942576	intergenic	LINC01343,RRAGC
chr1	39203465	39204317	intergenic	LINC01343,RRAGC
chr1	39224303	39225290	intergenic	LINC01343,RRAGC
chr1	39240678	39241801	intergenic	LINC01343,RRAGC
chr1	39249170	39250029	intergenic	LINC01343,RRAGC
chr1	39283390	39284460	intergenic	LINC01343,RRAGC
chr1	39300848	39301402	intergenic	LINC01343,RRAGC
chr1	39321894	39322191	intronic	RRAGC
chr1	39324566	39326192	promoter	RRAGC
chr1	39338442	39339617	promoter	MYCBP
chr1	39456188	39458064	promoter	AKIRIN1
chr1	39468651	39469439	exonic	AKIRIN1
chr1	39491276	39492917	promoter	NDUFS5
chr1	39541724	39542629	intergenic	NDUFS5,MACF1
chr1	39546414	39547837	intergenic	NDUFS5,MACF1
chr1	39547869	39548860	promoter	MACF1
chr1	39555545	39556540	intronic	MACF1
chr1	39564123	39564714	intronic	MACF1
chr1	39568223	39568526	intronic	MACF1
chr1	39570398	39571939	intronic	MACF1
chr1	39623949	39624969	intronic	MACF1
chr1	39636318	39637256	intronic	MACF1
chr1	39649246	39650058	intronic	MACF1
chr1	39657142	39658544	intronic	MACF1
chr1	39669895	39671151	intronic	MACF1
chr1	39679164	39681441	intronic	MACF1
chr1	39691706	39692267	intronic	MACF1
chr1	39702353	39703136	intronic	MACF1
chr1	39719929	39720358	exonic	MACF1
chr1	39723925	39724828	intronic	MACF1
chr1	39731985	39732268	intronic	MACF1
chr1	39733900	39734301	intronic	MACF1
chr1	39734704	39735325	intronic	MACF1
chr1	39735529	39736241	intronic	MACF1
chr1	39737630	39738335	intronic	MACF1
chr1	39758982	39759612	exonic	MACF1
chr1	39796570	39797890	intronic	MACF1
chr1	39857441	39858123	intronic	MACF1
chr1	39860208	39861486	intronic	MACF1
chr1	39873950	39875252	promoter	KIAA0754
chr1	39890642	39891421	intronic	MACF1
chr1	39956389	39957657	promoter	BMP8A
chr1	40004729	40005262	ncRNA_intronic	PPIEL
chr1	40024859	40025541	promoter	PPIEL
chr1	40028511	40029584	exonic	PABPC4
chr1	40038223	40038542	exonic	PABPC4
chr1	40039898	40040959	intronic	PABPC4
chr1	40041025	40041856	promoter	PABPC4
chr1	40042001	40042895	promoter	PABPC4
chr1	40055154	40055810	intergenic	PABPC4,HEYL
chr1	40071462	40072449	intergenic	PABPC4,HEYL
chr1	40100889	40101275	intronic	HEYL
chr1	40104866	40105876	promoter	HEYL
chr1	40111765	40112785	intergenic	HEYL,NT5C1A
chr1	40119162	40119770	intergenic	HEYL,NT5C1A
chr1	40137080	40138657	promoter	NT5C1A
chr1	40156616	40158381	promoter	HPCAL4
chr1	40167147	40168092	intergenic	HPCAL4,PPIE
chr1	40185717	40186363	intergenic	HPCAL4,PPIE
chr1	40204196	40205066	promoter	PPIE
chr1	40264782	40265854	intergenic	LOC101929536,TRIT1
chr1	40282190	40282828	intergenic	LOC101929536,TRIT1
chr1	40311206	40311807	intronic	TRIT1
chr1	40348811	40349580	promoter	TRIT1
chr1	40366841	40368258	promoter	MYCL
chr1	40384846	40385684	intergenic	MYCL,MFSD2A
chr1	40420369	40421589	promoter	MFSD2A
chr1	40439042	40439510	intergenic	MFSD2A,CAP1
chr1	40505157	40506897	promoter	CAP1
chr1	40531402	40532571	exonic	CAP1
chr1	40533041	40533668	exonic	CAP1
chr1	40550361	40551052	intronic	PPT1
chr1	40562391	40563545	promoter	PPT1
chr1	40626632	40627753	promoter	RLF
chr1	40723077	40724329	promoter	ZMPSTE24
chr1	40754489	40755572	intronic	ZMPSTE24
chr1	40773838	40774486	exonic	COL9A2
chr1	40775035	40775743	exonic	COL9A2
chr1	40780640	40781491	promoter	COL9A2
chr1	40781742	40783101	promoter	COL9A2
chr1	40804228	40804845	intergenic	COL9A2,SMAP2
chr1	40838804	40840690	promoter	SMAP2
chr1	40848688	40849204	intronic	SMAP2
chr1	40915375	40916864	promoter	ZFP69B
chr1	40942589	40943944	promoter	ZFP69
chr1	40974008	40975274	promoter	EXO5
chr1	40996777	40997832	promoter	ZNF684
chr1	41077941	41078566	intergenic	ZNF684,RIMS3
chr1	41114801	41116106	intronic	RIMS3
chr1	41130854	41131763	promoter	RIMS3
chr1	41134481	41134873	intergenic	RIMS3,NFYC-AS1
chr1	41156866	41158446	promoter	NFYC-AS1
chr1	41166772	41167764	intronic	NFYC
chr1	41174458	41175495	promoter	NFYC
chr1	41249037	41250054	promoter	KCNQ4
chr1	41267807	41268537	intronic	KCNQ4
chr1	41286530	41287238	intronic	KCNQ4
chr1	41314174	41314611	intergenic	KCNQ4,CITED4
chr1	41315511	41316028	intergenic	KCNQ4,CITED4
chr1	41322224	41323044	intergenic	KCNQ4,CITED4
chr1	41327151	41328513	promoter	CITED4
chr1	41388487	41389260	intergenic	CITED4,CTPS1
chr1	41417955	41418663	intergenic	CITED4,CTPS1
chr1	41444829	41446118	promoter	CTPS1
chr1	41469314	41469881	intronic	CTPS1
chr1	41517553	41518356	intronic	SCMH1
chr1	41574937	41575983	intronic	SCMH1
chr1	41706871	41709115	promoter	SCMH1
chr1	41733705	41734404	intergenic	SCMH1,FOXO6
chr1	41743166	41743819	intergenic	SCMH1,FOXO6
chr1	41748382	41748943	intergenic	SCMH1,FOXO6
chr1	41780506	41781447	intergenic	SCMH1,FOXO6
chr1	41793159	41793581	intergenic	SCMH1,FOXO6
chr1	41795668	41796619	intergenic	SCMH1,FOXO6
chr1	41807534	41808255	intergenic	SCMH1,FOXO6
chr1	41825908	41826252	promoter	FOXO6
chr1	41826525	41828117	promoter	FOXO6
chr1	41831741	41832540	intronic	FOXO6
chr1	41837516	41838332	intronic	FOXO6
chr1	41846509	41847604	exonic	FOXO6
chr1	41847717	41848667	exonic	FOXO6
chr1	41853249	41853901	intergenic	FOXO6,EDN2
chr1	41860559	41861347	intergenic	FOXO6,EDN2
chr1	41864410	41865226	intergenic	FOXO6,EDN2
chr1	41869878	41870583	intergenic	FOXO6,EDN2
chr1	41882604	41883101	intergenic	FOXO6,EDN2
chr1	41886368	41886970	intergenic	FOXO6,EDN2
chr1	41898096	41899053	intergenic	FOXO6,EDN2
chr1	41918510	41919118	intergenic	FOXO6,EDN2
chr1	41920043	41920522	intergenic	FOXO6,EDN2
chr1	41921480	41922123	intergenic	FOXO6,EDN2
chr1	41940114	41940985	intergenic	FOXO6,EDN2
chr1	41949991	41950656	promoter	EDN2
chr1	41961801	41962420	intergenic	EDN2,HIVEP3
chr1	41966129	41966642	intergenic	EDN2,HIVEP3
chr1	41967202	41967688	intergenic	EDN2,HIVEP3
chr1	41981553	41982700	intronic	HIVEP3
chr1	42012086	42012918	intronic	HIVEP3
chr1	42039559	42040314	intronic	HIVEP3
chr1	42083491	42084309	intronic	HIVEP3
chr1	42115226	42116161	intronic	HIVEP3
chr1	42124211	42124639	intronic	HIVEP3
chr1	42127335	42128890	intronic	HIVEP3
chr1	42146995	42148141	intronic	HIVEP3
chr1	42161756	42162515	intronic	HIVEP3
chr1	42242503	42243260	intronic	HIVEP3
chr1	42253627	42254209	intronic	HIVEP3
chr1	42255302	42256110	intronic	HIVEP3
chr1	42330147	42331081	intronic	HIVEP3
chr1	42383563	42384714	promoter	HIVEP3
chr1	42385491	42386104	promoter	HIVEP3
chr1	42418522	42419416	intergenic	HIVEP3,NONE
chr1	42421064	42421757	intergenic	HIVEP3,NONE
chr1	42500780	42502099	intergenic	NONE,GUCA2B
chr1	42512082	42513093	intergenic	NONE,GUCA2B
chr1	42612388	42613020	intergenic	NONE,GUCA2B
chr1	42638793	42639534	intergenic	GUCA2A,FOXJ3
chr1	42799949	42801879	promoter	FOXJ3
chr1	42845817	42847152	promoter	RIMKLA
chr1	42866627	42867290	intronic	RIMKLA
chr1	42886323	42887408	UTR3	RIMKLA
chr1	42921221	42922851	promoter	PPCS,ZMYND12
chr1	42928440	42929531	intronic	PPCS
chr1	43123574	43124607	promoter	PPIH
chr1	43147414	43149033	promoter	YBX1
chr1	43196681	43197123	downstream	CLDN19
chr1	43206313	43206945	promoter	CLDN19
chr1	43211445	43211982	downstream	P3H1
chr1	43212465	43213154	exonic	P3H1
chr1	43220631	43221275	exonic	P3H1
chr1	43222392	43223002	intronic	P3H1
chr1	43231586	43233527	promoter	C1orf50,P3H1
chr1	43281898	43283348	promoter	SVBP
chr1	43303477	43304130	intronic	ERMAP
chr1	43311619	43312780	promoter	ZNF691
chr1	43374728	43375318	intergenic	LOC339539,SLC2A1
chr1	43388660	43389077	downstream	SLC2A1
chr1	43389508	43391381	UTR3	SLC2A1
chr1	43396183	43397206	exonic	SLC2A1
chr1	43397615	43398083	intronic	SLC2A1
chr1	43402828	43403295	intronic	SLC2A1
chr1	43406731	43407752	intronic	SLC2A1
chr1	43409567	43410041	intronic	SLC2A1
chr1	43412694	43413169	intronic	SLC2A1
chr1	43413776	43414150	intronic	SLC2A1
chr1	43415071	43415371	intronic	SLC2A1
chr1	43418062	43418343	intronic	SLC2A1
chr1	43418922	43419622	intronic	SLC2A1
chr1	43423434	43425240	promoter	SLC2A1
chr1	43426965	43427299	ncRNA_intronic	SLC2A1-AS1
chr1	43428332	43428663	ncRNA_intronic	SLC2A1-AS1
chr1	43459213	43459806	intergenic	SLC2A1-AS1,FAM183A
chr1	43471188	43472239	intergenic	SLC2A1-AS1,FAM183A
chr1	43501496	43502587	intergenic	SLC2A1-AS1,FAM183A
chr1	43524108	43524639	intergenic	SLC2A1-AS1,FAM183A
chr1	43528186	43528824	intergenic	SLC2A1-AS1,FAM183A
chr1	43533698	43534415	intergenic	SLC2A1-AS1,FAM183A
chr1	43535145	43535787	intergenic	SLC2A1-AS1,FAM183A
chr1	43539236	43539685	intergenic	SLC2A1-AS1,FAM183A
chr1	43548235	43548943	intergenic	SLC2A1-AS1,FAM183A
chr1	43613221	43613874	promoter	FAM183A
chr1	43615628	43616359	intronic	FAM183A
chr1	43637507	43638564	promoter	CFAP57,EBNA1BP2
chr1	43692880	43693298	intronic	CFAP57
chr1	43695847	43696628	intronic	CFAP57
chr1	43814050	43815435	exonic	MPL
chr1	43823733	43825103	promoter	CDC20
chr1	43833276	43834335	promoter	ELOVL1
chr1	43847549	43848729	downstream	MED8
chr1	43854844	43855936	promoter	MED8,SZT2
chr1	43880316	43880969	exonic	SZT2
chr1	43898415	43899287	exonic	SZT2
chr1	43902146	43902886	exonic	SZT2
chr1	43918515	43919912	promoter	HYI
chr1	43920002	43920629	promoter;downstream	HYI;SZT2
chr1	43994849	43995304	promoter	PTPRF
chr1	43996213	43997653	promoter	PTPRF
chr1	44007529	44008149	intronic	PTPRF
chr1	44011448	44012047	intronic	PTPRF
chr1	44023891	44025170	intronic	PTPRF
chr1	44031082	44031989	intronic	PTPRF
chr1	44115102	44116539	promoter	KDM4A
chr1	44157316	44158051	exonic	KDM4A
chr1	44172562	44173890	promoter	KDM4A-AS1
chr1	44182259	44183016	ncRNA_intronic	LOC101929592
chr1	44185631	44186535	ncRNA_exonic	LOC101929592
chr1	44229098	44229800	intronic	ST3GAL3
chr1	44230062	44230694	intronic	ST3GAL3
chr1	44263754	44264357	intronic	ST3GAL3
chr1	44265066	44265909	intronic	ST3GAL3
chr1	44269371	44269920	intronic	ST3GAL3
chr1	44296125	44297669	intronic	ST3GAL3
chr1	44323828	44324750	intronic	ST3GAL3
chr1	44346815	44347807	intronic	ST3GAL3
chr1	44378145	44379671	intronic	ST3GAL3
chr1	44400293	44400912	intronic	ARTN
chr1	44401435	44402685	exonic	ARTN
chr1	44411907	44413086	promoter	IPO13
chr1	44418386	44419400	intronic	IPO13
chr1	44435162	44435974	promoter	DPH2
chr1	44440007	44441284	promoter	ATP6V0B
chr1	44444612	44445884	promoter	B4GALT2
chr1	44456884	44458332	promoter	CCDC24
chr1	44460556	44460796	exonic	CCDC24
chr1	44471172	44472055	intronic	SLC6A9
chr1	44472744	44473445	intronic	SLC6A9
chr1	44478796	44479474	intronic	SLC6A9
chr1	44479562	44480657	intronic	SLC6A9
chr1	44482725	44483013	promoter	SLC6A9
chr1	44485085	44485802	intronic	SLC6A9
chr1	44486727	44487250	intronic	SLC6A9
chr1	44495265	44497046	promoter	SLC6A9
chr1	44501241	44502575	intergenic	SLC6A9,KLF17
chr1	44502832	44503141	intergenic	SLC6A9,KLF17
chr1	44508658	44510096	intergenic	SLC6A9,KLF17
chr1	44510714	44511133	intergenic	SLC6A9,KLF17
chr1	44513373	44513689	intergenic	SLC6A9,KLF17
chr1	44678839	44679675	promoter	DMAP1
chr1	44683391	44683903	intronic	DMAP1
chr1	44701312	44701853	ncRNA_intronic	ERI3-IT1
chr1	44703815	44704313	ncRNA_intronic	ERI3-IT1
chr1	44705280	44706083	ncRNA_intronic	ERI3-IT1
chr1	44717813	44718460	promoter	SNORA110
chr1	44722511	44723322	intronic	ERI3
chr1	44726686	44727408	intronic	ERI3
chr1	44737349	44737871	intronic	ERI3
chr1	44747651	44749360	intronic	ERI3
chr1	44760204	44760908	intronic	ERI3
chr1	44776011	44776580	intronic	ERI3
chr1	44820368	44821460	promoter	ERI3
chr1	44870634	44871499	promoter	RNF220
chr1	45007897	45009119	intronic	RNF220
chr1	45060637	45061351	intronic	RNF220
chr1	45097083	45098389	exonic	RNF220
chr1	45103006	45104302	intronic	RNF220
chr1	45115770	45116579	exonic	RNF220
chr1	45118386	45118996	UTR3	TMEM53
chr1	45121250	45121556	intronic	TMEM53
chr1	45139328	45140698	promoter	TMEM53
chr1	45148661	45149624	intronic	C1orf228
chr1	45180603	45181142	intronic	C1orf228
chr1	45194898	45195242	intergenic	C1orf228,KIF2C
chr1	45196132	45197282	intergenic	C1orf228,KIF2C
chr1	45204965	45205852	promoter	KIF2C
chr1	45240666	45242032	promoter	RPS8
chr1	45249531	45250573	exonic	BEST4
chr1	45251726	45252581	promoter	BEST4
chr1	45265342	45266644	promoter	PLK3
chr1	45272898	45273898	promoter	TCTEX1D4
chr1	45278564	45279860	exonic	BTBD19
chr1	45284792	45286544	exonic	PTCH2
chr1	45301386	45302104	intronic	PTCH2
chr1	45308130	45309383	promoter	PTCH2
chr1	45392035	45392801	exonic	EIF2B3
chr1	45400261	45400920	intronic	EIF2B3
chr1	45402687	45403373	intronic	EIF2B3
chr1	45412649	45413605	intronic	EIF2B3
chr1	45451762	45452668	promoter	EIF2B3
chr1	45476478	45478178	promoter	HECTD3,UROD
chr1	45480183	45480677	exonic	UROD
chr1	45484244	45484941	exonic	ZSWIM5
chr1	45671228	45672760	promoter	ZSWIM5
chr1	45765971	45766194	intergenic	ZSWIM5,LINC01144
chr1	45768950	45770151	promoter	LINC01144
chr1	45792206	45793369	promoter	HPDL
chr1	45805062	45806682	promoter	MUTYH,TOE1
chr1	45814358	45815335	intronic	TESK2
chr1	45839409	45840176	intronic	TESK2
chr1	45956268	45957348	promoter	TESK2
chr1	45965205	45966355	promoter	MMACHC
chr1	45978088	45978879	intronic	PRDX1
chr1	45986830	45988097	promoter	PRDX1
chr1	46016086	46017198	promoter	AKR1A1
chr1	46035522	46036710	exonic	AKR1A1
chr1	46047817	46048028	promoter	NASP
chr1	46048875	46050805	promoter	NASP
chr1	46151697	46153338	promoter	GPBP1L1
chr1	46153655	46154247	promoter	TMEM69
chr1	46215809	46216863	promoter	IPP
chr1	46262436	46263333	intergenic	IPP,MAST2
chr1	46268369	46270167	promoter	MAST2
chr1	46347227	46347766	intronic	MAST2
chr1	46390298	46390946	intronic	MAST2
chr1	46502541	46503113	downstream	MAST2
chr1	46505295	46505757	downstream	PIK3R3
chr1	46507617	46508248	UTR3	PIK3R3
chr1	46560152	46560614	intronic	PIK3R3
chr1	46597348	46597666	promoter	PIK3R3
chr1	46598032	46599381	promoter	PIK3R3
chr1	46632525	46633384	intronic	PIK3R3
chr1	46638969	46639783	intronic	PIK3R3
chr1	46640156	46640837	promoter	TSPAN1
chr1	46645174	46645745	intronic	TSPAN1
chr1	46663563	46664710	promoter	POMGNT1
chr1	46668695	46669435	promoter	LURAP1
chr1	46689149	46689670	intergenic	LURAP1,RAD54L
chr1	46712534	46713690	promoter	RAD54L
chr1	46767158	46769643	promoter	LRRC41,UQCRH
chr1	46805752	46807110	promoter	NSUN4
chr1	46813568	46814292	intronic	NSUN4
chr1	46827645	46828607	UTR3	NSUN4
chr1	46828680	46829275	UTR3	NSUN4
chr1	46859604	46860838	promoter	FAAH
chr1	46867594	46868280	exonic	FAAH
chr1	46871831	46872740	exonic	FAAH
chr1	46907920	46908826	ncRNA_exonic	FAAHP1
chr1	46912464	46912866	ncRNA_exonic	LINC01398
chr1	46924111	46925387	intergenic	LINC01398,DMBX1
chr1	46931823	46933227	intergenic	LINC01398,DMBX1
chr1	46945319	46946146	intergenic	LINC01398,DMBX1
chr1	46993484	46994068	intergenic	DMBX1,MKNK1-AS1
chr1	46998541	46999414	intergenic	DMBX1,MKNK1-AS1
chr1	47048635	47050190	exonic	MKNK1
chr1	47069251	47070270	promoter	MKNK1
chr1	47079509	47079912	intronic	MOB3C
chr1	47081852	47082920	promoter	MOB3C
chr1	47089059	47090367	intergenic	MOB3C,ATPAF1
chr1	47108870	47109649	exonic	ATPAF1
chr1	47133042	47134589	promoter	ATPAF1
chr1	47184289	47185318	promoter	EFCAB14
chr1	47190442	47191280	intergenic	EFCAB14,CYP4B1
chr1	47213392	47213758	intergenic	EFCAB14,CYP4B1
chr1	47233345	47234335	intergenic	EFCAB14,CYP4B1
chr1	47288013	47288914	intergenic	CYP4B1,CYP4Z2P
chr1	47640813	47641362	intergenic	CYP4A22,LINC00853
chr1	47644553	47645406	promoter	LINC00853
chr1	47658383	47659062	intergenic	PDZK1IP1,TAL1
chr1	47779427	47780314	promoter	STIL
chr1	47798982	47800554	promoter	CMPK1
chr1	47854162	47854949	ncRNA_intronic	LINC01389
chr1	47873103	47873561	ncRNA_intronic	LINC01389
chr1	47898067	47898687	promoter	FOXD2-AS1
chr1	47903017	47903914	promoter	FOXD2
chr1	47956879	47957804	intergenic	FOXD2,TRABD2B
chr1	47973528	47974274	intergenic	FOXD2,TRABD2B
chr1	47998666	47999968	intergenic	FOXD2,TRABD2B
chr1	48043508	48045246	intergenic	FOXD2,TRABD2B
chr1	48124695	48125395	intergenic	FOXD2,TRABD2B
[truncated: 76,797 more rows]
