# Supplementary material for: ATAC-Seq analysis reveals a widespread decrease of chromatin accessibility in age-related macular degeneration
Source: Nat Commun. 2018 Apr 10;9:1364. doi: 10.1038/s41467-018-03856-y (PMC5893535; doi:10.1038/s41467-018-03856-y)
Supplement: Supplementary file 5 — Supplementary Data 2 [file 41467_2018_3856_MOESM5_ESM.xlsx]

## Sheet: ATAC-Seq peaks in the RPE
Supplementary Data 2. ATAC-Seq peaks from all RPE samples
Chromosome in hg19	Start site in hg19	End site in hg19	Type	Nearby gene
chr1	10023	10680	promoter	DDX11L1
chr1	567437	567728	promoter	MIR6723
chr1	568244	569200	promoter	MIR6723
chr1	569728	570154	promoter	MIR6723
chr1	713671	714679	promoter	LOC100288069
chr1	762560	763219	promoter	LINC00115,LINC01128
chr1	805054	805640	ncRNA_intronic	FAM41C
chr1	839860	840328	intergenic	FAM41C,LOC100130417
chr1	856440	856798	promoter	LOC100130417
chr1	859068	859578	promoter	SAMD11
chr1	860102	860498	promoter	SAMD11
chr1	868810	869343	intronic	SAMD11
chr1	873547	874073	intronic	SAMD11
chr1	875553	876078	intronic	SAMD11
chr1	876890	877482	intronic	SAMD11
chr1	878586	878847	exonic	SAMD11
chr1	894475	895247	promoter	NOC2L
chr1	895795	896500	promoter	KLHL17
chr1	901506	902569	promoter	PLEKHN1
chr1	911416	912055	exonic	PERM1
chr1	919403	919875	promoter	PERM1
chr1	934009	934235	downstream	HES4
chr1	935304	936433	promoter	HES4
chr1	937215	937514	promoter	HES4
chr1	940672	941073	intergenic	HES4,ISG15
chr1	948505	949469	promoter	ISG15
chr1	954603	955687	promoter	AGRN
chr1	968197	968898	intronic	AGRN
chr1	975885	976557	exonic	AGRN
chr1	994589	995355	intergenic	AGRN,RNF223
chr1	999193	999962	intergenic	AGRN,RNF223
chr1	1003969	1005105	intergenic	AGRN,RNF223
chr1	1014747	1016039	downstream	C1orf159
chr1	1051167	1052195	promoter	C1orf159
chr1	1057309	1057989	intergenic	C1orf159,LINC01342
chr1	1092742	1094541	intergenic	LINC01342,MIR200B
chr1	1136282	1137175	downstream	TNFRSF18
chr1	1143416	1144069	promoter	TNFRSF18
chr1	1166833	1167979	promoter	B3GALT6
chr1	1208753	1209969	promoter	UBE2J2
chr1	1240084	1240483	intronic	ACAP3
chr1	1240977	1241273	intronic	ACAP3
chr1	1243099	1244235	promoter	ACAP3,PUSL1
chr1	1259715	1260705	promoter	CPSF3L
chr1	1284282	1285418	promoter	DVL1
chr1	1287431	1287780	downstream	MXRA8
chr1	1293717	1294315	promoter	MXRA8
chr1	1295160	1295488	intronic	MXRA8
chr1	1295904	1296288	intronic	MXRA8
chr1	1307461	1307719	downstream	AURKAIP1
chr1	1310281	1311200	promoter	AURKAIP1
chr1	1334385	1335297	promoter	CCNL2
chr1	1337680	1338208	exonic	MRPL20
chr1	1342372	1343122	promoter	MRPL20
chr1	1370669	1371335	promoter	VWA1
chr1	1376284	1376753	UTR3	VWA1
chr1	1397185	1398314	exonic	ATAD3C
chr1	1406761	1407513	promoter	ATAD3B
chr1	1440115	1441200	intergenic	ATAD3B,ATAD3A
chr1	1446812	1447733	promoter	ATAD3A
chr1	1475036	1476436	promoter	TMEM240
chr1	1479048	1479537	exonic	SSU72
chr1	1486185	1486798	intronic	SSU72
chr1	1497200	1497932	intronic	SSU72
chr1	1502522	1503505	intronic	SSU72
chr1	1509528	1510844	promoter	SSU72
chr1	1534696	1535686	promoter	C1orf233
chr1	1549620	1550133	promoter	MIB2
chr1	1550453	1551789	promoter	MIB2
chr1	1564926	1566245	exonic	MIB2
chr1	1566263	1567139	promoter;downstream	MMP23A,MMP23B;MIB2
chr1	1590150	1590986	intronic	CDK11B
chr1	1614909	1615861	intronic	CDK11B,SLC35E2B
chr1	1623820	1624977	promoter	SLC35E2B
chr1	1655433	1656275	promoter	CDK11A,CDK11B
chr1	1677114	1678275	promoter	SLC35E2
chr1	1689476	1690899	promoter	NADK
chr1	1706815	1707223	intronic	NADK
chr1	1709466	1710673	promoter	NADK
chr1	1711763	1712156	promoter	NADK
chr1	1713958	1714331	intergenic	NADK,GNB1
chr1	1789984	1790449	intronic	GNB1
chr1	1821665	1823458	promoter	GNB1
chr1	1837686	1838005	intergenic	GNB1,CALML6
chr1	1840032	1841014	intergenic	GNB1,CALML6
chr1	1850127	1851389	promoter	TMEM52
chr1	1875272	1875860	exonic	CFAP74
chr1	1891273	1891833	exonic	CFAP74
chr1	1976121	1976750	intergenic	GABRD,LOC105378591
chr1	1981318	1982270	promoter	PRKCZ
chr1	2059574	2060251	intronic	PRKCZ
chr1	2064402	2065317	intronic	PRKCZ
chr1	2066857	2067383	intronic	PRKCZ
chr1	2082560	2083180	intronic	PRKCZ
chr1	2105612	2106229	exonic	PRKCZ
chr1	2120777	2121743	exonic	FAAP20
chr1	2126072	2126978	promoter	FAAP20
chr1	2130552	2131098	UTR5	FAAP20
chr1	2135831	2137104	intronic	FAAP20
chr1	2139100	2139309	promoter	FAAP20
chr1	2143868	2144539	promoter	FAAP20
chr1	2145327	2145898	promoter	FAAP20
chr1	2146267	2146875	intergenic	FAAP20,SKI
chr1	2158676	2159800	promoter	SKI
chr1	2160649	2160963	promoter	SKI
chr1	2162586	2162812	intronic	SKI
chr1	2163343	2163764	intronic	SKI
chr1	2165753	2166461	intronic	SKI
chr1	2171558	2172073	intronic	SKI
chr1	2186664	2187889	intronic	SKI
chr1	2201691	2202448	intronic	SKI
chr1	2210496	2211240	intronic	SKI
chr1	2215537	2216224	intronic	SKI
chr1	2221994	2222619	intronic	SKI
chr1	2230535	2231037	intronic	SKI
chr1	2231695	2232156	intronic	SKI
chr1	2232180	2232968	intronic	SKI
chr1	2242740	2243241	downstream	SKI
chr1	2245842	2246913	intergenic	SKI,MORN1
chr1	2253611	2254562	intronic	MORN1
chr1	2262059	2262858	intronic	MORN1
chr1	2312758	2313721	intronic	MORN1
chr1	2322543	2323602	promoter	MORN1
chr1	2343637	2344727	promoter	PEX10
chr1	2345705	2346131	promoter	PEX10
chr1	2392381	2392815	intergenic	PEX10,PLCH2
chr1	2396526	2397371	promoter	PLCH2
chr1	2406310	2406941	intronic	PLCH2
chr1	2407486	2407939	promoter	PLCH2
chr1	2457324	2458309	promoter	PANK4
chr1	2474973	2475343	intergenic	HES5,LOC115110
chr1	2476016	2476651	intergenic	HES5,LOC115110
chr1	2477301	2477927	intergenic	HES5,LOC115110
chr1	2478217	2478760	intergenic	HES5,LOC115110
chr1	2479472	2479738	downstream	LOC115110
chr1	2480041	2480529	downstream	LOC115110
chr1	2486408	2488762	promoter	TNFRSF14
chr1	2509346	2510245	ncRNA_intronic	LOC100996583
chr1	2516817	2517474	promoter;downstream	FAM213B;LOC100996583
chr1	2517642	2518621	promoter	FAM213B
chr1	2573816	2575032	intronic	TTC34
chr1	2584287	2586466	intronic	TTC34
chr1	2587053	2587512	intronic	TTC34
chr1	2615322	2616515	intronic	TTC34
chr1	2628813	2629431	intronic	TTC34
chr1	2688772	2689897	intronic	TTC34
chr1	2738370	2739004	intergenic	TTC34,ACTRT2
chr1	2772023	2772856	intergenic	TTC34,ACTRT2
chr1	2896239	2897232	intergenic	TTC34,ACTRT2
chr1	2904153	2905112	intergenic	TTC34,ACTRT2
chr1	2928896	2929466	intergenic	TTC34,ACTRT2
chr1	2948114	2948742	intergenic	ACTRT2,LINC00982
chr1	2971186	2971905	intergenic	ACTRT2,LINC00982
chr1	2977187	2978960	ncRNA_exonic	LINC00982
chr1	2979461	2979956	ncRNA_exonic	LINC00982
chr1	2985311	2985846	promoter	PRDM16
chr1	2985931	2986571	intronic	PRDM16
chr1	2990430	2991647	intronic	PRDM16
chr1	2992650	2992956	intronic	PRDM16
chr1	2994947	2995440	intronic	PRDM16
chr1	3021444	3022623	intronic	PRDM16
chr1	3023602	3024133	intronic	PRDM16
chr1	3029751	3030310	intronic	PRDM16
chr1	3036096	3036947	intronic	PRDM16
chr1	3038275	3038799	intronic	PRDM16
chr1	3042260	3042871	intronic	PRDM16
chr1	3044307	3044850	promoter	MIR4251
chr1	3050923	3052261	intronic	PRDM16
chr1	3053620	3054172	intronic	PRDM16
chr1	3062527	3063313	intronic	PRDM16
chr1	3073299	3073884	intronic	PRDM16
chr1	3086823	3087987	intronic	PRDM16
chr1	3091441	3091806	intronic	PRDM16
chr1	3102808	3103701	exonic	PRDM16
chr1	3135638	3136336	intronic	PRDM16
chr1	3157217	3158048	intronic	PRDM16
chr1	3165816	3166874	intronic	PRDM16
chr1	3182308	3183189	intronic	PRDM16
chr1	3191998	3192986	intronic	PRDM16
chr1	3229113	3230573	intronic	PRDM16
chr1	3239720	3240698	intronic	PRDM16
chr1	3268894	3269372	intronic	PRDM16
chr1	3282064	3283609	intronic	PRDM16
chr1	3286221	3286817	intronic	PRDM16
chr1	3309886	3310805	intronic	PRDM16
chr1	3336065	3336757	intronic	PRDM16
chr1	3339728	3340459	intronic	PRDM16
chr1	3369706	3370220	promoter	ARHGEF16
chr1	3370749	3371677	promoter	ARHGEF16
chr1	3407715	3408317	intronic	MEGF6
chr1	3420652	3421198	intronic	MEGF6
chr1	3447337	3448593	intronic	MEGF6
chr1	3459634	3460311	intronic	MEGF6
chr1	3506881	3507396	intronic	MEGF6
chr1	3514601	3515139	intronic	MEGF6
chr1	3527852	3528576	promoter	MEGF6
chr1	3535575	3536068	intergenic	MEGF6,TPRG1L
chr1	3540810	3542229	promoter	TPRG1L
chr1	3566200	3566877	promoter	WRAP73
chr1	3585304	3585871	intronic	TP73
chr1	3630787	3631271	intronic	TP73
chr1	3663331	3664196	promoter	TP73-AS1
chr1	3688646	3689743	promoter	SMIM1
chr1	3712696	3713517	promoter	LRRC47
chr1	3727663	3728487	downstream	CEP104
chr1	3773192	3774528	promoter	DFFB
chr1	3816534	3818180	promoter	C1orf174
chr1	4143368	4144272	intergenic	LINC01346,LOC284661
chr1	4572600	4573294	intergenic	LOC284661,AJAP1
chr1	4716357	4716803	intronic	AJAP1
chr1	5805682	5806218	intergenic	MIR4417,MIR4689
chr1	5975661	5976388	intronic	NPHP4
chr1	6035250	6035899	intronic	NPHP4
chr1	6051648	6053099	promoter	KCNAB2,NPHP4
chr1	6061973	6062579	intronic	KCNAB2
chr1	6063804	6064338	intronic	KCNAB2
chr1	6076251	6076954	intronic	KCNAB2
chr1	6086059	6086719	promoter	KCNAB2
chr1	6086809	6087365	intronic	KCNAB2
chr1	6088152	6088813	intronic	KCNAB2
chr1	6142519	6143051	intronic	KCNAB2
chr1	6187639	6188208	exonic	CHD5
chr1	6208661	6209092	exonic	CHD5
chr1	6239643	6240783	promoter	CHD5
chr1	6259160	6260194	promoter	RPL22
chr1	6265023	6265624	promoter	LOC102724450
chr1	6265861	6266527	promoter	RNF207
chr1	6268767	6269660	exonic	RNF207
chr1	6295524	6296445	promoter	ICMT
chr1	6305110	6305487	promoter	HES3
chr1	6306798	6307126	downstream	GPR153,HES3
chr1	6319951	6320817	intronic	GPR153
chr1	6320995	6321679	promoter	GPR153
chr1	6336200	6337040	intronic	ACOT7
chr1	6347411	6348054	intronic	ACOT7
chr1	6402030	6402602	intronic	ACOT7
chr1	6403486	6403854	intronic	ACOT7
chr1	6418884	6419476	promoter	ACOT7
chr1	6419550	6420108	intronic	ACOT7
chr1	6445545	6446274	promoter	ACOT7
chr1	6452889	6454306	promoter	ACOT7
chr1	6483530	6484044	promoter	ESPN
chr1	6486340	6486770	intronic	ESPN
chr1	6500282	6500975	exonic	ESPN
chr1	6506958	6507651	intronic	ESPN
chr1	6546564	6546899	intronic	PLEKHG5
chr1	6550488	6550853	promoter	PLEKHG5
chr1	6557239	6557947	promoter	PLEKHG5
chr1	6579929	6580777	promoter	PLEKHG5
chr1	6614103	6614832	promoter	NOL9
chr1	6632573	6633305	intronic	TAS1R1
chr1	6639477	6640792	exonic,promoter	TAS1R1,ZBTB48
chr1	6660984	6661715	intronic	KLHL21
chr1	6662512	6663923	promoter	KLHL21
chr1	6664335	6664545	promoter	KLHL21
chr1	6672852	6674102	promoter	PHF13
chr1	6674236	6674987	intronic	PHF13
chr1	6684696	6686008	promoter	THAP3
chr1	6761423	6762335	promoter	DNAJC11
chr1	6844342	6846352	promoter	CAMTA1
chr1	6982459	6983125	intronic	CAMTA1
chr1	7022379	7023693	intronic	CAMTA1
chr1	7177512	7178271	intronic	CAMTA1
chr1	7209250	7210007	intronic	CAMTA1
chr1	7359283	7360400	intronic	CAMTA1
chr1	7530945	7531522	intronic	CAMTA1
chr1	7538584	7539326	intronic	CAMTA1
chr1	7634352	7634917	intronic	CAMTA1
chr1	7709002	7709470	intronic	CAMTA1
chr1	7727587	7728047	intronic	CAMTA1
chr1	7729541	7730003	intronic	CAMTA1
chr1	7740172	7741047	intronic	CAMTA1
chr1	7741903	7742334	intronic	CAMTA1
chr1	7764013	7765731	intronic	CAMTA1
chr1	7812490	7813258	exonic	CAMTA1
chr1	7830721	7832022	promoter	VAMP3
chr1	7843483	7844821	promoter	PER3
chr1	7962762	7963206	intergenic	UTS2,TNFRSF9
chr1	8002213	8002957	intronic	TNFRSF9
chr1	8013870	8014739	intergenic	TNFRSF9,PARK7
chr1	8021134	8022309	promoter	PARK7
chr1	8035321	8035705	intronic	PARK7
chr1	8064766	8065587	intergenic	PARK7,ERRFI1
chr1	8075084	8075593	exonic	ERRFI1
chr1	8077719	8078342	intronic	ERRFI1
chr1	8085768	8087336	promoter	ERRFI1
chr1	8149978	8150804	intergenic	ERRFI1,LOC102724539
chr1	8177029	8177634	intergenic	ERRFI1,LOC102724539
chr1	8180926	8181863	intergenic	ERRFI1,LOC102724539
chr1	8197436	8198362	intergenic	ERRFI1,LOC102724539
chr1	8229473	8230362	intergenic	ERRFI1,LOC102724539
chr1	8262168	8262958	intergenic	ERRFI1,LOC102724539
chr1	8277048	8277842	downstream	LOC102724539
chr1	8299077	8300130	intergenic	LOC102724539,SLC45A1
chr1	8319014	8320080	intergenic	LOC102724539,SLC45A1
chr1	8374367	8374946	intergenic	LOC102724539,SLC45A1
chr1	8377955	8378505	promoter	SLC45A1
chr1	8403190	8404097	exonic	SLC45A1
chr1	8408891	8409361	intergenic	SLC45A1,RERE
chr1	8422962	8423607	intronic	RERE
chr1	8433603	8434738	intronic	RERE
chr1	8441735	8442737	intronic	RERE
chr1	8468098	8468818	intronic	RERE
chr1	8483343	8484957	promoter	LOC102724552
chr1	8498980	8499516	intronic	RERE
chr1	8537153	8538253	intronic	RERE
chr1	8585328	8586371	intronic	RERE
chr1	8762999	8763868	intronic	RERE
chr1	8786332	8787452	intronic	RERE
chr1	8876882	8878340	promoter	RERE
chr1	8908680	8909314	intergenic	RERE,ENO1
chr1	8933598	8933977	intronic	ENO1
chr1	8937923	8939592	promoter	ENO1-AS1
chr1	8949926	8950863	intergenic	ENO1-AS1,CA6
chr1	8963881	8964401	intergenic	ENO1-AS1,CA6
chr1	9047932	9048420	intergenic	CA6,SLC2A7
chr1	9064876	9065495	exonic	SLC2A7
chr1	9170767	9171399	exonic	GPR157
chr1	9180426	9180899	intronic	GPR157
chr1	9188447	9189998	promoter	GPR157
chr1	9223709	9224413	ncRNA_intronic	MIR34AHG
chr1	9241281	9241825	ncRNA_intronic	MIR34AHG
chr1	9242240	9242779	promoter	LOC102724571,MIR34AHG
chr1	9256253	9257140	intergenic	LOC102724571,H6PD
chr1	9293194	9293774	promoter	H6PD
chr1	9294226	9295383	promoter	H6PD
chr1	9299707	9300208	promoter	H6PD
chr1	9302446	9303354	intronic	H6PD
chr1	9309821	9310440	intronic	H6PD
chr1	9327056	9327615	UTR3	H6PD
chr1	9349797	9350582	intergenic	H6PD,SPSB1
chr1	9351750	9353344	promoter	SPSB1
chr1	9362824	9363534	intronic	SPSB1
chr1	9386585	9387039	intronic	SPSB1
chr1	9431470	9432094	downstream	SPSB1
chr1	9436739	9437348	intergenic	SPSB1,LOC100506022
chr1	9472984	9474251	intergenic	SPSB1,LOC100506022
chr1	9488652	9489617	promoter	LOC100506022
chr1	9498589	9499115	intergenic	LOC100506022,SLC25A33
chr1	9501411	9502242	intergenic	LOC100506022,SLC25A33
chr1	9503838	9504511	intergenic	LOC100506022,SLC25A33
chr1	9532935	9533562	intergenic	LOC100506022,SLC25A33
chr1	9551118	9551461	intergenic	LOC100506022,SLC25A33
chr1	9555092	9555797	intergenic	LOC100506022,SLC25A33
chr1	9565147	9565919	intergenic	LOC100506022,SLC25A33
chr1	9592736	9593308	intergenic	LOC100506022,SLC25A33
chr1	9599146	9600440	promoter	SLC25A33
chr1	9611867	9612533	intronic	SLC25A33
chr1	9621458	9621948	intronic	SLC25A33
chr1	9648461	9649240	promoter	TMEM201
chr1	9653207	9654241	intronic	TMEM201
chr1	9686992	9687609	intergenic	TMEM201,PIK3CD
chr1	9689699	9690193	intergenic	TMEM201,PIK3CD
chr1	9711634	9712773	promoter	PIK3CD-AS1
chr1	9741663	9742228	ncRNA_intronic	PIK3CD-AS2
chr1	9747202	9748016	promoter	PIK3CD-AS2
chr1	9749065	9749893	intronic	PIK3CD
chr1	9777296	9778191	exonic	PIK3CD
chr1	9790485	9791056	exonic	CLSTN1
chr1	9858188	9859211	intronic	CLSTN1
chr1	9864548	9865178	intronic	CLSTN1
chr1	9883622	9884827	promoter	CLSTN1
chr1	9885407	9886093	promoter	CLSTN1
chr1	9895764	9896450	intergenic	CLSTN1,CTNNBIP1
chr1	9901939	9902447	intergenic	CLSTN1,CTNNBIP1
chr1	9912246	9913022	intronic	CTNNBIP1
chr1	9927387	9927873	intronic	CTNNBIP1
chr1	9934956	9935598	intronic	CTNNBIP1
chr1	9960241	9961080	intronic	CTNNBIP1
chr1	9969755	9971121	promoter	CTNNBIP1
chr1	9989371	9989879	UTR3	LZIC
chr1	10002488	10004066	promoter	LZIC
chr1	10010350	10011316	intronic	NMNAT1
chr1	10092413	10093700	promoter	UBE4B
chr1	10126742	10127474	intronic	UBE4B
chr1	10215119	10215763	intronic	UBE4B
chr1	10269860	10271807	promoter	KIF1B
chr1	10313650	10314304	intronic	KIF1B
chr1	10437392	10438068	UTR3	KIF1B
chr1	10447496	10448663	intergenic	KIF1B,PGD
chr1	10458478	10459809	promoter	PGD
chr1	10469193	10469726	intronic	PGD
chr1	10475176	10475787	intronic	PGD
chr1	10489966	10491113	promoter	APITD1,APITD1-CORT
chr1	10532027	10532878	promoter	DFFA
chr1	10534791	10535541	promoter	PEX14
chr1	10554673	10555657	exonic	PEX14
chr1	10567310	10567863	intronic	PEX14
chr1	10597229	10597955	intronic	PEX14
chr1	10700278	10700869	intronic	CASZ1
chr1	10723657	10724024	intronic	CASZ1
chr1	10738104	10738633	intronic	CASZ1
chr1	10739636	10740167	intronic	CASZ1
chr1	10752429	10752761	intronic	CASZ1
chr1	10754084	10755392	intronic	CASZ1
chr1	10766315	10767041	intronic	CASZ1
chr1	10774390	10775172	intronic	CASZ1
chr1	10785038	10785539	intronic	CASZ1
chr1	10811436	10812169	intronic	CASZ1
chr1	10813243	10813850	intronic	CASZ1
chr1	10815903	10816467	intronic	CASZ1
chr1	10848635	10849731	intronic	CASZ1
chr1	10853778	10854515	intronic	CASZ1
chr1	10856107	10857045	promoter	CASZ1
chr1	10911075	10912069	intergenic	CASZ1,C1orf127
chr1	10926893	10927692	intergenic	CASZ1,C1orf127
chr1	11021045	11021428	intronic	C1orf127
chr1	11039419	11040582	intronic	C1orf127
chr1	11072201	11073583	promoter	TARDBP
chr1	11097679	11098392	exonic	MASP2
chr1	11119583	11120616	promoter	SRM
chr1	11159375	11160397	promoter	EXOSC10
chr1	11218735	11219437	intronic	MTOR
chr1	11234288	11234964	intronic	MTOR
chr1	11247871	11248360	intronic	MTOR
chr1	11322239	11323054	promoter	MTOR
chr1	11332775	11333884	promoter	UBIAD1
chr1	11538669	11539396	promoter	DISP3
chr1	11707984	11708483	UTR3	FBXO2
chr1	11710414	11710854	exonic	FBXO2
chr1	11714330	11715241	promoter	FBXO2
chr1	11723905	11725177	promoter	FBXO6
chr1	11740665	11741953	promoter	MAD2L2
chr1	11779318	11780160	exonic	DRAXIN
chr1	11791734	11792277	intergenic	DRAXIN,AGTRAP
chr1	11795706	11797422	promoter	AGTRAP
chr1	11844990	11845536	exonic	C1orf167
chr1	11847395	11847965	exonic	C1orf167
chr1	11850797	11851386	exonic	MTHFR
chr1	11863369	11864005	intronic	MTHFR
chr1	11865470	11866620	promoter	CLCN6
chr1	11898734	11899061	intronic	CLCN6
chr1	11902120	11902603	ncRNA_intronic	NPPA-AS1
chr1	11940897	11941549	intergenic	NPPB,KIAA2013
chr1	11967784	11969435	intergenic	NPPB,KIAA2013
chr1	11986041	11987016	promoter	KIAA2013
chr1	11994418	11995144	promoter	PLOD1
chr1	12000541	12001054	intronic	PLOD1
chr1	12020769	12021684	exonic	PLOD1
chr1	12039704	12040844	promoter	MFN2
chr1	12079143	12080021	promoter	MIIP
chr1	12112055	12112536	intergenic	MIIP,TNFRSF8
chr1	12172792	12173314	intronic	TNFRSF8
chr1	12192915	12193564	intronic	TNFRSF8
chr1	12203376	12204176	UTR3	TNFRSF8
chr1	12210555	12211192	intergenic	TNFRSF8,MIR7846
chr1	12213199	12213864	intergenic	TNFRSF8,MIR7846
chr1	12221673	12222460	intergenic	TNFRSF8,MIR7846
chr1	12226825	12227471	promoter	TNFRSF1B
chr1	12230191	12230660	intronic	TNFRSF1B
chr1	12233563	12234181	intronic	TNFRSF1B
chr1	12237966	12238433	intronic	TNFRSF1B
chr1	12240401	12240781	intronic	TNFRSF1B
chr1	12244027	12244723	intronic	TNFRSF1B
chr1	12268780	12269571	UTR3	TNFRSF1B
chr1	12289776	12291491	promoter	VPS13D
chr1	12317977	12318996	exonic	VPS13D
chr1	12369779	12370868	intronic	VPS13D
chr1	12404422	12405743	exonic	VPS13D
chr1	12466552	12467802	intronic	VPS13D
chr1	12493445	12494246	intronic	VPS13D
chr1	12495551	12496161	intronic	VPS13D
chr1	12507722	12508428	intronic	VPS13D
chr1	12508716	12510003	intronic	VPS13D
chr1	12514523	12515165	intronic	VPS13D
chr1	12520905	12521592	intronic	VPS13D
chr1	12537979	12538930	intronic	VPS13D
chr1	12540835	12541301	intronic	VPS13D
chr1	12546282	12546974	intronic	VPS13D
chr1	12556432	12557116	intronic	VPS13D
chr1	12570113	12571630	UTR3	VPS13D
chr1	12578858	12579958	intergenic	VPS13D,DHRS3
chr1	12585378	12585777	intergenic	VPS13D,DHRS3
chr1	12588267	12588850	intergenic	VPS13D,DHRS3
chr1	12591349	12592168	intergenic	VPS13D,DHRS3
chr1	12599841	12600841	intergenic	VPS13D,DHRS3
chr1	12601443	12602053	intergenic	VPS13D,DHRS3
chr1	12609517	12610295	intergenic	VPS13D,DHRS3
chr1	12616229	12617038	intergenic	VPS13D,DHRS3
chr1	12625174	12625661	intergenic	VPS13D,DHRS3
chr1	12626871	12627406	downstream	DHRS3
chr1	12640109	12640740	exonic	DHRS3
chr1	12641260	12641687	intronic	DHRS3
chr1	12645276	12646278	intronic	DHRS3
chr1	12655094	12655674	intronic	DHRS3
chr1	12655764	12656821	intronic	DHRS3
chr1	12661947	12662351	intronic	DHRS3
chr1	12664299	12664772	intronic	DHRS3
chr1	12676188	12676548	intronic	DHRS3
chr1	12677935	12678693	promoter	DHRS3
chr1	12679046	12679347	promoter	DHRS3
chr1	12679724	12680163	promoter	DHRS3
chr1	12681645	12682372	intergenic	DHRS3,AADACL4
chr1	12687224	12687889	intergenic	DHRS3,AADACL4
chr1	12696219	12697276	intergenic	DHRS3,AADACL4
chr1	12719025	12719406	intronic	AADACL4
chr1	13870144	13870798	intergenic	LRRC38,PDPN
chr1	13910074	13911355	promoter	PDPN
chr1	13912232	13913045	intronic	PDPN
chr1	13919940	13920741	intronic	PDPN
chr1	13992143	13992564	intergenic	PDPN,PRDM2
chr1	14026431	14027585	promoter	PRDM2
chr1	14057270	14057960	exonic	PRDM2
chr1	14075230	14076524	promoter	PRDM2
chr1	14219157	14219842	intergenic	PRDM2,KAZN
chr1	14227503	14228569	intergenic	PRDM2,KAZN
chr1	14275294	14275982	intergenic	PRDM2,KAZN
chr1	14292307	14292792	intergenic	PRDM2,KAZN
chr1	14343754	14344795	intergenic	PRDM2,KAZN
chr1	14393478	14394574	intergenic	PRDM2,KAZN
chr1	14843689	14844364	intergenic	PRDM2,KAZN
chr1	15058172	15058826	intronic	KAZN
chr1	15237573	15238188	intronic	KAZN
chr1	15250204	15251326	promoter	KAZN
chr1	15271737	15272430	promoter	KAZN
chr1	15294815	15295503	intronic	KAZN
chr1	15322602	15323161	intronic	KAZN
chr1	15372883	15373560	intronic	KAZN
chr1	15414561	15415471	intronic	KAZN
chr1	15416851	15417372	intronic	KAZN
chr1	15438606	15439127	exonic	KAZN
chr1	15478850	15479610	promoter	TMEM51-AS1
chr1	15479666	15480392	promoter	TMEM51
chr1	15480470	15480901	intronic	TMEM51
chr1	15481027	15481563	intronic	TMEM51
chr1	15498985	15499465	intronic	TMEM51
chr1	15505308	15505980	intronic	TMEM51
chr1	15506451	15507225	intronic	TMEM51
chr1	15573486	15574130	promoter	FHAD1
chr1	15587624	15588297	intronic	FHAD1
chr1	15599000	15599375	exonic	FHAD1
chr1	15649884	15650599	intronic	FHAD1
chr1	15735795	15736844	promoter	EFHD2
chr1	15738181	15738485	intronic	EFHD2
chr1	15742462	15743094	intronic	EFHD2
chr1	15757589	15758030	downstream	EFHD2
chr1	15850527	15851989	promoter	CASP9
chr1	15852910	15853694	promoter	DNAJC16
chr1	15911008	15911801	promoter	AGMAT
chr1	15929614	15930614	intergenic	AGMAT,DDI2
chr1	15943318	15944699	promoter	DDI2
chr1	15945357	15945633	intronic	DDI2
chr1	16010503	16011782	promoter	PLEKHM2
chr1	16029664	16030553	intronic	PLEKHM2
chr1	16062317	16063124	promoter	SLC25A34
chr1	16067827	16068291	UTR3	SLC25A34
chr1	16118536	16118990	intergenic	FBLIM1,UQCRHL
chr1	16160815	16161789	ncRNA_exonic	FLJ37453
chr1	16161853	16162915	ncRNA_exonic	FLJ37453
chr1	16173677	16175180	promoter	SPEN
chr1	16175758	16176237	intronic	SPEN
chr1	16212085	16213537	ncRNA_intronic	MIR5096
chr1	16275561	16276756	intronic	ZBTB17
chr1	16277722	16278128	intronic	ZBTB17
chr1	16301840	16302810	promoter	ZBTB17
chr1	16339149	16340040	downstream	HSPB7
chr1	16344148	16344862	promoter	HSPB7
chr1	16359274	16359746	exonic	CLCNKA
chr1	16374986	16375555	promoter	CLCNKB
chr1	16382251	16383080	exonic	CLCNKB
chr1	16399981	16400308	promoter	FAM131C
chr1	16405401	16405921	intergenic	FAM131C,EPHA2
chr1	16438199	16438807	intergenic	FAM131C,EPHA2
chr1	16448819	16449767	downstream	EPHA2
chr1	16468131	16468508	intronic	EPHA2
chr1	16471508	16473378	intronic	EPHA2
chr1	16478879	16479946	intronic	EPHA2
chr1	16481229	16481795	intronic	EPHA2
chr1	16482051	16482899	promoter	EPHA2
chr1	16490667	16491164	intergenic	EPHA2,ARHGEF19
chr1	16494180	16494788	intergenic	EPHA2,ARHGEF19
chr1	16501175	16501892	intergenic	EPHA2,ARHGEF19
chr1	16502165	16502790	intergenic	EPHA2,ARHGEF19
chr1	16508285	16508865	intergenic	EPHA2,ARHGEF19
chr1	16514210	16514560	intergenic	EPHA2,ARHGEF19
chr1	16532648	16533796	exonic	ARHGEF19
chr1	16542702	16543054	intergenic	ARHGEF19,RSG1
chr1	16543542	16544324	intergenic	ARHGEF19,RSG1
chr1	16553070	16553744	intergenic	ARHGEF19,RSG1
chr1	16562691	16564190	promoter	RSG1
chr1	16570849	16571215	intergenic	RSG1,FBXO42
chr1	16574748	16575565	UTR3	FBXO42
chr1	16678417	16679423	promoter	FBXO42
chr1	16693374	16694523	promoter	SZRD1
chr1	16766773	16767853	promoter	NECAP2
chr1	16825131	16826429	intergenic	CROCCP3,LOC440570
chr1	16839946	16841246	intergenic	CROCCP3,LOC440570
chr1	16893363	16893853	exonic	NBPF1
chr1	16939334	16940554	promoter	NBPF1
chr1	16947431	16948008	ncRNA_intronic	CROCCP2
chr1	16950689	16951051	ncRNA_intronic	CROCCP2
chr1	16952365	16952762	ncRNA_exonic	CROCCP2
chr1	16957880	16958447	promoter	CROCCP2
chr1	16970678	16971606	promoter	MST1P2
chr1	17027585	17028068	ncRNA_intronic	ESPNP
chr1	17029681	17029971	ncRNA_intronic	ESPNP
chr1	17033885	17034535	ncRNA_exonic	ESPNP
chr1	17036283	17036627	ncRNA_intronic	ESPNP
chr1	17053810	17054693	intergenic	ESPNP,FAM231C
chr1	17215325	17216366	promoter	LOC105376805
chr1	17221981	17223692	intergenic	LOC105376805,CROCC
chr1	17230476	17230877	intergenic	LOC105376805,CROCC
chr1	17231047	17232405	intergenic	LOC105376805,CROCC
chr1	17240079	17241216	intergenic	LOC105376805,CROCC
chr1	17247553	17248859	promoter	CROCC
chr1	17278113	17278691	intronic	CROCC
chr1	17287151	17287729	exonic	CROCC
chr1	17293621	17294144	intronic	CROCC
chr1	17298306	17298875	exonic	CROCC
chr1	17304972	17305681	intronic	MFAP2
chr1	17337947	17338834	promoter	ATP13A2
chr1	17380112	17381215	promoter	SDHB
chr1	17386103	17386674	intergenic	SDHB,PADI2
chr1	17415774	17416819	intronic	PADI2
chr1	17436369	17436956	intronic	PADI2
chr1	17445706	17446464	promoter	PADI2
chr1	17452262	17452709	intergenic	PADI2,PADI1
chr1	17475475	17476132	intergenic	PADI2,PADI1
chr1	17563337	17563889	exonic	PADI1
chr1	17565887	17566263	exonic	PADI1
chr1	17732624	17732992	downstream	RCC2
chr1	17733373	17734058	UTR3	RCC2
chr1	17734420	17735071	UTR3	RCC2
chr1	17746181	17746777	intronic	RCC2
chr1	17764078	17765338	promoter	RCC2
chr1	17766065	17766671	promoter	RCC2
chr1	17828752	17829320	intergenic	RCC2,ARHGEF10L
chr1	17853499	17854389	intergenic	RCC2,ARHGEF10L
chr1	17858091	17859004	intergenic	RCC2,ARHGEF10L
chr1	17864641	17865372	promoter	ARHGEF10L
chr1	17866002	17867187	promoter	ARHGEF10L
chr1	17878271	17878936	intronic	ARHGEF10L
chr1	17887557	17888505	intronic	ARHGEF10L
chr1	17891136	17892037	intronic	ARHGEF10L
chr1	17895737	17896684	intronic	ARHGEF10L
chr1	17898890	17899321	intronic	ARHGEF10L
chr1	17900162	17900583	intronic	ARHGEF10L
chr1	17914390	17915056	exonic	ARHGEF10L
chr1	17956453	17957181	intronic	ARHGEF10L
chr1	17999617	18000332	intronic	ARHGEF10L
chr1	18008806	18009375	intronic	ARHGEF10L
chr1	18009946	18010440	intronic	ARHGEF10L
chr1	18433723	18434650	promoter	IGSF21
chr1	18436504	18436993	intronic	IGSF21
chr1	18806732	18807719	promoter	KLHDC7A
chr1	19147052	19147646	intergenic	PAX7,TAS1R2
chr1	19201622	19202079	exonic	ALDH4A1
chr1	19210620	19210994	intronic	ALDH4A1
chr1	19217013	19217769	promoter	ALDH4A1
chr1	19228479	19229781	promoter	ALDH4A1
chr1	19233520	19234321	UTR3	IFFO2
chr1	19234460	19234868	UTR3	IFFO2
chr1	19239536	19240002	intronic	IFFO2
chr1	19248451	19249250	intronic	IFFO2
chr1	19252915	19253507	intronic	IFFO2
chr1	19267675	19268164	intronic	IFFO2
chr1	19276120	19276808	intronic	IFFO2
chr1	19282131	19282564	promoter	IFFO2
chr1	19282644	19283819	promoter	IFFO2
chr1	19288578	19289243	intergenic	IFFO2,UBR4
chr1	19337421	19338018	intergenic	IFFO2,UBR4
chr1	19362502	19363181	intergenic	IFFO2,UBR4
chr1	19393239	19394352	intergenic	IFFO2,UBR4
chr1	19406053	19406846	intronic	UBR4
chr1	19422258	19423064	exonic	UBR4
chr1	19536046	19537306	promoter	UBR4
chr1	19567490	19568217	exonic	EMC1
chr1	19577761	19578638	promoter	EMC1,MRTO4
chr1	19614294	19615974	promoter	AKR7A3
chr1	19638037	19639434	promoter	AKR7A2
chr1	19717169	19718111	intronic	CAPZB
chr1	19731737	19733042	intronic	CAPZB
chr1	19775004	19775921	exonic	CAPZB
chr1	19811557	19812720	promoter	CAPZB
chr1	19831347	19832578	intergenic	CAPZB,LOC105378614
chr1	19922844	19924299	promoter	MINOS1
chr1	19970403	19971674	promoter	NBL1
chr1	19977662	19977972	intronic	MINOS1-NBL1,NBL1
chr1	19986161	19986636	downstream	MINOS1-NBL1,NBL1
chr1	20041979	20042509	intronic	TMCO4
chr1	20062022	20062725	intronic	TMCO4
chr1	20125770	20127060	promoter	TMCO4
chr1	20208586	20209455	promoter	OTUD3
chr1	20301300	20302195	exonic	PLA2G2A
chr1	20358156	20358901	intergenic	PLA2G2A,PLA2G5
chr1	20396315	20397202	promoter	PLA2G5
chr1	20402979	20403718	intronic	PLA2G5
chr1	20478560	20479214	downstream	PLA2G2F
chr1	20512182	20512775	ncRNA_intronic	UBXN10-AS1
chr1	20617034	20617677	promoter	VWA5B1
chr1	20669302	20670607	exonic	VWA5B1
chr1	20706996	20707617	ncRNA_intronic	LINC01141
chr1	20811928	20812558	promoter	CAMK2N1
chr1	20812600	20813571	promoter	CAMK2N1
chr1	20820208	20820757	intergenic	CAMK2N1,MUL1
chr1	20834132	20834962	promoter	MUL1
chr1	20959718	20960665	promoter	PINK1
chr1	20987445	20988525	promoter	DDOST
chr1	21022859	21023879	intronic	KIF17
chr1	21043916	21044882	promoter	KIF17
chr1	21058410	21059074	promoter	SH2D5
chr1	21059149	21060115	promoter	SH2D5
chr1	21112723	21114258	promoter	HP1BP3
chr1	21348703	21349409	intronic	EIF4G3
chr1	21475861	21476797	intronic	EIF4G3
chr1	21502234	21503999	promoter	EIF4G3
chr1	21580556	21581397	intronic	ECE1
chr1	21581639	21582070	intronic	ECE1
chr1	21588179	21589179	intronic	ECE1
chr1	21616278	21617100	promoter	ECE1
chr1	21620836	21621463	ncRNA_intronic	LOC100506801
chr1	21643685	21644300	intronic	ECE1
chr1	21645151	21645676	intronic	ECE1
chr1	21650798	21652015	intronic	ECE1
chr1	21660581	21661494	intronic	ECE1
chr1	21664387	21665613	intronic	ECE1
chr1	21669022	21669367	intronic	ECE1
chr1	21671297	21672628	promoter	ECE1
chr1	21694899	21695433	intergenic	ECE1,NBPF3
chr1	21766213	21766994	promoter	NBPF3
chr1	21835423	21836038	promoter	ALPL
chr1	21838265	21838844	intronic	ALPL
chr1	21863973	21864775	intronic	ALPL
chr1	21890976	21891606	intronic	ALPL
chr1	21912735	21913785	intergenic	ALPL,RAP1GAP
chr1	21934170	21934746	exonic	RAP1GAP
chr1	21948796	21949347	intronic	RAP1GAP
chr1	21977752	21978802	promoter	RAP1GAP
chr1	21985588	21986174	intronic	RAP1GAP
chr1	21995667	21996699	promoter	RAP1GAP
chr1	22091012	22091996	intronic	USP48
chr1	22101745	22102429	intronic	USP48
chr1	22108770	22110456	promoter	USP48
chr1	22210231	22210922	intronic	HSPG2
chr1	22223158	22223665	intronic	HSPG2
chr1	22232690	22233274	intronic	HSPG2
chr1	22236190	22236723	intronic	HSPG2
chr1	22263520	22264371	promoter	HSPG2
chr1	22266110	22266663	intergenic	HSPG2,CELA3B
chr1	22282989	22284020	intergenic	HSPG2,CELA3B
chr1	22350904	22352673	promoter	LINC00339,LOC101928043
chr1	22366127	22366886	intergenic	LINC00339,CDC42
chr1	22378900	22380345	promoter	CDC42
chr1	22440858	22441538	intergenic	CDC42,WNT4
chr1	22448758	22449378	intronic	WNT4
chr1	22468795	22470223	promoter	WNT4
chr1	22534000	22535400	intergenic	WNT4,MIR4418
chr1	22746927	22747316	intergenic	MIR4418,ZBTB40
chr1	22778082	22779167	promoter	ZBTB40
chr1	22968483	22968845	promoter	C1QC
chr1	22979027	22979834	promoter	C1QB
chr1	23030929	23031369	intergenic	C1QB,EPHB2
chr1	23036759	23037918	promoter	EPHB2
chr1	23100468	23101204	intronic	EPHB2
chr1	23121208	23121807	intronic	EPHB2
chr1	23153049	23153610	intronic	EPHB2
chr1	23182346	23183087	intronic	EPHB2
chr1	23196729	23197779	intronic	EPHB2
chr1	23242688	23243412	UTR3	EPHB2
chr1	23302904	23303416	intergenic	LACTBL1,C1orf234
chr1	23345573	23346679	promoter	KDM1A
chr1	23425104	23425580	intronic	LUZP1
chr1	23426573	23427156	intronic	LUZP1
chr1	23494129	23495613	promoter	LUZP1
chr1	23496190	23496760	promoter	LUZP1
chr1	23503860	23504706	intergenic	LUZP1,HTR1D
chr1	23542743	23544172	intergenic	HTR1D,LINC01355
chr1	23670122	23671642	promoter	HNRNPR
chr1	23694455	23695848	promoter	ZNF436
chr1	23703468	23704375	intergenic	ZNF436-AS1,TCEA3
chr1	23730223	23730775	intronic	TCEA3
chr1	23750553	23751818	promoter	TCEA3
chr1	23770523	23771114	intronic	ASAP3
chr1	23778151	23779058	intronic	ASAP3
chr1	23796847	23797628	intronic	ASAP3
chr1	23805430	23805928	intronic	ASAP3
chr1	23810361	23811454	promoter	ASAP3
chr1	23823506	23824141	intergenic	ASAP3,E2F2
chr1	23857717	23858228	promoter	E2F2
chr1	23866036	23866782	intergenic	E2F2,ID3
chr1	23871079	23871713	intergenic	E2F2,ID3
chr1	23880993	23881790	intergenic	E2F2,ID3
chr1	23885646	23886587	promoter	ID3
chr1	23888594	23889193	intergenic	ID3,MDS2
chr1	23894445	23895023	intergenic	ID3,MDS2
chr1	23903488	23904374	intergenic	ID3,MDS2
chr1	23912009	23912566	intergenic	ID3,MDS2
chr1	23945828	23946601	intergenic	ID3,MDS2
chr1	23961480	23962051	ncRNA_intronic	MDS2
chr1	23963847	23964374	ncRNA_intronic	MDS2
chr1	23964455	23965110	ncRNA_intronic	MDS2
chr1	23977564	23978211	intergenic	MDS2,RPL11
chr1	24017911	24018887	promoter	RPL11
chr1	24069495	24070683	promoter	TCEB3
chr1	24104304	24105366	promoter	PITHD1
chr1	24117368	24117906	promoter	LYPLA2
chr1	24125939	24126836	promoter	GALE
chr1	24126897	24127770	promoter	GALE
chr1	24136129	24136581	intronic	HMGCL
chr1	24151497	24152309	promoter	HMGCL
chr1	24164578	24165337	intergenic	HMGCL,FUCA1
chr1	24194278	24195398	promoter	FUCA1
chr1	24246387	24247052	intergenic	CNR2,MIR378F
chr1	24285415	24286865	promoter	PNRC2
chr1	24306305	24307376	promoter	SRSF10
chr1	24345142	24345850	intergenic	SRSF10,MYOM3
chr1	24476962	24477373	intergenic	IL22RA1,IFNLR1
chr1	24513470	24514347	promoter	IFNLR1
chr1	24525800	24526305	promoter	LOC284632
chr1	24528361	24528863	ncRNA_intronic	LOC284632
chr1	24616311	24616920	intergenic	LOC284632,GRHL3
chr1	24620813	24621811	intergenic	LOC284632,GRHL3
chr1	24648177	24649226	intronic	GRHL3
chr1	24710650	24711341	intronic	STPG1
chr1	24717801	24718216	exonic	STPG1
chr1	24718313	24719145	UTR5	STPG1
chr1	24739836	24740708	promoter	NIPAL3,STPG1
chr1	24741885	24742591	promoter	NIPAL3
chr1	24828376	24829788	promoter	RCAN3AS
chr1	24885539	24886215	intronic	NCMAP
chr1	24894368	24894978	intronic	NCMAP
chr1	24968914	24970334	promoter	SRRM1
chr1	25015062	25015528	intergenic	SRRM1,CLIC4
chr1	25031682	25032501	intergenic	SRRM1,CLIC4
chr1	25041272	25041972	intergenic	SRRM1,CLIC4
chr1	25046527	25047027	intergenic	SRRM1,CLIC4
chr1	25051056	25051758	intergenic	SRRM1,CLIC4
chr1	25054001	25054410	intergenic	SRRM1,CLIC4
chr1	25069972	25070252	promoter	CLIC4
chr1	25071310	25072559	promoter	CLIC4
chr1	25174320	25175420	intergenic	CLIC4,RUNX3
chr1	25237331	25238204	intronic	RUNX3
chr1	25256373	25257306	promoter	RUNX3
chr1	25291403	25292097	promoter	RUNX3
chr1	25348653	25349735	promoter	MIR4425
chr1	25360409	25360828	intergenic	MIR4425,SYF2
chr1	25558492	25559991	promoter	SYF2
chr1	25566059	25566941	downstream	RSRP1
chr1	25573100	25574619	promoter	RSRP1
chr1	25594256	25595023	intronic	RSRP1
chr1	25664585	25665479	promoter	RSRP1,TMEM50A
chr1	25756477	25758120	promoter	TMEM57
chr1	25869728	25870784	promoter	LDLRAP1
chr1	25871122	25871589	intronic	LDLRAP1
chr1	25875856	25876518	intronic	LDLRAP1
chr1	25879566	25880203	intronic	LDLRAP1
chr1	25890189	25890675	exonic	LDLRAP1
chr1	25893178	25893964	exonic	LDLRAP1
chr1	25934966	25935405	intergenic	LDLRAP1,MAN1C1
chr1	25942545	25943708	promoter	MAN1C1
chr1	25945572	25945957	intronic	MAN1C1
chr1	25985398	25986037	intronic	MAN1C1
chr1	26002472	26003388	intronic	MAN1C1
chr1	26009699	26010481	intronic	MAN1C1
chr1	26014857	26015532	intronic	MAN1C1
chr1	26020569	26021043	intronic	MAN1C1
chr1	26021533	26021987	intronic	MAN1C1
chr1	26037994	26038581	intronic	MAN1C1
chr1	26054143	26054884	intronic	MAN1C1
chr1	26069782	26071106	intronic	MAN1C1
chr1	26095913	26096679	intronic	MAN1C1
chr1	26111848	26112342	UTR3	MAN1C1
chr1	26120394	26121221	intergenic	MAN1C1,SEPN1
chr1	26123073	26123651	intergenic	MAN1C1,SEPN1
chr1	26126292	26127152	promoter	SEPN1
chr1	26132210	26132754	intronic	SEPN1
chr1	26137274	26137675	intronic	SEPN1
chr1	26145989	26147661	ncRNA_exonic	LOC646471
chr1	26185650	26186413	promoter	AUNIP
chr1	26201434	26202739	intergenic	PAQR7,STMN1
chr1	26221852	26222286	intronic	STMN1
chr1	26231869	26233658	promoter	MIR3917
chr1	26248835	26250051	intergenic	STMN1,PAFAH2
chr1	26323519	26323890	intronic	PAFAH2
chr1	26324153	26325212	promoter	PAFAH2
chr1	26325752	26326266	promoter	PAFAH2
chr1	26348116	26348790	promoter	EXTL1
chr1	26354846	26355430	intronic	EXTL1
chr1	26361514	26362802	exonic	EXTL1
chr1	26372135	26372858	promoter	SLC30A2
chr1	26421162	26421698	intergenic	TRIM63,PDIK1L
chr1	26437240	26438903	promoter	PDIK1L
chr1	26488058	26488761	exonic	FAM110D
chr1	26490711	26491304	downstream	FAM110D
chr1	26496058	26496859	promoter	ZNF593
chr1	26498208	26498585	downstream	ZNF593
chr1	26551522	26552333	promoter	LOC101928303
chr1	26560157	26561414	promoter	CEP85
chr1	26602100	26602389	intronic	CEP85
chr1	26602408	26603054	exonic	CEP85
chr1	26604818	26605224	UTR3	CEP85
chr1	26606132	26607186	promoter	SH3BGRL3
chr1	26611260	26611598	intronic	UBXN11
chr1	26613484	26614166	intronic	UBXN11
chr1	26616236	26616988	intronic	UBXN11
chr1	26632723	26633813	promoter	UBXN11
chr1	26647851	26648386	UTR3	AIM1L
chr1	26662638	26663501	exonic	AIM1L
chr1	26704517	26705303	intergenic	ZNF683,LIN28A
chr1	26743513	26744148	intronic	LIN28A
chr1	26758256	26759321	promoter	DHDDS
chr1	26797893	26799861	promoter	HMGN2
chr1	26826598	26828040	intergenic	HMGN2,RPS6KA1
chr1	26855897	26856771	promoter	RPS6KA1
chr1	26857525	26857941	intronic	RPS6KA1
chr1	26864527	26864847	intronic	RPS6KA1
chr1	26868311	26869427	intronic	RPS6KA1
chr1	26872076	26872481	promoter	RPS6KA1
chr1	26946550	26948195	intergenic	RPS6KA1,LOC101928728
chr1	27003833	27004477	intergenic	RPS6KA1,LOC101928728
chr1	27018695	27019211	promoter	LOC101928728
chr1	27019352	27019933	promoter	LOC101928728
chr1	27021837	27022892	promoter	ARID1A
chr1	27024562	27024954	intronic	ARID1A
chr1	27049592	27050551	intronic	ARID1A
chr1	27070459	27071033	intronic	ARID1A
chr1	27097739	27098638	exonic	ARID1A
chr1	27110536	27110844	downstream	ARID1A
chr1	27113730	27114998	promoter	PIGV
chr1	27115627	27115963	intronic	PIGV
chr1	27126014	27126999	downstream	PIGV
chr1	27152782	27153793	promoter	ZDHHC18
chr1	27159929	27160940	intronic	ZDHHC18
chr1	27191099	27192477	downstream	SFN
chr1	27216168	27217266	promoter	GPN2
chr1	27226390	27227288	promoter	GPATCH3
chr1	27247669	27248708	promoter	NUDC
chr1	27286494	27287235	promoter	KDF1
chr1	27307261	27308256	intergenic	KDF1,TRNP1
chr1	27319994	27320882	promoter	TRNP1
chr1	27324170	27324490	intronic	TRNP1
chr1	27328161	27328751	downstream	TRNP1
chr1	27339060	27339952	promoter	FAM46B
chr1	27357808	27358517	intergenic	FAM46B,SLC9A1
chr1	27371054	27371475	intergenic	FAM46B,SLC9A1
chr1	27397327	27397959	intergenic	FAM46B,SLC9A1
chr1	27423888	27424298	downstream	SLC9A1
chr1	27426015	27426618	UTR3	SLC9A1
chr1	27429206	27429519	exonic	SLC9A1
chr1	27438212	27439109	intronic	SLC9A1
chr1	27457296	27457769	intronic	SLC9A1
chr1	27463528	27464578	intronic	SLC9A1
chr1	27481118	27482253	promoter	SLC9A1
chr1	27560454	27562256	promoter	WDTC1
chr1	27625835	27626822	intronic	WDTC1
chr1	27626895	27627665	intronic	WDTC1
chr1	27648371	27649191	promoter	TMEM222
chr1	27667992	27668680	promoter	SYTL1
chr1	27669593	27670202	intronic	SYTL1
chr1	27675815	27676783	exonic	SYTL1
chr1	27677621	27678199	exonic	SYTL1
chr1	27683779	27684355	exonic	MAP3K6
chr1	27686827	27687269	exonic	MAP3K6
chr1	27691907	27693714	promoter	MAP3K6
chr1	27718028	27719410	promoter	GPR3
chr1	27721857	27722214	UTR3	GPR3
chr1	27728831	27729305	downstream	WASF2
chr1	27729669	27730052	downstream	WASF2
chr1	27732600	27733337	UTR3	WASF2
chr1	27744832	27745296	exonic	WASF2
chr1	27816206	27817310	promoter	WASF2
chr1	27818709	27819164	intergenic	WASF2,AHDC1
chr1	27830846	27832063	intergenic	WASF2,AHDC1
chr1	27852022	27852365	intergenic	WASF2,AHDC1
chr1	27853553	27854002	intergenic	WASF2,AHDC1
chr1	27854334	27854932	intergenic	WASF2,AHDC1
chr1	27855371	27855973	intergenic	WASF2,AHDC1
chr1	27863050	27863862	intronic	AHDC1
chr1	27868959	27869779	intronic	AHDC1
chr1	27871528	27872201	intronic	AHDC1
chr1	27882489	27882897	intronic	AHDC1
chr1	27883291	27884238	intronic	AHDC1
chr1	27887944	27888253	intronic	AHDC1
chr1	27894812	27895514	intronic	AHDC1
chr1	27901545	27902727	intronic	AHDC1
chr1	27916215	27916948	intronic	AHDC1
chr1	27925702	27925985	intronic	AHDC1
chr1	27928421	27928889	intronic	AHDC1
chr1	27929599	27929847	intronic	AHDC1
chr1	27930092	27931012	promoter	AHDC1
chr1	27952561	27953261	promoter	FGR
chr1	27958059	27958507	intronic	FGR
chr1	27960631	27961187	intronic	FGR
chr1	27977043	27977708	intergenic	FGR,IFI6
chr1	27985951	27986908	intergenic	FGR,IFI6
chr1	27989278	27990000	intergenic	FGR,IFI6
chr1	27995701	27996211	exonic	IFI6
chr1	27998392	27999202	promoter	IFI6
chr1	28051841	28053069	promoter	FAM76A
chr1	28099214	28100439	promoter	STX12
chr1	28156842	28157883	promoter	PPP1R8
chr1	28184376	28185233	intergenic	PPP1R8,THEMIS2
chr1	28189626	28190399	intergenic	PPP1R8,THEMIS2
chr1	28195542	28196255	intergenic	PPP1R8,THEMIS2
chr1	28198817	28199309	promoter	THEMIS2
chr1	28201661	28202180	intronic	THEMIS2
chr1	28211151	28211892	exonic	THEMIS2
chr1	28217906	28218485	UTR3	RPA2
chr1	28240607	28241676	promoter	RPA2
chr1	28285841	28286967	promoter	XKR8
chr1	28405516	28406198	intronic	EYA3
chr1	28414681	28415592	promoter	EYA3
chr1	28525869	28526768	downstream	DNAJC8
chr1	28559184	28559699	promoter	DNAJC8
chr1	28562173	28563205	promoter	ATPIF1
chr1	28573446	28574179	intergenic	ATPIF1,SESN2
chr1	28574826	28575303	intergenic	ATPIF1,SESN2
chr1	28585556	28587178	promoter	SESN2
chr1	28606957	28608355	exonic	SESN2
chr1	28623168	28623824	intergenic	SESN2,MED18
chr1	28655108	28655844	promoter	MED18
chr1	28695905	28697065	promoter	PHACTR4
chr1	28763731	28765013	promoter	PHACTR4
chr1	28832038	28833160	promoter	SNHG3
chr1	28844261	28845520	promoter	RCC1
chr1	28878894	28880268	promoter	TRNAU1AP
chr1	28907543	28908923	promoter	SNHG12,SNORA16A
chr1	28916603	28917079	promoter	RAB42
chr1	28918489	28919494	promoter	RAB42
chr1	28969154	28970536	promoter	TAF12
chr1	28974500	28975972	promoter	RNU11
chr1	28994859	28996253	promoter	GMEB1
chr1	29062774	29064600	promoter	YTHDF2
chr1	29101539	29102228	intergenic	YTHDF2,OPRD1
chr1	29111647	29112339	intergenic	YTHDF2,OPRD1
chr1	29203637	29204041	intergenic	OPRD1,EPB41
chr1	29208576	29208944	intergenic	OPRD1,EPB41
chr1	29211430	29211896	promoter	EPB41
chr1	29213224	29213854	promoter	EPB41
chr1	29213997	29214655	intronic	EPB41
chr1	29240491	29241579	promoter	EPB41
chr1	29449096	29449510	intronic	TMEM200B
chr1	29450797	29451622	promoter	TMEM200B
chr1	29507571	29508881	promoter	SRSF4
chr1	29529044	29529748	exonic	MECR
chr1	29536634	29537517	intronic	MECR
chr1	29557046	29557831	promoter	MECR
chr1	29562659	29563441	promoter	PTPRU
chr1	29563717	29564562	intronic	PTPRU
chr1	29586262	29586901	exonic	PTPRU
chr1	29609448	29610272	exonic	PTPRU
chr1	30047954	30048922	intergenic	LOC101928460,LOC101929406
chr1	30179811	30180202	intergenic	LOC101928460,LOC101929406
chr1	30181913	30182833	intergenic	LOC101928460,LOC101929406
chr1	30558500	30559297	intergenic	LOC101929406,MATN1
chr1	30663961	30664540	intergenic	LOC101929406,MATN1
chr1	30793162	30794038	intergenic	LOC101929406,MATN1
chr1	30852846	30853541	intergenic	LOC101929406,MATN1
chr1	31158039	31158623	intergenic	LOC101929406,MATN1
chr1	31180801	31181277	intergenic	LOC101929406,MATN1
chr1	31190772	31192426	exonic	MATN1
chr1	31229397	31230307	intronic	LAPTM5
chr1	31230426	31230870	promoter	LAPTM5
chr1	31252399	31252794	intergenic	LAPTM5,SDC3
chr1	31255218	31255503	intergenic	LAPTM5,SDC3
chr1	31259356	31259880	intergenic	LAPTM5,SDC3
chr1	31271047	31271934	intergenic	LAPTM5,SDC3
chr1	31274611	31275061	intergenic	LAPTM5,SDC3
chr1	31279883	31280753	intergenic	LAPTM5,SDC3
chr1	31288958	31289906	intergenic	LAPTM5,SDC3
chr1	31296490	31297804	intergenic	LAPTM5,SDC3
chr1	31320071	31320856	intergenic	LAPTM5,SDC3
chr1	31326957	31327325	intergenic	LAPTM5,SDC3
chr1	31350339	31350830	intronic	SDC3
chr1	31361164	31361690	intronic	SDC3
chr1	31366660	31367260	intronic	SDC3
chr1	31379056	31379583	intronic	SDC3
chr1	31381416	31381807	promoter	SDC3
chr1	31384071	31384625	intergenic	SDC3,PUM1
chr1	31385828	31386217	intergenic	SDC3,PUM1
chr1	31401840	31402598	downstream	PUM1
chr1	31537882	31539052	promoter	PUM1
chr1	31575274	31575887	intergenic	PUM1,NKAIN1
chr1	31627488	31628576	intergenic	PUM1,NKAIN1
chr1	31643493	31644110	intergenic	PUM1,NKAIN1
chr1	31654308	31655590	exonic	NKAIN1
chr1	31769278	31770278	promoter	SNRNP40,ZCCHC17
chr1	31845775	31846861	promoter	FABP3
chr1	31867393	31868079	intergenic	FABP3,SERINC2
chr1	31885738	31886939	promoter	SERINC2
chr1	31895384	31895894	intronic	SERINC2
chr1	31955888	31956754	intergenic	SERINC2,LINC01225
chr1	32014259	32015373	intergenic	LINC01226,TINAGL1
chr1	32109836	32111055	promoter	PEF1
chr1	32135336	32136306	exonic	COL16A1
chr1	32160357	32160910	exonic	COL16A1
chr1	32161403	32162252	exonic	COL16A1
chr1	32166671	32167268	intronic	COL16A1
chr1	32169411	32169964	promoter	COL16A1
chr1	32170114	32170660	promoter	COL16A1
chr1	32180010	32181566	intergenic	COL16A1,ADGRB2
chr1	32219366	32220009	intronic	ADGRB2
chr1	32226508	32226898	intronic	ADGRB2
chr1	32228210	32228718	intronic	ADGRB2
chr1	32229655	32230190	promoter	ADGRB2
chr1	32253660	32255188	downstream	SPOCD1
chr1	32264014	32264906	exonic	SPOCD1
chr1	32389252	32390066	intronic	PTP4A2
chr1	32402967	32404551	promoter	PTP4A2
chr1	32409853	32410728	intergenic	PTP4A2,KHDRBS1
chr1	32420213	32421126	intergenic	PTP4A2,KHDRBS1
chr1	32421528	32422142	intergenic	PTP4A2,KHDRBS1
chr1	32429678	32430106	intergenic	PTP4A2,KHDRBS1
chr1	32442988	32443688	intergenic	PTP4A2,KHDRBS1
chr1	32478858	32480550	promoter	KHDRBS1
chr1	32506158	32507043	intronic	KHDRBS1
chr1	32527947	32528417	intergenic	KHDRBS1,TMEM39B
chr1	32528922	32529309	intergenic	KHDRBS1,TMEM39B
chr1	32532004	32532490	intergenic	KHDRBS1,TMEM39B
chr1	32537937	32539293	promoter	TMEM39B
chr1	32573400	32574395	promoter	KPNA6
chr1	32644877	32646435	promoter	TXLNA
chr1	32665213	32665736	promoter;downstream	CCDC28B;TXLNA
chr1	32665831	32667381	promoter	CCDC28B
chr1	32670987	32671608	promoter	IQCC
chr1	32687487	32688610	promoter	EIF3I,TMEM234
chr1	32701609	32702136	ncRNA_intronic	MTMR9LP
chr1	32705653	32706507	promoter	MTMR9LP
chr1	32706702	32707413	promoter	MTMR9LP
chr1	32712393	32712940	promoter	FAM167B
chr1	32713811	32714147	promoter	FAM167B
chr1	32715554	32716002	promoter;downstream	LCK;FAM167B
chr1	32757237	32758416	promoter	HDAC1
chr1	32800757	32801222	intronic	MARCKSL1
chr1	32801447	32802206	promoter	MARCKSL1
chr1	32803905	32804313	intergenic	MARCKSL1,FAM229A
chr1	32814878	32815319	intergenic	MARCKSL1,FAM229A
chr1	32816642	32817885	intergenic	MARCKSL1,FAM229A
chr1	32826785	32828235	promoter	FAM229A
chr1	32859538	32860815	promoter	BSDC1
chr1	32866371	32867100	intergenic	BSDC1,ZBTB8B
chr1	32892358	32893272	intergenic	BSDC1,ZBTB8B
chr1	32930181	32930921	promoter	ZBTB8B
chr1	32965882	32966802	intergenic	ZBTB8B,ZBTB8A
chr1	33004601	33005999	promoter	ZBTB8A
chr1	33077555	33078475	intergenic	ZBTB8A,ZBTB8OS
chr1	33115824	33117382	promoter	RBBP4,ZBTB8OS
chr1	33168192	33169750	promoter	SYNC
chr1	33177803	33178238	intergenic	SYNC,KIAA1522
chr1	33182184	33182684	intergenic	SYNC,KIAA1522
chr1	33207076	33207870	promoter	KIAA1522
chr1	33209080	33209836	intronic	KIAA1522
chr1	33215448	33215876	intronic	KIAA1522
chr1	33219256	33220752	intronic	KIAA1522
chr1	33233763	33234400	exonic	KIAA1522
chr1	33238601	33238914	UTR3	KIAA1522
chr1	33282503	33284082	promoter	YARS
chr1	33336137	33336986	promoter	FNDC5
chr1	33338172	33338854	promoter	FNDC5
chr1	33351891	33352506	promoter	HPCA
chr1	33358480	33359563	exonic	HPCA
chr1	33366597	33367472	promoter	TMEM54
chr1	33429329	33430774	promoter	RNF19B
chr1	33438347	33439088	intergenic	RNF19B,AK2
chr1	33446707	33447229	intergenic	RNF19B,AK2
chr1	33454806	33455258	intergenic	RNF19B,AK2
chr1	33457975	33458529	intergenic	RNF19B,AK2
chr1	33471043	33471981	downstream	AK2
chr1	33501961	33502841	promoter	AK2
chr1	33515722	33516416	intergenic	AK2,AZIN2
chr1	33520754	33521702	intergenic	AK2,AZIN2
chr1	33526084	33526832	intergenic	AK2,AZIN2
chr1	33546405	33547170	promoter	AZIN2
chr1	33561844	33562443	exonic	AZIN2
chr1	33564829	33565515	intronic	AZIN2
chr1	33592548	33593392	intergenic	AZIN2,TRIM62
chr1	33618638	33619095	intronic	TRIM62
chr1	33626492	33627315	intronic	TRIM62
chr1	33641832	33642516	intronic	TRIM62
chr1	33646201	33647913	promoter	TRIM62
chr1	33684337	33684748	intergenic	TRIM62,ZNF362
chr1	33709597	33711036	intergenic	TRIM62,ZNF362
chr1	33720975	33722639	promoter	ZNF362
chr1	33734613	33735290	intronic	ZNF362
chr1	33761095	33761447	intronic	ZNF362
chr1	33764282	33764621	exonic	ZNF362
chr1	33772137	33773061	exonic	A3GALT2
chr1	33797999	33798795	exonic	PHC2
chr1	33799636	33800189	exonic	PHC2
chr1	33803968	33804848	intronic	PHC2
chr1	33807788	33808296	intronic	PHC2
chr1	33809128	33809581	intronic	PHC2
chr1	33812544	33812920	intronic	PHC2
chr1	33814829	33816217	promoter	LOC101929464
chr1	33827058	33827603	ncRNA_intronic	LOC101929464
chr1	33829596	33830154	intronic	PHC2
chr1	33833123	33833736	intronic	PHC2
chr1	33848197	33848765	intergenic	PHC2,ZSCAN20
chr1	33875552	33876450	intergenic	PHC2,ZSCAN20
chr1	33895958	33897124	intergenic	PHC2,ZSCAN20
chr1	33899240	33899706	intergenic	PHC2,ZSCAN20
chr1	33921258	33921805	intergenic	PHC2,ZSCAN20
chr1	33936080	33936667	promoter	ZSCAN20
chr1	33937361	33938546	promoter	ZSCAN20
chr1	34098675	34099251	exonic	CSMD2
chr1	34358836	34359587	intronic	CSMD2
chr1	34362867	34363349	intronic	CSMD2
chr1	34436897	34437412	intronic	CSMD2
chr1	34451889	34452557	intronic	CSMD2
chr1	34628590	34629166	intronic	CSMD2
chr1	34630550	34631020	promoter	CSMD2
chr1	35318233	35318828	UTR3	SMIM12
chr1	35324703	35325838	promoter	SMIM12
chr1	35331267	35332352	exonic	DLGAP3
chr1	35394451	35396096	promoter	DLGAP3
chr1	35449524	35451185	promoter	ZMYM6NB
chr1	35496633	35497805	promoter	ZMYM6
chr1	35544622	35545488	promoter	ZMYM1
chr1	35657424	35659136	promoter	SFPQ
chr1	35733944	35735047	promoter	ZMYM4
chr1	35913895	35914453	exonic	KIAA0319L
chr1	35916631	35916976	intronic	KIAA0319L
chr1	35920095	35920594	intronic	KIAA0319L
chr1	36010588	36011145	intronic	KIAA0319L
chr1	36022567	36023613	promoter	KIAA0319L,NCDN
chr1	36042976	36043603	intronic	TFAP2E
chr1	36106765	36107746	promoter	PSMB2
chr1	36172828	36174400	intergenic	PSMB2,C1orf216
chr1	36181121	36181456	exonic	C1orf216
chr1	36184021	36184985	promoter	C1orf216
chr1	36192327	36193602	intergenic	C1orf216,CLSPN
chr1	36234826	36235900	promoter	CLSPN
chr1	36273034	36274791	promoter	AGO4
chr1	36348459	36349794	promoter	AGO1
chr1	36395812	36397349	promoter	AGO3
chr1	36553976	36555001	promoter	ADPRHL2
chr1	36559519	36560008	UTR3	ADPRHL2
chr1	36573647	36574244	intronic	COL8A2
chr1	36580694	36581296	intronic	COL8A2
chr1	36583873	36584369	intronic	COL8A2
chr1	36584991	36585389	intronic	COL8A2
chr1	36585762	36586096	intronic	COL8A2
chr1	36590666	36591515	promoter	COL8A2
chr1	36600110	36601093	downstream	TRAPPC3
chr1	36614505	36615704	promoter	TRAPPC3
chr1	36616005	36616764	intronic	TRAPPC3
chr1	36621142	36622883	promoter	MAP7D1
chr1	36626483	36627432	intronic	MAP7D1
chr1	36627654	36628142	intronic	MAP7D1
chr1	36640853	36641581	intronic	MAP7D1
chr1	36653391	36654274	intergenic	MAP7D1,THRAP3
chr1	36669031	36670247	intergenic	MAP7D1,THRAP3
chr1	36674743	36675409	intergenic	MAP7D1,THRAP3
chr1	36689310	36690654	promoter	THRAP3
chr1	36713919	36714585	intronic	THRAP3
chr1	36765373	36765969	intronic	THRAP3
chr1	36771753	36773062	promoter	SH3D21
chr1	36786553	36787463	exonic	SH3D21
chr1	36788114	36789571	promoter	EVA1B
chr1	36816241	36817429	intronic	STK40
chr1	36834590	36834962	intronic	STK40
chr1	36839363	36840687	intronic	STK40
chr1	36850489	36850873	intronic	STK40
chr1	36851060	36852703	promoter	STK40
chr1	36852768	36853275	promoter	STK40
chr1	36862843	36863811	promoter	LSM10
chr1	36866517	36867285	intergenic	LSM10,OSCP1
chr1	36886395	36886959	intronic	OSCP1
chr1	36915693	36916629	promoter	OSCP1
chr1	36929452	36930547	promoter	MRPS15
chr1	36952004	36952964	intergenic	CSF3R,GRIK3
chr1	36981978	36982953	intergenic	CSF3R,GRIK3
chr1	37169319	37169811	intergenic	CSF3R,GRIK3
chr1	37230292	37230966	intergenic	CSF3R,GRIK3
chr1	37389500	37390364	intronic	GRIK3
chr1	37847331	37848149	intergenic	MIR4255,LINC01137
chr1	37920434	37921096	ncRNA_exonic	LINC01137
chr1	37931026	37931979	ncRNA_intronic	LINC01137
chr1	37937343	37937612	ncRNA_intronic	LINC01137
chr1	37939073	37939510	ncRNA_intronic	LINC01137
chr1	37939602	37940443	promoter	LINC01137
chr1	37942118	37942507	intronic	ZC3H12A
chr1	37942851	37943191	intronic	ZC3H12A
chr1	37945152	37945689	intronic	ZC3H12A
chr1	37952427	37953289	intergenic	ZC3H12A,MEAF6
chr1	37979793	37980942	promoter	MEAF6
chr1	38019422	38020155	promoter	SNIP1
chr1	38022297	38022767	promoter	DNALI1
chr1	38061057	38062116	promoter	GNL2
chr1	38100215	38100789	promoter	RSPO1
chr1	38155991	38156531	promoter	C1orf109
chr1	38157200	38158450	promoter	CDCA8
chr1	38218155	38219107	exonic	EPHA10
chr1	38259376	38260153	promoter	MANEAL
chr1	38273256	38275008	promoter	C1orf122,YRDC
chr1	38324718	38326108	promoter	MTF1
chr1	38396958	38397871	promoter	INPP5B
chr1	38411555	38412947	promoter	INPP5B
chr1	38455007	38456181	promoter	SF3A3
chr1	38461442	38462614	UTR3	FHL3
chr1	38465327	38465905	intronic	FHL3
chr1	38470851	38471556	promoter	FHL3
chr1	38477910	38478940	promoter	UTP11
chr1	38495675	38496225	intergenic	UTP11,POU3F1
chr1	38512093	38513306	promoter	POU3F1
chr1	38604111	38604685	intergenic	MIR3659,LINC01343
chr1	39324469	39326137	promoter	RRAGC
chr1	39338509	39339590	promoter	MYCBP
chr1	39407177	39407852	promoter	RHBDL2
chr1	39456270	39457770	promoter	AKIRIN1
chr1	39463152	39463828	intronic	AKIRIN1
chr1	39491286	39492817	promoter	NDUFS5
chr1	39546651	39547974	promoter	MACF1
chr1	39555562	39556353	intronic	MACF1
chr1	39564159	39564718	intronic	MACF1
chr1	39568270	39568606	intronic	MACF1
chr1	39570448	39571896	intronic	MACF1
chr1	39576030	39576814	intronic	MACF1
chr1	39598210	39599152	intronic	MACF1
chr1	39608124	39608848	intronic	MACF1
chr1	39620336	39620995	intronic	MACF1
chr1	39624003	39624811	intronic	MACF1
chr1	39639049	39640061	intronic	MACF1
chr1	39649392	39650013	intronic	MACF1
chr1	39657702	39658162	intronic	MACF1
chr1	39670039	39671367	intronic	MACF1
chr1	39679193	39680426	intronic	MACF1
chr1	39724098	39724808	intronic	MACF1
chr1	39733862	39734306	intronic	MACF1
chr1	39735529	39736111	intronic	MACF1
chr1	39860850	39861498	intronic	MACF1
chr1	39864067	39864720	intronic	MACF1
chr1	39873907	39875045	intronic	MACF1
chr1	39956523	39957664	promoter	BMP8A
chr1	39991266	39991885	exonic	BMP8A
chr1	40004818	40005243	ncRNA_intronic	PPIEL
chr1	40006127	40006829	ncRNA_intronic	PPIEL
chr1	40024847	40025527	promoter	PPIEL
chr1	40041177	40041906	promoter	PABPC4
chr1	40041922	40042935	promoter	PABPC4
chr1	40071451	40072356	intergenic	PABPC4,HEYL
chr1	40098524	40099163	intronic	HEYL
chr1	40104944	40105826	promoter	HEYL
chr1	40111868	40112792	intergenic	HEYL,NT5C1A
chr1	40119141	40119699	intergenic	HEYL,NT5C1A
chr1	40156785	40157734	promoter	HPCAL4
chr1	40204265	40205045	promoter	PPIE
chr1	40251181	40251849	intronic	BMP8B
chr1	40254239	40255045	promoter	LOC101929536
chr1	40264678	40265275	intergenic	LOC101929536,TRIT1
chr1	40265335	40265780	intergenic	LOC101929536,TRIT1
chr1	40282175	40282857	intergenic	LOC101929536,TRIT1
chr1	40308484	40309037	intronic	TRIT1
chr1	40311193	40311725	intronic	TRIT1
chr1	40348791	40349418	promoter	TRIT1
chr1	40364657	40364996	intronic	MYCL
chr1	40367063	40368258	promoter	MYCL
chr1	40399892	40400607	intergenic	MYCL,MFSD2A
chr1	40418253	40418779	intergenic	MYCL,MFSD2A
chr1	40420479	40421570	promoter	MFSD2A
chr1	40426036	40426721	intronic	MFSD2A
chr1	40497577	40498486	intergenic	MFSD2A,CAP1
chr1	40504987	40506777	promoter	CAP1
chr1	40550411	40550884	intronic	PPT1
chr1	40562443	40563462	promoter	PPT1
chr1	40626657	40627778	promoter	RLF
chr1	40723086	40724335	promoter	ZMPSTE24
chr1	40775101	40775754	exonic	COL9A2
chr1	40780792	40781429	promoter	COL9A2
chr1	40782192	40782853	promoter	COL9A2
chr1	40804380	40805135	intergenic	COL9A2,SMAP2
chr1	40810149	40810684	intergenic	COL9A2,SMAP2
chr1	40838930	40840643	promoter	SMAP2
chr1	40851267	40852107	intronic	SMAP2
chr1	40855620	40856211	intronic	SMAP2
chr1	40915375	40916399	promoter	ZFP69B
chr1	40942585	40943621	promoter	ZFP69
chr1	40974036	40975049	promoter	EXO5
chr1	40996995	40997934	promoter	ZNF684
chr1	41130891	41131781	promoter	RIMS3
chr1	41134507	41134858	intergenic	RIMS3,NFYC-AS1
chr1	41157024	41158390	promoter	NFYC-AS1
chr1	41174459	41175222	promoter	NFYC
chr1	41230705	41232072	intronic	NFYC
chr1	41249023	41250661	promoter	KCNQ4
chr1	41251843	41252236	intronic	KCNQ4
chr1	41264228	41265114	intronic	KCNQ4
chr1	41265174	41265599	intronic	KCNQ4
chr1	41267821	41268490	intronic	KCNQ4
chr1	41272983	41273402	intronic	KCNQ4
chr1	41283865	41284730	exonic	KCNQ4
chr1	41290244	41290700	intronic	KCNQ4
chr1	41315525	41316024	intergenic	KCNQ4,CITED4
chr1	41322200	41322931	intergenic	KCNQ4,CITED4
chr1	41327302	41328554	promoter	CITED4
chr1	41343084	41343912	intergenic	CITED4,CTPS1
chr1	41385041	41385977	intergenic	CITED4,CTPS1
chr1	41417866	41418546	intergenic	CITED4,CTPS1
chr1	41444884	41446235	promoter	CTPS1
chr1	41469253	41469921	intronic	CTPS1
chr1	41481135	41481893	exonic	SLFNL1
chr1	41511335	41512141	exonic	SCMH1
chr1	41574948	41575985	intronic	SCMH1
chr1	41706887	41708424	promoter	SCMH1
chr1	41733810	41734525	intergenic	SCMH1,FOXO6
chr1	41826493	41827326	promoter	FOXO6
chr1	41831753	41832406	intronic	FOXO6
chr1	41846648	41847333	exonic	FOXO6
chr1	41847653	41848770	exonic	FOXO6
chr1	41853247	41853825	intergenic	FOXO6,EDN2
chr1	41898091	41899017	intergenic	FOXO6,EDN2
chr1	41920048	41920551	intergenic	FOXO6,EDN2
chr1	41940083	41940898	intergenic	FOXO6,EDN2
chr1	41961788	41962751	intergenic	EDN2,HIVEP3
chr1	41980647	41981260	intronic	HIVEP3
chr1	41981639	41982537	intronic	HIVEP3
chr1	42039780	42040251	intronic	HIVEP3
chr1	42083577	42084275	intronic	HIVEP3
chr1	42127656	42128914	intronic	HIVEP3
chr1	42146992	42147740	intronic	HIVEP3
chr1	42192670	42193584	intronic	HIVEP3
chr1	42204702	42205423	intronic	HIVEP3
chr1	42216945	42218203	intronic	HIVEP3
chr1	42268475	42269121	intronic	HIVEP3
chr1	42356557	42357515	intronic	HIVEP3
chr1	42363656	42364361	intronic	HIVEP3
chr1	42385507	42386090	promoter	HIVEP3
chr1	42500837	42502187	intergenic	NONE,GUCA2B
chr1	42799991	42801813	promoter	FOXJ3
chr1	42845942	42846850	promoter	RIMKLA
chr1	42921472	42922809	promoter	PPCS,ZMYND12
chr1	42928489	42929460	intronic	PPCS
chr1	43123582	43124498	promoter	PPIH
chr1	43147487	43149040	promoter	YBX1
chr1	43205713	43206819	promoter	CLDN19
chr1	43211491	43211970	downstream	P3H1
chr1	43212783	43213129	exonic	P3H1
chr1	43231596	43231924	intronic	P3H1
chr1	43232134	43233482	promoter	C1orf50,P3H1
chr1	43282308	43283328	promoter	ERMAP,SVBP
chr1	43311744	43312749	promoter	ZNF691
chr1	43388689	43388966	intergenic	LOC339539,SLC2A1
chr1	43389495	43390812	downstream	SLC2A1
chr1	43393634	43393931	intronic	SLC2A1
chr1	43396745	43397191	exonic	SLC2A1
chr1	43397549	43398153	intronic	SLC2A1
chr1	43402136	43402517	intronic	SLC2A1
chr1	43402913	43403234	intronic	SLC2A1
chr1	43413718	43414188	intronic	SLC2A1
chr1	43418159	43418634	intronic	SLC2A1
chr1	43418855	43419793	intronic	SLC2A1
chr1	43423538	43425057	promoter	SLC2A1
chr1	43428209	43428640	ncRNA_intronic	SLC2A1-AS1
chr1	43459169	43459882	intergenic	SLC2A1-AS1,FAM183A
chr1	43501515	43502587	intergenic	SLC2A1-AS1,FAM183A
chr1	43522647	43523463	intergenic	SLC2A1-AS1,FAM183A
chr1	43524100	43524653	intergenic	SLC2A1-AS1,FAM183A
chr1	43532197	43532823	intergenic	SLC2A1-AS1,FAM183A
chr1	43533621	43534460	intergenic	SLC2A1-AS1,FAM183A
chr1	43535125	43535760	intergenic	SLC2A1-AS1,FAM183A
chr1	43539282	43539666	intergenic	SLC2A1-AS1,FAM183A
chr1	43603211	43603767	intergenic	SLC2A1-AS1,FAM183A
chr1	43613183	43613938	promoter	FAM183A
chr1	43637606	43638548	promoter	CFAP57,EBNA1BP2
chr1	43695583	43696408	intronic	CFAP57
chr1	43742103	43742819	intergenic	TMEM125,C1orf210
chr1	43760970	43761663	intergenic	C1orf210,TIE1
chr1	43814193	43815699	exonic	MPL
chr1	43823963	43824920	promoter	CDC20
chr1	43833221	43834352	promoter	ELOVL1
chr1	43847297	43848493	downstream	MED8
chr1	43854879	43855960	promoter	MED8,SZT2
chr1	43901422	43901842	intronic	SZT2
chr1	43918828	43919902	promoter	HYI
chr1	43920090	43920661	promoter;downstream	HYI;SZT2
chr1	43994851	43995203	promoter	PTPRF
chr1	43996324	43997709	promoter	PTPRF
chr1	44011370	44012068	intronic	PTPRF
chr1	44031223	44031887	intronic	PTPRF
chr1	44115196	44116487	promoter	KDM4A
chr1	44172736	44173727	promoter	KDM4A-AS1
chr1	44229034	44229741	intronic	ST3GAL3
chr1	44323922	44324536	intronic	ST3GAL3
chr1	44402028	44402604	exonic	ARTN
chr1	44411766	44413018	promoter	IPO13
chr1	44435292	44435959	promoter	DPH2
chr1	44440121	44441270	promoter	ATP6V0B
chr1	44444670	44445045	promoter	B4GALT2
chr1	44445467	44445777	promoter	B4GALT2
chr1	44456876	44458032	promoter	CCDC24
chr1	44471311	44471904	intronic	SLC6A9
chr1	44478867	44479468	intronic	SLC6A9
chr1	44479553	44480561	intronic	SLC6A9
chr1	44495406	44496907	intronic	SLC6A9
chr1	44497093	44497365	promoter	SLC6A9
chr1	44501428	44502570	intergenic	SLC6A9,KLF17
chr1	44508812	44510003	intergenic	SLC6A9,KLF17
chr1	44513375	44514245	intergenic	SLC6A9,KLF17
chr1	44678882	44679532	promoter	DMAP1
chr1	44683419	44683894	intronic	DMAP1
chr1	44793343	44794106	intronic	ERI3
chr1	44820328	44821275	promoter	ERI3
chr1	45060733	45061262	intronic	RNF220
chr1	45097091	45098333	exonic	RNF220
chr1	45115853	45116559	exonic	RNF220
chr1	45118550	45118875	downstream	RNF220,TMEM53
chr1	45125836	45126387	exonic	TMEM53
chr1	45138023	45138247	intronic	TMEM53
chr1	45139433	45140606	promoter	TMEM53
chr1	45180604	45181029	intronic	C1orf228
chr1	45187140	45188022	intronic	C1orf228
chr1	45196150	45197274	intergenic	C1orf228,KIF2C
chr1	45204994	45205801	promoter	KIF2C
chr1	45240625	45241926	promoter	RPS8
chr1	45249767	45250369	exonic	BEST4
chr1	45251792	45252490	promoter	BEST4
chr1	45258712	45259706	intergenic	BEST4,PLK3
chr1	45265359	45266646	promoter	PLK3
chr1	45272779	45274332	promoter	BTBD19,TCTEX1D4
chr1	45275281	45275535	intronic	BTBD19
chr1	45278976	45279813	exonic	BTBD19
chr1	45284955	45286487	exonic	PTCH2
chr1	45291985	45292657	exonic	PTCH2
chr1	45301515	45301925	intronic	PTCH2
chr1	45308373	45309360	promoter	PTCH2
chr1	45451755	45452623	promoter	EIF2B3
chr1	45476628	45477192	promoter	HECTD3
chr1	45477490	45478079	promoter	UROD
chr1	45480189	45480622	exonic	UROD
chr1	45671299	45672671	promoter	ZSWIM5
chr1	45731634	45732397	intergenic	ZSWIM5,LINC01144
chr1	45765813	45766209	intergenic	ZSWIM5,LINC01144
chr1	45768996	45770140	promoter	LINC01144
chr1	45792225	45793243	promoter	HPDL
chr1	45799946	45800593	exonic	MUTYH
chr1	45805125	45806389	promoter	MUTYH,TOE1
chr1	45814373	45815440	intronic	TESK2
chr1	45859340	45860430	intronic	TESK2
chr1	45956331	45957358	promoter	TESK2
chr1	45965216	45966287	promoter	MMACHC
chr1	45978270	45978722	intronic	PRDX1
chr1	45986951	45988090	promoter	PRDX1
chr1	46009307	46009988	intergenic	PRDX1,AKR1A1
chr1	46016081	46017026	promoter	AKR1A1
chr1	46035518	46036756	exonic	AKR1A1
chr1	46048858	46050860	promoter	NASP
chr1	46151729	46153323	promoter	GPBP1L1
chr1	46153659	46154182	promoter	TMEM69
chr1	46215811	46216798	promoter	IPP
chr1	46262514	46263223	intergenic	IPP,MAST2
chr1	46268396	46268773	promoter	MAST2
chr1	46268890	46269876	promoter	MAST2
chr1	46502512	46503161	downstream	MAST2
chr1	46598073	46599268	promoter	PIK3R3
chr1	46632170	46633212	intronic	PIK3R3
chr1	46640103	46640718	intronic	PIK3R3
chr1	46645195	46645516	intronic	TSPAN1
chr1	46648668	46649403	intronic	TSPAN1
chr1	46663604	46664530	promoter	POMGNT1
chr1	46668619	46669659	promoter	LURAP1
chr1	46687445	46687947	promoter;downstream	POMGNT1;LURAP1
chr1	46689055	46689629	intergenic	LURAP1,RAD54L
chr1	46712529	46713681	promoter	RAD54L
chr1	46767318	46769625	promoter	LRRC41,UQCRH
chr1	46805780	46807060	promoter	NSUN4
chr1	46813619	46814211	intronic	NSUN4
chr1	46827518	46828616	exonic	NSUN4
chr1	46859645	46860841	promoter	FAAH
chr1	46867621	46868332	exonic	FAAH
chr1	46871981	46872839	exonic	FAAH
chr1	46907972	46908873	ncRNA_exonic	FAAHP1
chr1	46924392	46925076	intergenic	LINC01398,DMBX1
chr1	46931920	46933077	intergenic	LINC01398,DMBX1
chr1	46943130	46943471	intergenic	LINC01398,DMBX1
chr1	46944297	46945060	intergenic	LINC01398,DMBX1
chr1	46945292	46946132	intergenic	LINC01398,DMBX1
chr1	46955263	46955697	intergenic	LINC01398,DMBX1
chr1	46985551	46986365	intergenic	DMBX1,MKNK1-AS1
chr1	46987809	46988605	intergenic	DMBX1,MKNK1-AS1
chr1	46993492	46994030	intergenic	DMBX1,MKNK1-AS1
chr1	46998538	46999376	intergenic	DMBX1,MKNK1-AS1
chr1	47069418	47070262	promoter	MKNK1
chr1	47079386	47079875	intronic	MOB3C
chr1	47081863	47083020	promoter	MOB3C
chr1	47089712	47090409	intergenic	MOB3C,ATPAF1
chr1	47133484	47134484	promoter	ATPAF1
chr1	47184263	47185236	promoter	EFCAB14
chr1	47190755	47191280	intergenic	EFCAB14,CYP4B1
chr1	47272044	47272740	intronic	CYP4B1
chr1	47456721	47457531	intronic	CYP4X1
chr1	47640739	47641341	intergenic	CYP4A22,LINC00853
chr1	47644719	47645448	promoter	LINC00853
chr1	47655680	47656349	promoter	PDZK1IP1
chr1	47658471	47658884	intergenic	PDZK1IP1,TAL1
chr1	47697304	47698262	promoter	TAL1
chr1	47779549	47780603	promoter	STIL
chr1	47799105	47800592	promoter	CMPK1
chr1	47897889	47898583	promoter	FOXD2-AS1
chr1	47902178	47902456	ncRNA_intronic	LINC01389
chr1	47903125	47903984	promoter	FOXD2
chr1	47956974	47957674	intergenic	FOXD2,TRABD2B
chr1	47973585	47974377	intergenic	FOXD2,TRABD2B
chr1	47998606	47999406	intergenic	FOXD2,TRABD2B
chr1	48028594	48029303	intergenic	FOXD2,TRABD2B
chr1	48035425	48036031	intergenic	FOXD2,TRABD2B
chr1	48043488	48044992	intergenic	FOXD2,TRABD2B
chr1	48093409	48094259	intergenic	FOXD2,TRABD2B
chr1	48155983	48156744	intergenic	FOXD2,TRABD2B
chr1	48174695	48175880	intergenic	FOXD2,TRABD2B
chr1	48176038	48176574	intergenic	FOXD2,TRABD2B
chr1	48191692	48192271	intergenic	FOXD2,TRABD2B
chr1	48229097	48229921	UTR3	TRABD2B
chr1	48315348	48316062	intronic	TRABD2B
chr1	48347416	48348060	intronic	TRABD2B
chr1	48399871	48400613	intronic	TRABD2B
chr1	48443999	48444795	intronic	TRABD2B
chr1	48458344	48458871	intronic	TRABD2B
chr1	48462786	48463669	promoter	TRABD2B
chr1	48681572	48682539	intergenic	SKINT1L,SLC5A9
chr1	48935838	48936068	intronic	SPATA6
chr1	48937237	48938243	promoter	SPATA6
chr1	48959737	48960501	intergenic	SPATA6,AGBL4
chr1	49038332	49038849	intronic	AGBL4
chr1	49076386	49077181	intronic	AGBL4
chr1	49082916	49083398	intronic	AGBL4
chr1	49085107	49086070	intronic	AGBL4
chr1	49142971	49143568	intronic	AGBL4
chr1	49207047	49207556	intronic	AGBL4,BEND5
chr1	49242029	49243577	promoter	BEND5
chr1	50488978	50489883	promoter	AGBL4
chr1	50798624	50799766	intergenic	ELAVL4,DMRTA2
chr1	50814133	50814737	intergenic	ELAVL4,DMRTA2
chr1	51425204	51426494	promoter	FAF1
chr1	51433706	51436034	promoter	CDKN2C
chr1	51442663	51444206	intergenic	CDKN2C,MIR4421
chr1	51701369	51703082	promoter	RNF11
chr1	51703684	51704028	intronic	RNF11
chr1	51762190	51763072	intronic	TTC39A
chr1	51795720	51796547	promoter	TTC39A
chr1	51810609	51811105	promoter	TTC39A
chr1	51811883	51812553	promoter	TTC39A
chr1	51983620	51985326	promoter	EPS15
chr1	51989533	51990089	intergenic	EPS15,OSBPL9
chr1	52049045	52049925	intergenic	EPS15,OSBPL9
chr1	52064686	52065184	intergenic	EPS15,OSBPL9
chr1	52066203	52067144	intergenic	EPS15,OSBPL9
chr1	52076101	52076725	intergenic	EPS15,OSBPL9
chr1	52082522	52083766	promoter	OSBPL9
chr1	52088065	52088479	intronic	OSBPL9
chr1	52113788	52114436	intronic	OSBPL9
chr1	52194856	52195941	promoter	OSBPL9
chr1	52250689	52251402	intronic	OSBPL9
chr1	52343681	52345069	promoter	NRDC
chr1	52456047	52456659	promoter	RAB3B
chr1	52467924	52468323	intergenic	RAB3B,TXNDC12
chr1	52498278	52499697	promoter	KTI12
chr1	52520564	52521620	promoter	TXNDC12
chr1	52521679	52522696	promoter	BTF3L4,TXNDC12
chr1	52607336	52608609	promoter	ZFYVE9
chr1	52816323	52817463	UTR3	CC2D1B
chr1	52830711	52831236	intronic	CC2D1B
chr1	52831322	52832374	promoter	CC2D1B
chr1	52834091	52834359	intergenic	CC2D1B,ORC1
chr1	52869380	52870759	promoter	PRPF38A
chr1	53017856	53019615	promoter	ZCCHC11
chr1	53067682	53068776	promoter	GPX7
chr1	53098628	53099252	promoter	FAM159A
chr1	53117477	53118073	intronic	FAM159A
chr1	53128005	53128901	intergenic	FAM159A,COA7
chr1	53151826	53152341	UTR3	COA7
chr1	53163518	53164400	promoter	COA7
chr1	53168562	53169383	intergenic	COA7,ZYG11B
chr1	53191651	53192617	promoter	ZYG11B
chr1	53308162	53309206	promoter	ZYG11A
chr1	53370361	53371555	exonic	ECHDC2
chr1	53379930	53380645	intronic	ECHDC2
chr1	53386689	53387652	promoter	ECHDC2
chr1	53392573	53393711	promoter	SCP2
chr1	53480345	53480783	promoter	SCP2
chr1	53490695	53491283	intronic	SCP2
chr1	53527194	53528391	promoter	PODN
chr1	53574776	53575391	intronic	SLC1A7
chr1	53575980	53576528	intronic	SLC1A7
chr1	53581213	53582309	intronic	SLC1A7
chr1	53585560	53586187	intronic	SLC1A7
chr1	53587274	53587727	intronic	SLC1A7
chr1	53600627	53601348	intronic	SLC1A7
chr1	53607949	53608541	promoter	SLC1A7
chr1	53609245	53609661	promoter	SLC1A7
chr1	53611766	53612367	intergenic	SLC1A7,CPT2
chr1	53647701	53648268	intergenic	SLC1A7,CPT2
chr1	53651070	53651701	intergenic	SLC1A7,CPT2
chr1	53661892	53663751	promoter	CPT2
chr1	53663852	53664358	intronic	CPT2
chr1	53685780	53686857	promoter	C1orf123
chr1	53703778	53704768	promoter	MAGOH
chr1	53769147	53770181	intronic	LRP8
chr1	53771362	53771707	intronic	LRP8
chr1	53774123	53774734	intronic	LRP8
chr1	53791597	53792418	intronic	LRP8
chr1	53793429	53794152	promoter	LRP8
chr1	53827840	53828557	intergenic	LOC105378732,SLC25A3P1
chr1	53834138	53835009	intergenic	LOC105378732,SLC25A3P1
chr1	53844285	53845707	intergenic	LOC105378732,SLC25A3P1
chr1	53858996	53859426	intergenic	LOC105378732,SLC25A3P1
chr1	53878194	53879619	intergenic	LOC105378732,SLC25A3P1
chr1	53928405	53929070	intronic	DMRTB1
chr1	53935746	53936304	intergenic	DMRTB1,GLIS1
chr1	53951167	53951659	intergenic	DMRTB1,GLIS1
chr1	53974966	53975426	intronic	GLIS1
chr1	53977903	53978471	intronic	GLIS1
chr1	53992230	53992720	intronic	GLIS1
chr1	54038006	54038699	intronic	GLIS1
chr1	54047632	54048358	intronic	GLIS1
chr1	54056147	54057133	intronic	GLIS1
chr1	54204402	54205344	intergenic	GLIS1,NDC1
chr1	54303577	54304501	promoter	NDC1
chr1	54355067	54356060	promoter	YIPF1
chr1	54410986	54412420	promoter	HSPB11,LRRC42
chr1	54422239	54423323	intronic	LRRC42
chr1	54446870	54447697	intergenic	LRRC42,LDLRAD1
chr1	54447767	54448708	intergenic	LRRC42,LDLRAD1
chr1	54518322	54519781	promoter	TMEM59
chr1	54586993	54588056	intergenic	TCEANC2,CDCP2
chr1	54619088	54620058	promoter	CDCP2
chr1	54665315	54666375	promoter	MRPL37
chr1	54684809	54685310	downstream	MRPL37
chr1	54685562	54686510	downstream	MRPL37
chr1	54715484	54716128	intronic	SSBP3
chr1	54734548	54735013	intronic	SSBP3
chr1	54738596	54739807	intronic	SSBP3
chr1	54752671	54753746	intronic	SSBP3
chr1	54755098	54755577	intronic	SSBP3
chr1	54763447	54764484	intronic	SSBP3
chr1	54778357	54778923	intronic	SSBP3
chr1	54791438	54792197	intronic	SSBP3
chr1	54801057	54801803	intronic	SSBP3
chr1	54815855	54816633	intronic	SSBP3
chr1	54871664	54872769	promoter	SSBP3
chr1	54872990	54873484	promoter	SSBP3
chr1	54878854	54879424	intergenic	SSBP3,ACOT11
chr1	54953569	54954506	intergenic	SSBP3,ACOT11
chr1	54954852	54955400	intergenic	SSBP3,ACOT11
chr1	55007578	55008639	intergenic	SSBP3,ACOT11
chr1	55013295	55014121	promoter	ACOT11
chr1	55014388	55014849	intronic	ACOT11
chr1	55025323	55025978	intronic	ACOT11
chr1	55043417	55043750	intronic	ACOT11
chr1	55045020	55045643	intronic	ACOT11
chr1	55047046	55047760	intronic	ACOT11
chr1	55088990	55089891	promoter	FAM151A
chr1	55180961	55182076	promoter	TTC4
chr1	55229691	55230833	promoter	PARS2
chr1	55258258	55258950	intronic	TTC22
chr1	55266369	55267438	promoter	TTC22
chr1	55276014	55276528	intronic	LEXM
chr1	55316354	55317018	UTR3	DHCR24
chr1	55352328	55353520	promoter	DHCR24
chr1	55415906	55416890	intergenic	DHCR24,TMEM61
chr1	55438779	55439647	intergenic	DHCR24,TMEM61
chr1	55445991	55446816	promoter	TMEM61
chr1	55487573	55488264	intergenic	BSND,PCSK9
chr1	55606241	55606596	intronic	USP24
chr1	55680008	55681766	promoter	USP24
chr1	55742980	55743548	intergenic	MIR4422,PLPP3
chr1	55894553	55895372	intergenic	MIR4422,PLPP3
chr1	55908986	55909662	intergenic	MIR4422,PLPP3
chr1	56046378	56047082	intergenic	MIR4422,PLPP3
chr1	56184454	56185046	intergenic	MIR4422,PLPP3
chr1	56721232	56721972	intergenic	MIR4422,PLPP3
chr1	56890450	56891189	intergenic	MIR4422,PLPP3
chr1	56897968	56898665	intergenic	MIR4422,PLPP3
chr1	56912191	56912831	intergenic	MIR4422,PLPP3
chr1	56942859	56943732	intergenic	MIR4422,PLPP3
chr1	57044083	57045556	promoter	PLPP3
chr1	57110344	57111853	promoter	PRKAA2
chr1	57245697	57246878	intronic	C1orf168
chr1	57276743	57277431	intronic	C1orf168
chr1	57284393	57285532	promoter	C1orf168
chr1	57889410	57890666	intronic	DAB1
chr1	58628579	58629018	intronic	DAB1
chr1	58898362	58899320	intergenic	DAB1,OMA1
chr1	59011520	59012728	promoter	OMA1
chr1	59036298	59036872	intergenic	OMA1,TACSTD2
chr1	59042170	59043240	promoter	TACSTD2
chr1	59049831	59050615	intergenic	TACSTD2,MYSM1
chr1	59058133	59058674	intergenic	TACSTD2,MYSM1
chr1	59118153	59118615	downstream	MYSM1
chr1	59165261	59166187	promoter	MYSM1
chr1	59183685	59184471	intergenic	MYSM1,JUN
chr1	59220562	59221557	intergenic	MYSM1,JUN
chr1	59245476	59245883	downstream	JUN
chr1	59247905	59250503	promoter	JUN
chr1	59250570	59251126	promoter	LINC01135
chr1	59280427	59281476	ncRNA_intronic	LINC01135
chr1	59281760	59282395	ncRNA_intronic	LINC01135
chr1	59340112	59341092	ncRNA_intronic	LINC01135
chr1	59348899	59349470	ncRNA_intronic	LINC01135
chr1	59364751	59365235	ncRNA_exonic	LINC01135
chr1	59369006	59370095	intergenic	LINC01135,LINC01358
chr1	59433951	59434671	intergenic	LINC01135,LINC01358
chr1	59485729	59486556	promoter	LINC01358
chr1	59522856	59523460	ncRNA_intronic	LINC01358
chr1	59527500	59528003	ncRNA_intronic	LINC01358
chr1	59612350	59613053	promoter	HSD52
chr1	59616621	59617221	intergenic	HSD52,FGGY
chr1	59680257	59681151	intergenic	HSD52,FGGY
chr1	59758265	59758640	intergenic	HSD52,FGGY
chr1	59761990	59763083	promoter	FGGY
chr1	59781898	59782866	intronic	FGGY
chr1	59832846	59834172	intronic	FGGY
chr1	59858861	59859835	intronic	FGGY
chr1	59986667	59987190	intronic	FGGY
chr1	60135358	60135929	intronic	FGGY
chr1	60172840	60173468	intronic	FGGY
chr1	60196491	60197282	intronic	FGGY
chr1	60208981	60209798	intronic	FGGY
chr1	60218190	60218882	intronic	FGGY
chr1	60224835	60225532	intronic	FGGY
chr1	60279907	60281273	promoter	HOOK1
chr1	60382353	60383383	intronic	CYP2J2
chr1	60392035	60392818	promoter	CYP2J2
chr1	60412815	60413490	intergenic	CYP2J2,C1orf87
chr1	60437065	60437554	intergenic	CYP2J2,C1orf87
chr1	60482952	60483828	intronic	C1orf87
chr1	60747013	60747413	intergenic	C1orf87,LOC101926964
chr1	61298782	61299470	intergenic	LOC101926964,NFIA-AS2
chr1	61377625	61378433	intergenic	LOC101926964,NFIA-AS2
chr1	61436343	61437141	promoter	NFIA-AS2
chr1	61449680	61450580	intergenic	NFIA-AS2,NFIA
chr1	61455488	61456848	intergenic	NFIA-AS2,NFIA
chr1	61508480	61509390	intergenic	NFIA-AS2,NFIA
chr1	61515522	61516878	intergenic	NFIA-AS2,NFIA
chr1	61522496	61523013	intergenic	NFIA-AS2,NFIA
chr1	61542472	61543111	promoter	NFIA
chr1	61543529	61543965	intronic	NFIA
chr1	61545592	61545854	intronic	NFIA
chr1	61547622	61548640	promoter	NFIA
chr1	61548845	61549611	intronic	NFIA
chr1	61649792	61650486	intronic	NFIA
chr1	61687268	61687771	intronic	NFIA
chr1	61718835	61719457	promoter	NFIA-AS1
chr1	61720428	61721138	intronic	NFIA
chr1	61800523	61801157	intronic	NFIA
chr1	61803659	61804210	intronic	NFIA
chr1	61914505	61915015	intronic	NFIA
chr1	61918539	61919804	intronic	NFIA
chr1	62190347	62191355	promoter	TM2D1
chr1	62207744	62208957	promoter	PATJ
chr1	62901553	62903330	promoter	USP1
chr1	63153145	63154359	promoter	DOCK7
chr1	63156030	63156488	promoter	DOCK7
chr1	63191557	63192053	intergenic	DOCK7,ATG4C
chr1	63193432	63194040	intergenic	DOCK7,ATG4C
chr1	63194566	63195090	intergenic	DOCK7,ATG4C
chr1	63199599	63200173	intergenic	DOCK7,ATG4C
chr1	63249112	63250339	promoter	ATG4C
chr1	63266459	63267083	intronic	ATG4C
chr1	63437983	63438853	intergenic	ATG4C,LINC00466
chr1	63476593	63477317	intergenic	ATG4C,LINC00466
chr1	63477937	63478424	intergenic	ATG4C,LINC00466
chr1	63539221	63540260	intergenic	ATG4C,LINC00466
chr1	63590242	63590977	intergenic	ATG4C,LINC00466
chr1	63782449	63783392	promoter	LINC00466
chr1	63787835	63788634	promoter	FOXD3-AS1
chr1	63832838	63833869	promoter	ALG6
chr1	63880331	63880908	intronic	ALG6
chr1	63988527	63989753	promoter	ITGB3BP
chr1	64013256	64013848	intronic	EFCAB7
chr1	64058707	64060326	promoter	PGM1
chr1	64140068	64140596	intergenic	PGM1,ROR1
chr1	64239260	64240366	promoter	ROR1
chr1	64504823	64505565	intronic	ROR1
chr1	64652050	64652871	intergenic	ROR1,UBE2U
chr1	64935223	64937345	promoter	CACHD1
chr1	64959231	64960055	intronic	CACHD1
chr1	64970867	64971905	promoter	CACHD1
chr1	65210118	65211823	promoter	RAVER2
chr1	65289710	65290240	intronic	RAVER2
chr1	65329672	65330238	intronic	JAK1
chr1	65363718	65364487	intronic	JAK1
chr1	65398853	65399583	intronic	JAK1
chr1	65421975	65423037	UTR5	JAK1
chr1	65431544	65432718	promoter	JAK1
chr1	65466871	65467670	ncRNA_intronic	LINC01359
chr1	65467968	65469055	promoter	LINC01359
chr1	65531768	65533897	promoter	JAK1
chr1	65613028	65615143	promoter	AK4
chr1	65631254	65632149	intronic	AK4
chr1	65640958	65641669	intronic	AK4
chr1	65719702	65721163	intergenic	AK4,DNAJC6
chr1	65730018	65730588	promoter	DNAJC6
chr1	65731300	65731977	intronic	DNAJC6
chr1	65774831	65776107	promoter	DNAJC6
chr1	65885397	65886938	promoter	LEPROT
chr1	65934952	65936309	intronic	LEPR
chr1	65990715	65991752	promoter	LEPR
chr1	66153245	66153875	intergenic	LEPR,PDE4B
chr1	66257882	66259024	promoter	PDE4B
chr1	66430647	66431590	intronic	PDE4B
chr1	66444797	66445301	intronic	PDE4B
chr1	66648212	66648955	intronic	PDE4B
chr1	66708294	66708723	intronic	PDE4B
chr1	66719003	66719343	intronic	PDE4B
chr1	66736895	66737948	intronic	PDE4B
chr1	66741228	66741730	intronic	PDE4B
chr1	66743980	66744802	intronic	PDE4B
chr1	66782129	66782983	intronic	PDE4B
chr1	66797339	66798226	promoter	PDE4B
chr1	66801578	66802142	intronic	PDE4B
chr1	66861109	66861797	intergenic	PDE4B,SGIP1
chr1	66911891	66912496	intergenic	PDE4B,SGIP1
chr1	66998390	67000307	promoter	SGIP1
chr1	67042317	67042767	intronic	SGIP1
chr1	67170697	67171306	intronic	SGIP1
chr1	67191355	67192055	intronic	SGIP1
chr1	67217669	67218581	promoter	TCTEX1D1
chr1	67390181	67391463	promoter	MIER1,WDR78
chr1	67395573	67396617	promoter	MIER1
chr1	67518793	67520387	promoter	SLC35D1
chr1	67614392	67615193	intergenic	C1orf141,IL23R
chr1	67722152	67723271	intronic	IL23R
chr1	67772863	67773760	promoter	IL12RB2
chr1	67895616	67896986	promoter	SERBP1
chr1	67966094	67966648	intergenic	SERBP1,GADD45A
chr1	67998083	67998563	intergenic	SERBP1,GADD45A
chr1	68027378	68027874	intergenic	SERBP1,GADD45A
chr1	68084064	68084997	intergenic	SERBP1,GADD45A
chr1	68150528	68152685	promoter	GADD45A
chr1	68201676	68202515	intronic	GNG12
chr1	68215419	68216134	intronic	GNG12
chr1	68225456	68226301	intronic	GNG12
chr1	68231635	68232670	intronic	GNG12
chr1	68280977	68281763	intronic	GNG12
chr1	68297526	68298122	promoter	GNG12-AS1
chr1	68298376	68299499	ncRNA_intronic	GNG12-AS1
chr1	68305965	68306608	ncRNA_intronic	GNG12-AS1
chr1	68315813	68316704	ncRNA_intronic	GNG12-AS1
chr1	68577400	68578024	ncRNA_intronic	GNG12-AS1
chr1	68585783	68586386	ncRNA_intronic	GNG12-AS1
chr1	68606251	68608206	ncRNA_intronic	GNG12-AS1
chr1	68639312	68640340	ncRNA_intronic	GNG12-AS1
chr1	68696037	68696380	intronic	WLS
chr1	68696740	68697971	promoter	WLS
chr1	68698002	68698683	promoter	WLS
chr1	68772988	68774084	intergenic	WLS,RPE65
chr1	68808342	68808767	intergenic	WLS,RPE65
chr1	68896832	68897494	exonic	RPE65
chr1	68898958	68900937	intronic	RPE65
chr1	68908668	68909241	intronic	RPE65
chr1	68914357	68914766	promoter	RPE65
chr1	68915435	68916149	promoter	RPE65
chr1	68921805	68922697	intergenic	RPE65,DEPDC1
chr1	68962284	68963338	promoter	DEPDC1
chr1	69443367	69444435	intergenic	DEPDC1-AS1,LRRC7
chr1	69777732	69778384	intergenic	DEPDC1-AS1,LRRC7
chr1	70032581	70033424	intergenic	DEPDC1-AS1,LRRC7
chr1	70033489	70034266	intergenic	DEPDC1-AS1,LRRC7
chr1	70598627	70599132	intergenic	LRRC7,LRRC40
chr1	70670794	70671920	promoter	LRRC40
chr1	70681491	70682078	intronic	SRSF11
chr1	70686835	70687825	exonic	SRSF11
chr1	70819471	70820881	promoter	ANKRD13C,HHLA3
chr1	70876213	70877382	promoter	CTH
chr1	70877812	70878164	intronic	CTH
chr1	70902328	70902979	intronic	CTH
chr1	70926706	70927507	intergenic	CTH,LOC101927244
chr1	70953382	70954138	intergenic	CTH,LOC101927244
chr1	70975634	70976278	intergenic	CTH,LOC101927244
chr1	71150956	71151719	intergenic	CTH,LOC101927244
chr1	71512773	71513712	promoter	PTGER3
chr1	71515699	71516043	ncRNA_intronic	ZRANB2-AS1
chr1	71546200	71547197	promoter	ZRANB2
chr1	71694389	71695030	ncRNA_intronic	ZRANB2-AS2
chr1	72132444	72133332	intronic	NEGR1
chr1	72747976	72749975	promoter	NEGR1
chr1	74235582	74236795	intergenic	LINC01360,LRRIQ3
chr1	74663281	74664336	promoter	FPGT,FPGT-TNNI3K
chr1	74971872	74972439	intronic	FPGT-TNNI3K,TNNI3K
chr1	75178361	75179033	intronic	CRYZ
chr1	75198195	75199694	promoter	TYW3
chr1	76080234	76081012	intronic	SLC44A5
chr1	76081196	76082202	promoter	SLC44A5
chr1	76189660	76190820	promoter	ACADM
chr1	76251343	76252498	promoter	RABGGTB
chr1	76457067	76457591	intergenic	ASB17,LOC101927342
chr1	76539942	76540969	promoter	ST6GALNAC3
chr1	76619653	76620672	intronic	ST6GALNAC3
chr1	76672692	76673436	intronic	ST6GALNAC3
chr1	76712708	76713748	intronic	ST6GALNAC3
chr1	76744487	76745420	intronic	ST6GALNAC3
chr1	76796644	76797318	intronic	ST6GALNAC3
chr1	77230305	77231213	intergenic	ST6GALNAC3,ST6GALNAC5
chr1	77265347	77266142	intergenic	ST6GALNAC3,ST6GALNAC5
chr1	77333021	77333723	promoter	ST6GALNAC5
chr1	77333761	77334552	promoter	ST6GALNAC5
chr1	77353505	77354076	intronic	ST6GALNAC5
chr1	77684534	77685333	promoter	PIGK
chr1	77747373	77748561	promoter	AK5
chr1	77865011	77865809	intronic	AK5
chr1	77979929	77980807	intronic	AK5
chr1	77980953	77981598	intronic	AK5
chr1	78004948	78005825	intronic	AK5
chr1	78070770	78071627	intronic	ZZZ3
chr1	78109093	78109583	intronic	ZZZ3
chr1	78147804	78149611	promoter	ZZZ3
chr1	78223309	78223642	intronic	USP33
chr1	78224693	78225880	promoter	USP33
[truncated: 47,219 more rows]
