# Supplementary material for: ATAC-Seq analysis reveals a widespread decrease of chromatin accessibility in age-related macular degeneration
Source: Nat Commun. 2018 Apr 10;9:1364. doi: 10.1038/s41467-018-03856-y (PMC5893535; doi:10.1038/s41467-018-03856-y)
Supplement: Supplementary file 6 — Supplementary Data 3 [file 41467_2018_3856_MOESM6_ESM.xlsx]

## Sheet: Differential ATAC-Seq peaks
Supplementary Data 3. Differential ATAC-Seq peaks of macular vs. peripheral retinal samples from normal eyes
Chromosome in hg19	Start site in hg19	End site in hg19	Type	Nearby gene	Average ATACseq in normal macular retinal samples	Average ATACseq in normal peripheral retinal samples	log fold change of macula vs periphery in normal retinas	P value	Fdr
chr3	147126840	147128980	promoter	ZIC1	7.20322	11.0149	3.84284	8.67589e-66	6.83617e-61
chr13	100622286	100624321	promoter	ZIC5	8.98079	11.7381	2.7919	2.16212e-51	8.51821e-47
chr13	100620298	100622081	intronic	ZIC5	8.54173	10.9242	2.40333	3.06497e-33	8.05014e-29
chr3	147114947	147115527	intronic	ZIC4	5.87275	9.36648	3.62935	4.7885e-30	9.43274e-26
chr13	100632180	100635078	promoter	ZIC2	10.7045	12.6628	1.98906	5.47553e-28	8.62889e-24
chr13	22583267	22584220	intergenic	LINC00424,LINC00540	8.79533	5.63988	-3.15524	4.39154e-27	5.76719e-23
chr3	147110953	147111782	intronic	ZIC4	7.47029	10.5759	3.09189	3.06455e-23	3.44959e-19
chr4	48171175	48172202	intronic	TEC	8.34506	5.39601	-2.99298	4.02796e-22	3.96729e-18
chr3	147109736	147110695	intronic	ZIC4	8.40243	11.0678	2.67206	5.11528e-22	4.47843e-18
chr4	110316845	110317320	intergenic	COL25A1,SEC24B-AS1	5.61523	8.35352	2.75336	1.5968e-20	1.2582e-16
chr11	24104379	24104920	intergenic	MIR8054,LUZP2	8.48122	5.93855	-2.51958	3.69342e-20	2.64566e-16
chr4	90074109	90074591	intergenic	TIGD2,GPRIN3	5.8459	8.41525	2.64994	1.37956e-19	9.05855e-16
chr7	73399975	73401102	intergenic	WBSCR28,ELN	7.41767	9.44122	2.04142	1.7898e-19	1.08483e-15
chr4	96176495	96177456	intronic	UNC5C	8.42795	5.47655	-2.97495	3.07884e-18	1.61731e-14
chr3	87841534	87843005	promoter	HTR1F	8.28845	10.6012	2.32609	3.05881e-18	1.61731e-14
chr4	8402628	8403273	intronic	ACOX3	8.43527	10.0811	1.67472	5.37222e-18	2.64565e-14
chr11	92395550	92396557	intronic	FAT3	8.66502	6.35164	-2.29673	5.79893e-18	2.6878e-14
chr4	103652306	103652934	intronic	MANBA	8.21272	5.51906	-2.69643	1.52225e-17	6.66365e-14
chr8	10919232	10919887	intronic	XKR6	8.4357	6.05738	-2.39658	3.25226e-17	1.34875e-13
chr3	131321103	131321724	intronic	CPNE4	8.28268	5.88007	-2.39101	3.54951e-17	1.39842e-13
chr5	62196566	62197487	intergenic	IPO11,HTR1A	8.88366	6.46267	-2.4332	7.41616e-17	2.78265e-13
chr1	145006063	145006817	intronic	NBPF20,NBPF9,PDE4DIP	8.55768	6.24864	-2.35972	7.83379e-17	2.80574e-13
chr14	26039552	26040281	intergenic	STXBP6,NOVA1	8.40472	5.81092	-2.59113	1.13412e-16	3.88535e-13
chr11	106269636	106270368	intergenic	LOC101928535,GUCY1A2	8.48138	6.08515	-2.38349	1.43751e-16	4.71953e-13
chr11	123228466	123229652	intergenic	CLMP,MIR4493	10.1126	8.4171	-1.65219	3.23459e-16	1.01948e-12
chr3	147136674	147137625	promoter	LOC440982	6.88434	8.88534	2.09219	3.95121e-16	1.19745e-12
chrX	119510357	119511053	intronic	ATP1B4	5.31949	7.75988	2.44975	4.35357e-16	1.27052e-12
chr5	32156376	32157114	intronic	GOLPH3	5.60746	7.91204	2.33111	4.75684e-16	1.33863e-12
chr5	174459420	174460398	intergenic	FLJ16171,DRD1	9.43988	7.65898	-1.75782	6.45638e-16	1.75424e-12
chr7	124208762	124209456	intergenic	LOC101928211,GPR37	8.28207	5.66031	-2.62699	8.5639e-16	2.24931e-12
chr19	35528843	35529406	intronic	SCN1B	8.13001	5.94924	-2.18034	1.05525e-15	2.68221e-12
chr1	236231097	236231564	intergenic	NID1,GPR137B	8.72765	6.77529	-1.92111	1.16225e-15	2.86185e-12
chr8	30433208	30434045	downstream	GTF2E2	8.5288	6.33524	-2.20845	2.01759e-15	4.81747e-12
chr13	29691903	29693141	intronic	MTUS2	7.9479	5.22232	-2.75653	2.26561e-15	5.25055e-12
chr7	33800933	33801792	intergenic	BBS9,BMPER	8.29236	6.0035	-2.28308	3.25125e-15	7.31949e-12
chr12	91385628	91386399	intronic	EPYC	6.56792	8.5402	2.00434	3.67706e-15	8.04816e-12
chr14	55134063	55134976	intronic	SAMD4A	8.27028	6.16994	-2.07364	3.7858e-15	8.06222e-12
chr8	143364597	143365675	intronic	TSNARE1	8.78716	6.71977	-1.99403	6.46376e-15	1.3403e-11
chr5	16229245	16230169	intergenic	MARCH11,LOC101929505	8.30608	6.11553	-2.18231	7.49398e-15	1.51407e-11
chr4	151306642	151307276	intronic	LRBA	8.11486	5.57233	-2.56133	8.25807e-15	1.62674e-11
chr4	101625792	101627161	intergenic	LINC01216,PPP3CA	8.38863	5.7579	-2.62501	8.85208e-15	1.70122e-11
chr1	180144696	180145357	exonic	QSOX1	6.04914	8.14778	2.08239	9.58691e-15	1.79857e-11
chr15	82206733	82207700	intergenic	TMC3-AS1,MEX3B	8.76725	6.46843	-2.27658	1.05926e-14	1.94103e-11
chr21	30916982	30918041	intronic	GRIK1	8.21443	5.79174	-2.39718	1.22164e-14	2.18771e-11
chr1	17027569	17028120	ncRNA_intronic	ESPNP	5.99387	8.41735	2.42286	1.76926e-14	3.09797e-11
chr2	18560875	18561632	intergenic	KCNS3,NT5C1B-RDH14	7.55569	9.15004	1.62916	2.56719e-14	4.39743e-11
chr2	210729018	210729951	intronic	UNC80	6.42572	8.64443	2.22263	3.00523e-14	5.03823e-11
chr2	205692643	205693472	intronic	PARD3B	8.29258	5.64459	-2.58502	3.35698e-14	5.5107e-11
chr9	81063843	81064617	intergenic	PSAT1,LOC101927450	8.19446	5.67537	-2.47506	6.13244e-14	9.86133e-11
chr11	128893734	128894279	promoter	ARHGAP32	9.15921	7.00674	-2.11733	6.45966e-14	1.01798e-10
chr11	91957492	91960097	intergenic	DISC1FP1,FAT3	10.504	9.07641	-1.39135	7.13336e-14	1.1021e-10
chr8	74432763	74433679	intronic	STAU2	5.81275	8.02214	2.26359	7.50473e-14	1.13718e-10
chr5	81179116	81179889	intergenic	SSBP2,ATG10	9.48517	7.8817	-1.57436	9.57182e-14	1.42304e-10
chr1	219865961	219866713	intergenic	LOC102723886,RNU5F-1	5.91268	8.11557	2.2453	1.07539e-13	1.56917e-10
chr2	71125687	71125984	promoter	VAX2	6.93726	8.85097	1.91835	1.63658e-13	2.34463e-10
chr14	21466960	21467684	promoter	SLC39A2	5.90196	7.8119	1.95754	1.84628e-13	2.59782e-10
chr7	79682265	79682895	intergenic	MIR548M,GNAI1	8.65588	6.82278	-1.81841	1.92341e-13	2.65886e-10
chr21	30419230	30420125	exonic	USP16	8.16173	6.01616	-2.11542	2.15713e-13	2.93054e-10
chr9	86106350	86107614	intronic	FRMD3	8.5023	6.66738	-1.8119	2.73956e-13	3.65871e-10
chr18	39547385	39548331	intronic	PIK3C3	8.41418	6.36238	-2.04135	3.01853e-13	3.96409e-10
chr6	77626262	77627154	intergenic	IMPG1,HTR1B	8.73402	6.85568	-1.86573	3.20925e-13	4.14546e-10
chrX	71319805	71320951	intronic	NHSL2	6.85888	8.59646	1.76196	3.70912e-13	4.71388e-10
chr12	37960915	37961968	intergenic	NONE,ALG10B	8.07978	5.90581	-2.17729	4.58454e-13	5.73395e-10
chrX	121320498	121321593	intergenic	MIR3672,GRIA3	9.4849	7.96822	-1.48355	4.70848e-13	5.79695e-10
chr11	19826539	19828026	intronic	NAV2	8.17778	6.16359	-2.00095	5.35471e-13	6.49114e-10
chr2	56639553	56640646	intergenic	CCDC85A,VRK2	8.01132	5.73475	-2.29091	5.58562e-13	6.56894e-10
chr11	41971990	41973129	intergenic	LINC01499,LOC101928591	8.69175	6.44555	-2.2055	5.58108e-13	6.56894e-10
chr21	35934045	35934810	intronic	RCAN1	8.18331	6.2091	-1.94685	5.71911e-13	6.62702e-10
chr11	34569907	34571308	intergenic	ELF5,EHF	8.1777	5.73129	-2.47893	7.14847e-13	7.93329e-10
chr12	93399854	93400673	ncRNA_intronic	LOC643339	8.04696	5.73688	-2.33934	7.01044e-13	7.93329e-10
chr11	83175049	83175929	intronic	DLG2	9.62988	7.86847	-1.72204	7.07596e-13	7.93329e-10
chr7	16504999	16505928	promoter	SOSTDC1	8.33902	6.4068	-1.90809	7.54438e-13	8.25638e-10
chr13	63271612	63272374	ncRNA_intronic	LINC00448	8.53116	6.23881	-2.24801	9.03005e-13	9.74689e-10
chr7	127830090	127830775	intergenic	SND1,MIR129-1	9.13556	7.33911	-1.76902	9.60061e-13	1.00864e-09
chr13	24331174	24331587	intronic	MIPEP	7.3488	8.91808	1.61203	9.49853e-13	1.00864e-09
chr18	7812301	7813058	intronic	PTPRM	7.90401	5.81288	-2.08949	9.89924e-13	1.02633e-09
chr14	39960375	39961065	intergenic	FBXO33,LOC644919	8.02281	5.96027	-2.01364	1.23398e-12	1.26274e-09
chr18	25138333	25139173	intergenic	LOC105372038,CDH2	8.2004	6.38974	-1.78615	1.2512e-12	1.26396e-09
chr11	117746979	117748392	promoter	FXYD6,FXYD6-FXYD2	6.71158	8.60141	1.89745	1.34232e-12	1.33883e-09
chr2	91767321	91768074	intergenic	NONE,LOC654342	8.73241	6.61245	-2.10843	1.40715e-12	1.35215e-09
chr5	50669603	50670185	ncRNA_exonic	LOC642366	8.41538	6.45859	-1.94112	1.39794e-12	1.35215e-09
chr15	31644431	31646509	intronic	KLF13	11.467	10.341	-1.0969	1.3908e-12	1.35215e-09
chr18	21696818	21697409	intronic	TTC39C	9.36758	10.7107	1.37459	1.56815e-12	1.4887e-09
chr3	134377359	134377753	intergenic	KY,EPHB1	8.08656	6.00276	-2.06355	1.83482e-12	1.72113e-09
chr11	89867129	89868439	promoter	NAALAD2	10.0296	8.64294	-1.3533	2.06751e-12	1.91658e-09
chr8	58803952	58804803	intergenic	LOC286178,LINC01602	8.56965	6.85386	-1.68992	2.14707e-12	1.96719e-09
chr7	130059471	130060233	UTR3	CEP41	7.48729	8.98158	1.54683	2.43587e-12	2.20615e-09
chr2	184339302	184340358	intergenic	NUP35,MIR548AE1	8.29563	6.16602	-2.12422	2.74217e-12	2.45533e-09
chr11	115646541	115647036	intergenic	LINC00900,LOC101929011	8.86446	7.19715	-1.64309	2.78743e-12	2.46781e-09
chr7	150124509	150125434	intergenic	LOC728743,LINC00996	7.95811	9.48333	1.56833	3.1768e-12	2.78129e-09
chr2	129193340	129194352	intergenic	HS6ST1,LOC101927881	9.51494	7.6929	-1.78712	3.24751e-12	2.81195e-09
chr4	24104981	24106341	intergenic	PPARGC1A,MIR573	8.78493	6.95265	-1.8065	3.35359e-12	2.87224e-09
chr6	50348068	50349150	intergenic	DEFB112,TFAP2D	9.70391	8.2546	-1.41657	3.39235e-12	2.87419e-09
chr13	60209384	60210270	intergenic	LINC00374,DIAPH3	8.67192	6.86785	-1.7641	3.9939e-12	3.34787e-09
chr6	33713894	33714995	promoter	IP6K3	9.05938	7.21823	-1.82437	4.18444e-12	3.47067e-09
chr6	116186912	116187537	intergenic	LOC105377962,FRK	8.27445	6.0308	-2.20879	4.38634e-12	3.60023e-09
chrX	20681312	20682141	intergenic	RPS6KA3,CNKSR2	8.29963	6.46735	-1.8168	4.49116e-12	3.64826e-09
chr14	68761916	68762763	intronic	RAD51B	8.89135	7.18141	-1.6976	4.60766e-12	3.7047e-09
chr1	61013234	61014192	intergenic	C1orf87,LOC101926964	9.44779	7.94199	-1.47239	4.86869e-12	3.87503e-09
chr8	56106187	56107221	intronic	XKR4	9.37683	7.43495	-1.92305	4.99725e-12	3.8986e-09
chr3	20106390	20107178	intronic	KAT2B	8.4472	6.75099	-1.67486	4.97197e-12	3.8986e-09
chr3	166048156	166048940	intergenic	BCHE,LOC105374194	8.10634	5.87312	-2.17675	5.11822e-12	3.95383e-09
chr7	150661502	150662290	intronic	KCNH2	9.25041	7.7019	-1.53253	5.27739e-12	4.0372e-09
chr6	145410469	145411240	intergenic	UTRN,EPM2A	9.05978	7.39613	-1.63711	5.49977e-12	4.16687e-09
chr21	47398012	47398500	intergenic	LOC101928796,COL6A1	8.0961	6.01521	-2.10932	5.68171e-12	4.26372e-09
chr5	115828357	115828899	intronic	SEMA6A	8.12403	6.22121	-1.8789	5.80192e-12	4.31285e-09
chr13	102963243	102964043	ncRNA_intronic	FGF14-IT1	8.37759	6.51824	-1.85159	5.85977e-12	4.31514e-09
chr1	55024336	55026103	intronic	ACOT11	9.73875	8.17847	-1.53987	6.19888e-12	4.5226e-09
chr4	141229114	141230187	ncRNA_intronic	SCOC-AS1	9.35207	7.55212	-1.76977	6.25806e-12	4.52389e-09
chr10	102585626	102586149	intronic	PAX2	5.89294	7.73156	1.90527	6.32156e-12	4.52825e-09
chr4	174904924	174905538	intergenic	HAND2-AS1,LOC101928509	8.38026	6.28	-2.04296	6.38577e-12	4.53113e-09
chr1	94181022	94181757	intronic	BCAR3	8.77449	6.80641	-1.93947	6.44744e-12	4.53113e-09
chr3	117077355	117078089	intergenic	LINC00901,LOC105374060	7.08134	8.65555	1.60308	6.4981e-12	4.53113e-09
chr12	118975077	118975817	intergenic	SUDS3,LOC105370014	8.4462	6.64844	-1.78474	6.59364e-12	4.55742e-09
chr7	36245272	36245928	intronic	EEPD1	9.22588	7.72309	-1.48552	6.84558e-12	4.69041e-09
chr11	19194261	19195458	exonic	ZDHHC13	7.94961	6.01744	-1.92529	7.17658e-12	4.87481e-09
chr13	27429222	27429817	intergenic	GPR12,USP12	8.69292	6.90829	-1.75309	7.62162e-12	5.13287e-09
chr12	20520858	20523286	promoter	PDE3A	11.0066	9.85658	-1.11693	8.31126e-12	5.54988e-09
chr12	25054805	25056610	promoter	BCAT1	10.2422	8.89604	-1.31078	8.50245e-12	5.62984e-09
chr8	23188353	23189309	intronic	LOXL2	8.08973	9.49609	1.44841	8.71383e-12	5.72172e-09
chr12	88374297	88374913	intronic	C12orf50	8.52299	6.56761	-1.90402	9.07496e-12	5.9096e-09
chr7	43418560	43419593	intronic	HECW1	7.98633	6.00439	-1.99808	9.53205e-12	6.10633e-09
chr8	139822387	139823123	intronic	COL22A1	9.3778	7.97192	-1.37636	9.52152e-12	6.10633e-09
chr10	118482383	118483186	intronic	HSPA12A	9.11509	7.636	-1.44478	1.07031e-11	6.80123e-09
chr13	113776855	113777765	promoter	F10	7.97356	6.19165	-1.76091	1.09796e-11	6.92108e-09
chr13	110535567	110536457	intergenic	IRS2,LINC00396	8.71499	7.1051	-1.58863	1.23758e-11	7.73931e-09
chr2	16379553	16380331	intergenic	GACAT3,FAM49A	8.48732	6.69866	-1.74748	1.32745e-11	8.23596e-09
chr18	39767648	39768783	ncRNA_intronic	LINC00907	8.71317	6.79939	-1.89593	1.39735e-11	8.6019e-09
chr9	116278987	116279959	exonic	RGS3	6.94824	8.5179	1.59948	1.48672e-11	9.08109e-09
chr5	14817191	14818183	intronic	ANKH	8.63233	6.88023	-1.73193	1.50938e-11	9.14856e-09
chr6	97019642	97020512	intronic	FHL5	8.30618	5.83136	-2.4172	1.7434e-11	1.04863e-08
chr8	132516727	132517513	intergenic	ADCY8,EFR3A	8.99698	7.39876	-1.56596	1.79997e-11	1.07446e-08
chr2	102229374	102230110	intergenic	RFX8,MAP4K4	8.2343	6.32397	-1.91385	1.88345e-11	1.11584e-08
chr9	92023253	92024022	intronic	SEMA4D	8.11008	6.28888	-1.8141	1.97182e-11	1.15947e-08
chr8	83575219	83576451	intergenic	SNX16,LOC101927141	8.03366	5.93025	-2.06271	2.12778e-11	1.22525e-08
chr7	117686685	117687335	intergenic	CTTNBP2,LSM8	8.31848	6.55964	-1.72314	2.13033e-11	1.22525e-08
chr3	61673715	61674781	intronic	PTPRG	8.43287	6.70202	-1.70912	2.11763e-11	1.22525e-08
chr6	144606888	144608462	intergenic	STX11,UTRN	9.14105	7.59527	-1.5351	2.21122e-11	1.26256e-08
chr1	183296636	183297844	intronic	NMNAT2	8.36765	5.65253	-2.68631	2.39167e-11	1.35577e-08
chr5	17477151	17478442	ncRNA_exonic	LOC102723526	8.84108	7.2376	-1.59309	2.42654e-11	1.35602e-08
chr4	152903854	152905425	intergenic	GATB,LOC100996286	9.04292	7.59618	-1.42129	2.42338e-11	1.35602e-08
chr3	112981726	112982280	intronic	BOC	8.37013	6.36218	-1.98256	2.50401e-11	1.38946e-08
chr2	41421189	41422076	intergenic	SLC8A1,LOC388942	9.48434	7.98525	-1.46803	2.52422e-11	1.3903e-08
chr1	234804019	234804751	intergenic	LOC101927787,LINC01132	9.19535	10.4189	1.25686	2.54081e-11	1.3903e-08
chr9	78507228	78507813	intronic	PCSK5	9.15421	7.68019	-1.42659	2.65129e-11	1.44075e-08
chr2	146510689	146511264	intergenic	TEX41,PABPC1P2	7.82541	6.03323	-1.77147	3.49664e-11	1.88711e-08
chr1	74380577	74381387	intergenic	LINC01360,LRRIQ3	9.2578	7.44028	-1.79184	3.61183e-11	1.93602e-08
chr2	10148263	10149175	intergenic	GRHL1,LOC101929882	7.98263	5.92071	-2.06291	3.64562e-11	1.94092e-08
chr11	18954852	18956023	promoter	MRGPRX1	8.26892	6.07923	-2.16785	3.72112e-11	1.94176e-08
chr18	59401407	59402125	intergenic	CDH20,LINC01544	7.87834	5.80884	-2.06583	3.71441e-11	1.94176e-08
chr15	32107243	32108369	intergenic	OTUD7A,CHRNA7	8.71611	7.06244	-1.63306	3.71378e-11	1.94176e-08
chr7	117512118	117514026	promoter	CTTNBP2	11.389	10.3511	-1.00462	3.87933e-11	2.011e-08
chr5	29779107	29779819	intergenic	LOC101929681,LOC105374704	8.94057	7.09119	-1.79382	3.95161e-11	2.03508e-08
chr1	165392112	165392892	intronic	RXRG	7.83296	5.7514	-2.14659	4.12177e-11	2.10893e-08
chr9	104037240	104038243	intronic	PLPPR1	10.002	8.68594	-1.28668	4.17891e-11	2.11574e-08
chr14	64399695	64400287	intronic	SYNE2	7.74669	9.08436	1.37127	4.18879e-11	2.11574e-08
chr6	75943731	75944551	intergenic	COL12A1,COX7A2	9.27405	7.86063	-1.38096	4.51251e-11	2.26473e-08
chr11	78910793	78912053	intronic	TENM4	9.21329	7.50921	-1.67958	4.59751e-11	2.29279e-08
chr5	75289107	75290824	intergenic	POC5,SV2C	8.51206	6.76714	-1.73073	4.8988e-11	2.42768e-08
chr4	172187662	172188620	intergenic	MIR6082,LOC441052	8.28312	6.33772	-1.88115	4.97464e-11	2.44985e-08
chr11	99807895	99808648	intronic	CNTN5	7.99104	6.19211	-1.76333	5.28227e-11	2.55348e-08
chr1	82808251	82809496	intergenic	ADGRL2,LINC01361	8.68834	7.15318	-1.50342	5.26297e-11	2.55348e-08
chr2	193058911	193060892	promoter	TMEFF2	11.7802	10.6828	-1.06394	5.26896e-11	2.55348e-08
chr2	128412747	128413624	intronic	LIMS2	6.07315	7.79329	1.779	5.38115e-11	2.58542e-08
chr7	140029971	140030567	intergenic	JHDM1D-AS1,SLC37A3	7.60652	5.75397	-1.81242	5.41614e-11	2.58645e-08
chr2	149660470	149661234	intronic	KIF5C	7.81358	5.69719	-2.11758	5.54505e-11	2.63206e-08
chr8	129344631	129345507	intergenic	MIR1208,LINC00824	8.48226	6.84558	-1.60499	5.6304e-11	2.65657e-08
chr5	91714671	91715395	intergenic	ARRDC3-AS1,NR2F1-AS1	8.01037	6.07983	-1.92325	5.84319e-11	2.74056e-08
chr11	115498108	115499112	intergenic	CADM1,LOC101928985	10.3924	11.4453	1.08471	6.49181e-11	3.02428e-08
chr15	65592608	65593724	intergenic	PARP16,IGDCC3	8.97202	10.3404	1.38137	6.52487e-11	3.02428e-08
chr2	1047110	1047614	intronic	SNTG2	6.15314	8.2198	2.07124	6.6304e-11	3.05522e-08
chr12	49686591	49687619	ncRNA_exonic	LOC101927267	7.8519	5.55452	-2.40511	7.05046e-11	3.21122e-08
chr12	116109945	116110944	intergenic	TBX3,MED13L	8.85998	7.08434	-1.76268	7.0109e-11	3.21122e-08
chr10	21211004	21211738	intronic	NEBL	8.37421	6.5067	-1.86286	7.36625e-11	3.33577e-08
chr2	48475747	48476616	intergenic	FBXO11,FOXN2	8.94434	7.47498	-1.44214	8.00743e-11	3.6054e-08
chr15	53268132	53269065	intergenic	ONECUT1,WDR72	8.07414	6.28345	-1.77532	8.08632e-11	3.62024e-08
chr5	7395029	7397047	promoter	ADCY2	10.4671	9.24748	-1.18418	8.2652e-11	3.67941e-08
chr18	47376008	47376533	exonic	MYO5B	5.48696	7.43005	2.00219	8.3385e-11	3.69119e-08
chr8	55531310	55531796	intronic	RP1	9.26482	10.5944	1.35825	8.43338e-11	3.71234e-08
chr8	30409698	30410587	intronic	RBPMS	8.28402	5.9942	-2.30903	8.92406e-11	3.90651e-08
chr3	178163191	178163918	ncRNA_intronic	LINC01014	8.47867	6.8781	-1.56552	9.30879e-11	4.03579e-08
chr12	81329693	81331897	promoter	LIN7A	11.0571	9.94566	-1.07593	9.32184e-11	4.03579e-08
chr11	105799772	105800492	intronic	GRIA4	8.22418	6.37764	-1.81179	9.57683e-11	4.12353e-08
chr8	92058747	92059578	intergenic	TMEM55A,OTUD6B-AS1	8.09939	5.87462	-2.19743	1.05068e-10	4.49937e-08
chr9	18526515	18527189	intronic	ADAMTSL1	7.87672	6.16124	-1.69362	1.06232e-10	4.52462e-08
chr3	179917146	179917644	intergenic	PEX5L,LOC100505609	7.87098	6.15866	-1.71448	1.09545e-10	4.59128e-08
chr13	44845942	44846677	intergenic	MIR8079,SERP2	8.91676	7.30878	-1.59195	1.09045e-10	4.59128e-08
chrX	62964704	62965486	intronic	ARHGEF9	9.20335	7.84163	-1.33462	1.09272e-10	4.59128e-08
chr10	11069562	11070164	intronic	CELF2	7.88399	6.17478	-1.72976	1.12063e-10	4.67194e-08
chr12	19075553	19076338	intergenic	CAPZA3,PLEKHA5	8.28081	6.24464	-2.01476	1.1612e-10	4.81561e-08
chr13	70681255	70682868	promoter	KLHL1	9.47328	7.98911	-1.45349	1.17826e-10	4.8608e-08
chr6	52891873	52892377	intronic	ICK	7.46157	5.42982	-1.90327	1.25371e-10	5.14511e-08
chr18	8755358	8755881	intronic	MTCL1	7.78088	5.89935	-1.89873	1.26788e-10	5.17629e-08
chr14	32462501	32463162	intergenic	NUBPL,ARHGAP5-AS1	8.34747	6.18008	-2.13985	1.37246e-10	5.57439e-08
chr13	39824565	39825231	intergenic	NHLRC3,LHFP	8.37606	6.7471	-1.63523	1.41568e-10	5.72045e-08
chr3	154147783	154148230	promoter	GPR149	7.98868	6.1302	-1.86733	1.58634e-10	6.3384e-08
chr5	32711854	32712571	promoter	NPR3	7.92852	6.01811	-1.86521	1.60079e-10	6.3384e-08
chr3	3890317	3891402	downstream	LRRN1	8.21476	6.47103	-1.73652	1.59447e-10	6.3384e-08
chr4	7474043	7474722	intronic	SORCS2	6.32303	8.06394	1.75404	1.58789e-10	6.3384e-08
chr1	236635380	236636827	intronic	EDARADD	9.38745	10.5326	1.17711	1.62861e-10	6.4163e-08
chr10	107543487	107544305	ncRNA_intronic	LOC101927549	9.5329	8.13029	-1.3639	1.65312e-10	6.48048e-08
chr1	221728999	221730127	intergenic	C1orf140,DUSP10	8.95218	7.32168	-1.59776	1.69515e-10	6.61233e-08
chr18	67067436	67070289	promoter	DOK6	11.4377	10.3954	-1.00862	1.77135e-10	6.84185e-08
chr21	43582677	43583757	intergenic	UMODL1,ABCG1	6.93957	8.49272	1.65028	1.7699e-10	6.84185e-08
chr3	86277988	86278965	intergenic	CADM2,LOC101927494	8.81957	7.0947	-1.68101	1.79167e-10	6.88658e-08
chr8	6506320	6507120	ncRNA_intronic	MCPH1-AS1	5.90532	7.65589	1.78906	1.89429e-10	7.24566e-08
chr10	12674917	12675546	intronic	CAMK1D	8.18161	6.42626	-1.79596	1.94117e-10	7.36203e-08
chr13	32459717	32460698	ncRNA_intronic	EEF1DP3	9.74046	8.35508	-1.35	1.95274e-10	7.36203e-08
chr18	53664793	53665896	intergenic	LINC01416,LINC01539	10.1975	8.94594	-1.22136	1.95069e-10	7.36203e-08
chr4	180338971	180339707	intergenic	LINC01098,LINC00290	7.63549	5.75438	-1.89188	2.01015e-10	7.54238e-08
chr4	183477167	183477679	intronic	TENM3	7.95845	6.17399	-1.76901	2.04955e-10	7.65376e-08
chr8	99374762	99375367	intergenic	NIPAL2,KCNS2	8.0452	6.28392	-1.75486	2.07654e-10	7.71795e-08
chr16	70918571	70919506	intronic	HYDIN	8.54923	6.48601	-2.08708	2.11872e-10	7.83777e-08
chr7	124592401	124592913	ncRNA_intronic	POT1-AS1	8.53247	7.01543	-1.48222	2.16483e-10	7.97092e-08
chr4	186694296	186695035	intronic	SORBS2	10.0139	11.1082	1.12608	2.2942e-10	8.40798e-08
chr2	127149441	127150530	intergenic	CNTNAP5,GYPC	7.95195	5.99357	-1.91678	2.34256e-10	8.50698e-08
chr9	72181232	72181754	intronic	APBA1	7.76495	5.91426	-1.84336	2.3536e-10	8.50698e-08
chr2	107502353	107504078	promoter	ST6GAL2	10.4266	9.25709	-1.13891	2.34753e-10	8.50698e-08
chr6	54523241	54524302	intergenic	TINAG,FAM83B	8.27083	6.34112	-1.91095	2.41347e-10	8.64658e-08
chr18	11582927	11583807	intergenic	LINC01255,SLC35G4	8.85936	7.21779	-1.60098	2.41417e-10	8.64658e-08
chr5	53120891	53121656	intergenic	NDUFS4,ARL15	8.19033	5.89921	-2.25043	2.4445e-10	8.71558e-08
chr5	149363188	149363915	UTR3	SLC26A2	8.67844	10.0231	1.37557	2.47744e-10	8.79325e-08
chr19	29380754	29381641	intergenic	LOC100420587,LINC00906	7.88234	5.83516	-2.07388	2.48939e-10	8.79604e-08
chr4	37698193	37699062	intergenic	RELL1,PGM2	8.07407	5.92316	-2.1269	2.56452e-10	9.02106e-08
chr6	96463113	96464627	promoter	FUT9	10.4309	9.27568	-1.12445	2.61162e-10	9.14588e-08
chr21	41918997	41920373	intronic	DSCAM	8.4236	6.63481	-1.7801	2.77026e-10	9.65853e-08
chr12	128121442	128122133	promoter	LOC101927637	8.3367	6.49073	-1.79024	2.80177e-10	9.72537e-08
chr1	17311092	17311722	downstream	ATP13A2	5.54442	7.62647	2.10924	2.97889e-10	1.02948e-07
chr17	57500022	57501271	intergenic	YPEL2,LINC01476	10.0873	11.0841	1.02931	2.99211e-10	1.02953e-07
chr18	32709564	32710268	intronic	MAPRE2	9.50795	8.19381	-1.28465	3.0896e-10	1.05846e-07
chr7	117411508	117412385	intronic	CTTNBP2	8.06423	6.17496	-1.86432	3.20609e-10	1.09361e-07
chr13	40110439	40111481	intronic	LHFP	8.80446	6.97496	-1.81202	3.29275e-10	1.11833e-07
chr4	24619780	24620192	intergenic	DHX15,SOD3	6.92772	8.49486	1.60256	3.32116e-10	1.12314e-07
chr1	214366240	214367067	intergenic	PROX1,SMYD2	7.84983	5.92352	-1.95612	3.38063e-10	1.13221e-07
chr13	95081030	95081669	intergenic	GPC6,DCT	7.9636	6.13267	-1.81809	3.39708e-10	1.13221e-07
chr3	193714757	193715989	ncRNA_intronic	LOC647323	9.3443	8.04221	-1.2774	3.40548e-10	1.13221e-07
chr9	95814689	95816455	intergenic	FGD3,SUSD3	10.9846	11.9408	0.987916	3.3834e-10	1.13221e-07
chr11	117669587	117670769	promoter	DSCAML1	10.7091	11.6888	1.01239	3.45791e-10	1.14482e-07
chr1	166032883	166033369	intronic	FAM78B	7.74725	6.03405	-1.70385	3.47488e-10	1.14562e-07
chr6	71963703	71964581	intergenic	B3GAT2,OGFRL1	9.46552	8.14963	-1.28846	3.53068e-10	1.15917e-07
chr7	137195092	137195979	intronic	DGKI	8.90603	7.42646	-1.43972	3.60518e-10	1.17871e-07
chr2	135118191	135119087	intronic	MGAT5	9.58594	8.26726	-1.2853	3.62194e-10	1.1793e-07
chr18	35619326	35620305	intergenic	MIR4318,MIR924HG	8.60676	6.68249	-1.89134	3.83067e-10	1.23199e-07
chr5	112492149	112493299	intronic	MCC	8.74037	7.07547	-1.63864	3.81953e-10	1.23199e-07
chr18	43044292	43045074	ncRNA_intronic	SLC14A2-AS1	8.93076	7.4657	-1.44704	3.82356e-10	1.23199e-07
chr7	8180467	8181252	intronic	ICA1	8.02276	5.81685	-2.21649	3.8706e-10	1.23747e-07
chr12	92424156	92424742	ncRNA_intronic	LINC01619	8.44772	6.86259	-1.54593	3.87911e-10	1.23747e-07
chr1	175683180	175684064	intronic	TNR	7.87936	6.1421	-1.71312	3.91225e-10	1.24301e-07
chr5	7405349	7405918	intronic	ADCY2	8.21986	6.66118	-1.53097	4.06781e-10	1.28724e-07
chr9	6833581	6834242	intronic	KDM4C	7.93826	6.13349	-1.78804	4.16747e-10	1.30827e-07
chr9	100904568	100906067	intronic	CORO2A	9.56594	8.07135	-1.47494	4.15904e-10	1.30827e-07
chr10	16035131	16035830	intergenic	FAM188A,PTER	7.98701	6.31371	-1.65555	4.21765e-10	1.31877e-07
chr12	92860039	92861036	intergenic	CLLU1,C12orf74	9.09141	7.68852	-1.37227	4.56816e-10	1.42272e-07
chr13	34996968	34997643	intergenic	RFC3,LINC00457	8.0747	6.36965	-1.66295	4.65862e-10	1.44518e-07
chr11	57082861	57084008	intronic	TNKS1BP1	8.21194	6.41001	-1.83022	4.68486e-10	1.44762e-07
chr1	112402818	112403482	intronic	KCND3	7.83438	5.89687	-1.85892	4.82077e-10	1.47803e-07
chr14	90921586	90921990	promoter	LINC00642	8.18362	6.48969	-1.6868	4.81308e-10	1.47803e-07
chr14	62416959	62417487	intergenic	SNAPC1,SYT16	8.60363	7.17635	-1.4074	4.95908e-10	1.51065e-07
chr3	36845702	36846546	intergenic	DCLK3,TRANK1	8.38808	9.59359	1.23763	4.96554e-10	1.51065e-07
chr2	145252893	145253877	intronic	ZEB2	8.52317	6.97251	-1.50837	5.13763e-10	1.557e-07
chr7	71617443	71618409	intronic	CALN1	8.30009	6.72204	-1.54302	5.20232e-10	1.56457e-07
chr2	45235837	45237293	promoter	SIX2	7.98034	9.40726	1.50848	5.18488e-10	1.56457e-07
chr7	145812609	145814396	promoter	CNTNAP2	10.9492	9.83875	-1.07694	5.30148e-10	1.58833e-07
chr1	229073668	229074697	intergenic	RHOU,MIR4454	7.95542	6.02288	-1.87874	5.39706e-10	1.61084e-07
chr13	27412110	27412990	intergenic	GPR12,USP12	8.55478	6.78866	-1.73784	5.4253e-10	1.61316e-07
chr5	111929745	111930687	intergenic	EPB41L4A-AS2,LOC102467214	9.97267	8.77113	-1.17232	5.58647e-10	1.65483e-07
chr12	82151763	82153848	promoter	PPFIA2	10.6033	9.44315	-1.12557	5.80104e-10	1.71196e-07
chr13	102663639	102665554	intronic	FGF14	9.48181	8.21611	-1.23992	5.99646e-10	1.76303e-07
chr12	110155225	110155877	intronic	FAM222A	10.5717	11.4452	0.905307	6.04501e-10	1.77069e-07
chr6	157429161	157430006	intronic	ARID1B	8.86082	7.4024	-1.43776	6.17237e-10	1.8013e-07
chr2	234215691	234216927	promoter	SAG	11.1124	12.1653	1.08519	6.23633e-10	1.81325e-07
chr11	26094083	26094820	intergenic	LUZP2,ANO3	7.68981	5.92803	-1.78203	6.41692e-10	1.8589e-07
chr7	16511367	16512240	intergenic	SOSTDC1,LRRC72	8.64193	6.93373	-1.64682	6.72232e-10	1.94024e-07
chr9	73303520	73304108	intronic	TRPM3	8.19124	6.16253	-1.98656	6.8636e-10	1.97378e-07
chr8	62746388	62746936	intergenic	MIR4470,NKAIN3	8.24404	6.52892	-1.69477	7.1724e-10	2.05509e-07
chr4	140155221	140156372	intergenic	ELF2,MGARP	9.25674	7.95416	-1.27601	7.20501e-10	2.05695e-07
chr6	69073984	69074704	intergenic	LOC101928280,LOC101928307	7.99164	5.74535	-2.23891	7.24721e-10	2.06153e-07
chr3	171358270	171359063	intronic	PLD1	8.77431	9.96538	1.22405	7.5848e-10	2.1498e-07
chr11	33645473	33646148	intronic	KIAA1549L	8.23446	6.11617	-2.0693	8.07931e-10	2.2736e-07
chr21	21824171	21824856	intergenic	MIR548XHG,LINC00320	8.11282	6.24748	-1.82251	8.05756e-10	2.2736e-07
chr11	79041553	79043094	intronic	TENM4	8.43544	6.61963	-1.80315	8.19773e-10	2.29872e-07
chr6	107861406	107862166	intronic	SOBP	8.02028	6.29476	-1.70212	8.47127e-10	2.367e-07
chr15	85384007	85384610	exonic	ALPK3	8.01016	6.08681	-1.90562	8.50496e-10	2.36802e-07
chr13	29844358	29845147	intronic	MTUS2	9.45911	8.19928	-1.22914	8.86639e-10	2.45996e-07
chr14	98881982	98882759	intergenic	LINC01550,C14orf177	5.82745	7.47594	1.70312	9.28746e-10	2.56774e-07
chr14	74923491	74924418	intergenic	SYNDIG1L,NPC2	8.24015	6.09828	-2.13857	9.43668e-10	2.59904e-07
chr3	60619221	60619942	intronic	FHIT	7.96744	6.07374	-1.86789	9.46666e-10	2.59904e-07
chr12	15474851	15476268	promoter	PTPRO	10.1619	8.96631	-1.15952	9.50282e-10	2.59991e-07
chr8	126294778	126295522	intronic	NSMCE2	8.04723	6.46199	-1.55657	9.64312e-10	2.62917e-07
chr3	177899571	177900685	intergenic	KCCAT211,LINC01014	9.57696	8.30186	-1.24153	9.74133e-10	2.64679e-07
chr13	37411405	37412157	intergenic	RFXAP,SMAD9	8.45443	6.42908	-1.99614	1.01847e-09	2.75773e-07
chr6	131571210	131571883	promoter	AKAP7	8.42955	6.98442	-1.42871	1.05313e-09	2.84182e-07
chr9	36949512	36950485	intronic	PAX5	8.22793	9.46348	1.26984	1.07882e-09	2.90121e-07
chr8	133528333	133529153	intergenic	KCNQ3,HPYR1	8.25708	6.55632	-1.68159	1.11868e-09	2.99818e-07
chr14	65273934	65274785	intronic	SPTB	8.12216	6.49001	-1.63314	1.13095e-09	3.01057e-07
chr3	16112003	16113019	intergenic	MIR563,GALNT15	9.79721	8.21718	-1.54246	1.12819e-09	3.01057e-07
chr2	120240207	120241189	intronic	SCTR	8.53008	6.37379	-2.1427	1.15246e-09	3.05752e-07
chr8	26508408	26509148	intronic	DPYSL2	9.67409	8.37278	-1.27265	1.18522e-09	3.13386e-07
chr8	119462152	119462799	intronic	SAMD12	8.30854	6.70749	-1.58746	1.19212e-09	3.14159e-07
chr2	2186218	2187272	intronic	MYT1L	8.31716	6.69904	-1.6149	1.24656e-09	3.27409e-07
chr12	3639730	3641017	intronic	PRMT8	8.5897	6.88602	-1.71239	1.27429e-09	3.33581e-07
chr18	42382905	42383557	intronic	SETBP1	8.31915	6.77087	-1.52695	1.28515e-09	3.35309e-07
chr4	147981255	147982118	intergenic	TTC29,EDNRA	8.2392	5.80421	-2.42683	1.29764e-09	3.37451e-07
chr17	37236552	37237387	ncRNA_exonic	LOC100131347	8.22958	6.65578	-1.57536	1.30402e-09	3.37993e-07
chr20	5147193	5148020	intronic	CDS2	8.68225	6.61301	-2.0519	1.31304e-09	3.39217e-07
chr11	110951476	110952336	intergenic	ARHGAP20,C11orf53	7.73552	6.11417	-1.59994	1.32116e-09	3.40199e-07
chr1	222945954	222946779	intergenic	FAM177B,DISP1	7.89992	6.22403	-1.64593	1.33359e-09	3.41169e-07
chr14	63824297	63825091	intergenic	GPHB5,PPP2R5E	8.53047	6.98327	-1.51333	1.33083e-09	3.41169e-07
chr4	124792408	124792990	ncRNA_intronic	LINC01091	8.03877	6.00155	-2.0288	1.37343e-09	3.50226e-07
chr2	152771390	152772260	intronic	CACNB4	7.34071	8.66717	1.36244	1.3788e-09	3.50459e-07
chr3	111739180	111740056	intergenic	TAGLN3,TMPRSS7	8.32222	6.23365	-2.03891	1.42464e-09	3.60946e-07
chr21	28318105	28319097	intronic	ADAMTS5	7.91498	6.34507	-1.57222	1.43894e-09	3.63402e-07
chr8	21988467	21989136	promoter	HR	9.67459	8.37539	-1.27453	1.57505e-09	3.96505e-07
chr4	170159364	170160152	intronic	SH3RF1	8.43945	6.67375	-1.73488	1.60326e-09	4.02321e-07
chr3	79700567	79701194	intronic	ROBO1	7.94987	6.09407	-1.82341	1.62203e-09	4.05739e-07
chr10	108446108	108446849	intronic	SORCS1	8.1533	5.949	-2.18549	1.64356e-09	4.08532e-07
chr4	123608611	123609614	ncRNA_intronic	IL21-AS1	8.31506	6.1749	-2.11637	1.63975e-09	4.08532e-07
chr13	74541825	74542398	intronic	KLF12	8.68574	7.23095	-1.4122	1.66324e-09	4.12123e-07
chr13	97784223	97784871	intergenic	OXGR1,LINC00456	7.4442	5.67232	-1.67733	1.69186e-09	4.17899e-07
chr7	140916501	140917187	intronic	TMEM178B	8.79371	7.37911	-1.39917	1.72489e-09	4.24727e-07
chr18	61901478	61902317	ncRNA_intronic	LINC01538,LOC284294	8.63957	6.86973	-1.71582	1.73325e-09	4.25455e-07
chr10	16793887	16794832	exonic	RSU1	9.36006	10.4461	1.11706	1.82257e-09	4.45992e-07
chr19	2866817	2867464	promoter	ZNF556	8.00353	6.04196	-2.09845	1.88888e-09	4.57951e-07
chr14	95727894	95728944	intronic	CLMN	9.47174	8.08672	-1.36184	1.88671e-09	4.57951e-07
chr13	22309836	22310871	intergenic	FGF9,LINC00424	9.82743	8.64966	-1.14947	1.88285e-09	4.57951e-07
chr7	34115073	34115956	intronic	BMPER	8.10705	6.21003	-1.86844	1.90293e-09	4.59944e-07
chr8	119096341	119097088	intronic	EXT1	9.39102	8.03793	-1.32502	1.91588e-09	4.61657e-07
chr8	20206418	20207041	intergenic	LZTS1-AS1,LOC102467222	7.61662	5.91155	-1.69677	1.93985e-09	4.66008e-07
chr11	125375473	125376449	intergenic	LOC403312,EI24	8.15501	5.81592	-2.31668	1.9743e-09	4.71579e-07
chr8	124186284	124187241	intergenic	TBC1D31,FAM83A	9.94206	8.61899	-1.28612	1.97501e-09	4.71579e-07
chr9	84224601	84225289	exonic	TLE1	7.76091	6.04974	-1.71704	2.10364e-09	5.00774e-07
chr14	39808039	39808730	intronic	CTAGE5	8.44124	9.66514	1.25023	2.11994e-09	5.03134e-07
chr6	52176784	52177873	intergenic	MCM3,PAQR8	7.83046	6.17406	-1.63863	2.17555e-09	5.14781e-07
chr12	76507189	76508201	intergenic	NAP1L1,BBS10	8.26216	6.46014	-1.75783	2.22989e-09	5.26062e-07
chr5	71234042	71235895	intergenic	CARTPT,MAP1B	9.16317	7.79449	-1.33956	2.24728e-09	5.28581e-07
chr14	77234045	77235207	intronic	VASH1	10.3004	11.2869	1.0174	2.27189e-09	5.32779e-07
chr1	198830543	198831280	ncRNA_intronic	MIR181A1HG	8.98737	7.52758	-1.42517	2.27916e-09	5.32897e-07
chr7	34762322	34763153	ncRNA_exonic	NPSR1-AS1	9.00418	7.64427	-1.32521	2.28867e-09	5.32996e-07
chr7	30885119	30885836	ncRNA_intronic	INMT-FAM188B	8.79661	7.46123	-1.30921	2.29741e-09	5.32996e-07
chr3	107700198	107701058	intergenic	LINC00636,CD47	9.59827	8.366	-1.20277	2.29988e-09	5.32996e-07
chr1	239549556	239551457	intergenic	LINC01139,CHRM3	9.31581	8.07265	-1.21224	2.38433e-09	5.50948e-07
chr10	62666173	62666592	intronic	RHOBTB1	8.45685	6.9611	-1.45457	2.41814e-09	5.57127e-07
chr1	86901682	86902162	intronic	CLCA2	9.00104	7.67186	-1.29249	2.45502e-09	5.63974e-07
chr2	86501419	86502561	intronic	REEP1	8.10248	6.3765	-1.73915	2.48965e-09	5.6901e-07
chr14	49761055	49762125	intergenic	LINC00648,RPS29	8.98426	7.43381	-1.51563	2.49861e-09	5.6901e-07
chr2	71118707	71118924	downstream	LINC01143	6.60875	8.18684	1.5962	2.49254e-09	5.6901e-07
chr2	144694193	144695513	promoter	LOC101928386	10.3259	9.21859	-1.07503	2.53237e-09	5.75037e-07
chr15	101968361	101969593	intronic	PCSK6	8.92134	7.27851	-1.61301	2.55281e-09	5.78013e-07
chr7	68285279	68286236	intergenic	LOC102723427,LOC100507468	8.982	10.1476	1.202	2.611e-09	5.89494e-07
chr14	102707431	102707922	intronic	MOK	9.35517	10.3844	1.06247	2.63315e-09	5.92798e-07
chr13	106586553	106587461	intergenic	LINC00343,LINC00460	8.28459	6.34776	-1.91094	2.64743e-09	5.93312e-07
chr4	48137804	48138770	UTR3	TEC	8.39184	9.7632	1.39326	2.65803e-09	5.93312e-07
chr6	22294433	22295157	exonic	PRL	6.8121	8.36577	1.58074	2.65179e-09	5.93312e-07
chr9	72689268	72690002	intronic	MAMDC2	8.10525	6.05316	-2.01342	2.70602e-09	6.02318e-07
chr4	21711353	21712388	intronic	KCNIP4	8.12772	6.27388	-1.84778	2.75042e-09	6.10477e-07
chr9	72195089	72195927	intronic	APBA1	8.53997	6.88024	-1.63345	2.80372e-09	6.2056e-07
chr12	69477141	69477867	intergenic	CPM,CPSF6	8.09341	6.43086	-1.66587	2.8123e-09	6.20715e-07
chr11	114798641	114799583	intergenic	NXPE2,CADM1	9.1947	7.95844	-1.20842	2.82263e-09	6.21254e-07
chr5	130206455	130207542	intergenic	CHSY3,HINT1	8.95966	7.47597	-1.44665	2.83465e-09	6.22162e-07
chr11	21652859	21654014	intergenic	NELL1,ANO5	8.32336	6.7376	-1.58357	2.92357e-09	6.39897e-07
chr1	216696442	216697520	intronic	ESRRG	7.93973	6.30632	-1.59534	3.02466e-09	6.60188e-07
chr18	55835377	55835983	intronic	NEDD4L	7.97343	6.17988	-1.81285	3.07026e-09	6.6829e-07
chr6	80434479	80435124	intergenic	SH3BGRL2,RNY4	8.3928	6.81299	-1.5448	3.10595e-09	6.74196e-07
chr20	8838858	8839456	intronic	PLCB1	8.02799	6.12761	-1.87399	3.34466e-09	7.18099e-07
chr3	75334672	75335256	intergenic	MIR4444-1,FAM86DP	8.42339	6.79442	-1.57198	3.33816e-09	7.18099e-07
chr3	13421875	13422331	intronic	NUP210	7.67235	6.09452	-1.55238	3.34398e-09	7.18099e-07
chr3	22577931	22578512	intergenic	ZNF385D-AS2,UBE2E2-AS1	8.97077	7.51063	-1.41506	3.33589e-09	7.18099e-07
chr5	102691076	102691731	intergenic	C5orf30,LOC102467212	8.27916	6.71106	-1.55039	3.37722e-09	7.2312e-07
chr2	228288109	228288942	intergenic	TM4SF20,MIR5703	8.27723	6.61279	-1.63675	3.48677e-09	7.44554e-07
chr18	43036145	43037039	ncRNA_intronic	SLC14A2-AS1	8.02778	6.0503	-1.96072	3.54727e-09	7.53391e-07
chr7	49822999	49823449	intronic	VWC2	8.48963	6.82844	-1.60442	3.54728e-09	7.53391e-07
chr8	140800158	140801116	intronic	TRAPPC9	8.96716	7.56052	-1.38652	3.66604e-09	7.7652e-07
chr12	81379871	81380433	intergenic	LIN7A,ACSS3	7.89138	6.27261	-1.59156	3.68067e-09	7.7753e-07
chr13	34208676	34209217	intronic	STARD13	8.51994	7.05661	-1.43833	3.69531e-09	7.78534e-07
chr12	108561615	108562344	intronic	WSCD2	8.16159	6.45859	-1.69552	3.71983e-09	7.81611e-07
chr18	59344674	59345263	intergenic	CDH20,LINC01544	8.03439	5.90096	-2.11688	3.75064e-09	7.85988e-07
chr1	159142469	159143382	intronic	CADM3	10.4213	9.27936	-1.11056	3.82576e-09	7.99605e-07
chr1	203419485	203420243	intergenic	FMOD,PRELP	7.99758	9.31737	1.34879	3.84047e-09	8.00555e-07
chr11	112213976	112215165	ncRNA_intronic	LOC283140	8.11431	6.13467	-1.98822	3.87503e-09	8.05628e-07
chr6	112619014	112619871	ncRNA_intronic	LOC101927640	8.61153	6.63082	-1.94005	3.95406e-09	8.19895e-07
chr6	29558343	29559114	downstream	OR2H2	5.87499	7.39679	1.57092	3.97163e-09	8.21377e-07
chr7	123831730	123832199	intergenic	TMEM229A,LOC101928211	7.97457	6.45691	-1.50365	4.03434e-09	8.30595e-07
chr8	117238811	117239615	ncRNA_intronic	LINC00536	8.63927	7.10657	-1.48977	4.03728e-09	8.30595e-07
chr8	139493525	139494390	intronic	FAM135B	8.92393	7.63014	-1.27229	4.16039e-09	8.53693e-07
chr11	104261198	104261990	intergenic	MIR7641-1,LOC102723895	7.80942	5.96042	-1.8042	4.19487e-09	8.58532e-07
chr11	102501322	102502185	intergenic	MMP20,MMP27	8.50554	6.50266	-1.95675	4.22497e-09	8.62453e-07
chr4	12390923	12391647	intergenic	LOC101929019,RAB28	7.79889	6.24262	-1.53038	4.23817e-09	8.62911e-07
chr4	14784533	14785523	ncRNA_intronic	LINC00504	7.95283	5.88783	-2.04724	4.27141e-09	8.67438e-07
chr4	19036075	19036931	intergenic	LCORL,SLIT2	8.22556	6.46175	-1.72597	4.34028e-09	8.76904e-07
chr3	134855458	134855938	intronic	EPHB1	7.7355	6.10754	-1.62078	4.33152e-09	8.76904e-07
chr3	19297757	19298383	intronic	KCNH8	5.5504	7.34144	1.75548	4.3872e-09	8.84116e-07
chr14	89719189	89719892	intronic	FOXN3	8.59506	6.85599	-1.71939	4.45519e-09	8.89974e-07
chr9	8555508	8556437	intronic	PTPRD	7.86625	6.16617	-1.68033	4.45802e-09	8.89974e-07
chr1	175687154	175687746	intronic	TNR	8.04374	6.4657	-1.54084	4.43221e-09	8.89974e-07
chr4	20985425	20986339	intronic	KCNIP4	8.56787	7.15714	-1.39618	4.46145e-09	8.89974e-07
chr20	16224064	16224631	intergenic	MACROD2,KIF16B	8.92312	7.5492	-1.34161	4.54766e-09	9.04882e-07
chr2	155647914	155649177	intronic	KCNJ3	7.96023	6.24198	-1.68932	4.65132e-09	9.23176e-07
chr9	106854011	106854289	ncRNA_intronic	SMC2-AS1	8.07453	6.45088	-1.59391	4.73952e-09	9.38318e-07
chr1	92705377	92706171	intronic	C1orf146	9.0383	7.63312	-1.37501	4.85695e-09	9.59156e-07
chr2	165477281	165478540	promoter	GRB14	8.97461	10.3005	1.34234	5.04343e-09	9.93492e-07
chr11	77774420	77775310	promoter	THRSP	8.73741	7.25666	-1.46659	5.14543e-09	1.01106e-06
chr11	31923941	31925611	intergenic	DKFZp686K1684,LOC100506675	8.8769	6.92808	-1.92778	5.17227e-09	1.0138e-06
chr9	19712202	19713125	intronic	SLC24A2	8.56487	7.21183	-1.33379	5.20401e-09	1.01749e-06
chr3	139885234	139886107	intronic	CLSTN2	7.54048	5.89528	-1.7036	5.26349e-09	1.02658e-06
chr5	159774860	159775715	UTR3	C1QTNF2	9.34401	10.4049	1.09771	5.28287e-09	1.02781e-06
chr8	93113559	93114555	intronic	RUNX1T1	9.67581	8.37622	-1.25255	5.29711e-09	1.02804e-06
chr12	106451958	106453382	intergenic	CASC18,NUAK1	7.28515	5.64721	-1.63701	5.33184e-09	1.03224e-06
chr9	109980182	109980830	intergenic	LOC340512,RAD23B	8.33256	6.21766	-2.07184	5.37595e-09	1.03823e-06
chr6	106243855	106244880	intergenic	PREP,PRDM1	8.05719	6.13164	-1.91315	5.39183e-09	1.03834e-06
chr15	69849612	69850978	intergenic	RPLP1,DRAIC	9.4949	10.5465	1.08498	5.40288e-09	1.03834e-06
chr5	173284215	173284692	intergenic	LINC01485,CPEB4	7.74041	6.20182	-1.50911	5.41607e-09	1.03834e-06
chr3	177651862	177652662	intergenic	KCCAT211,LINC01014	7.50397	5.786	-1.70042	5.58087e-09	1.06734e-06
chr14	54419719	54421562	UTR5	BMP4	7.86136	9.0516	1.23001	5.61784e-09	1.07181e-06
chr6	158452588	158453775	intronic	SYNJ2	9.09607	7.23069	-1.83649	5.65322e-09	1.07595e-06
chr9	83932777	83933458	intergenic	LINC01507,TLE1	9.3071	7.91735	-1.33538	5.71921e-09	1.08589e-06
chr20	48098683	48099613	promoter	KCNB1	11.1305	12.0624	0.963608	5.8187e-09	1.10213e-06
chr5	168161591	168162396	intronic	SLIT3	7.97584	6.26011	-1.71664	5.92844e-09	1.11975e-06
chr12	31121026	31121591	intronic	TSPAN11	7.8997	6.25777	-1.64655	5.94016e-09	1.11975e-06
chr8	69901532	69902971	ncRNA_intronic	LINC01592	9.22915	8.02253	-1.1781	6.00531e-09	1.12933e-06
chr8	70501212	70502238	exonic	SULF1	8.03268	6.37528	-1.6511	6.10635e-09	1.14017e-06
chr9	23567392	23568243	ncRNA_intronic	LOC101929563	8.58968	7.21714	-1.34985	6.07839e-09	1.14017e-06
chr18	22864810	22866374	intronic	ZNF521	9.6193	8.45581	-1.13387	6.09565e-09	1.14017e-06
chr18	5078315	5079264	intergenic	DLGAP1,C18orf42	8.52927	6.73441	-1.77703	6.17161e-09	1.14818e-06
chr4	140200986	140201889	promoter	MGARP	10.7313	9.70786	-0.991836	6.17839e-09	1.14818e-06
chr2	154727702	154729346	promoter	GALNT13	11.5873	10.7028	-0.853009	6.25056e-09	1.15885e-06
chrX	10198223	10198789	intronic	CLCN4	7.85939	6.26866	-1.56486	6.33681e-09	1.17209e-06
chr1	204425944	204427370	exonic	PIK3C2B	8.78487	7.05848	-1.70569	6.37892e-09	1.17711e-06
chr5	141116701	141117518	intergenic	ARAP3,PCDH1	8.34816	6.82894	-1.52768	6.51228e-09	1.19891e-06
chr1	102097629	102098522	intergenic	LINC01307,OLFM3	8.08406	6.36713	-1.7041	6.83077e-09	1.25462e-06
chr18	35313848	35314844	intergenic	MIR4318,MIR924HG	8.43395	7.04678	-1.35905	6.87858e-09	1.26046e-06
chr15	66271646	66272058	intronic	MEGF11	7.71852	5.82632	-1.86087	7.01696e-09	1.28283e-06
chr18	8381406	8382496	intronic	PTPRM	8.17384	6.74775	-1.40414	7.14939e-09	1.30402e-06
chr2	202495684	202496189	intronic	TMEM237	8.15833	9.33967	1.21899	7.2564e-09	1.31744e-06
chr2	900689	901813	promoter	LOC101060385	8.233	9.48936	1.32283	7.25628e-09	1.31744e-06
chr8	6320964	6321944	intronic	MCPH1	8.23719	6.76152	-1.44977	7.36901e-09	1.33175e-06
chr5	148606398	148607115	intronic	ABLIM3	9.17173	10.2791	1.13565	7.36553e-09	1.33175e-06
chr3	14445745	14446540	intronic	SLC6A6	11.0817	11.9588	0.909059	7.75466e-09	1.39824e-06
chr6	71957938	71958648	intergenic	B3GAT2,OGFRL1	7.98923	6.22133	-1.72595	7.83274e-09	1.40909e-06
chr8	128492723	128493762	promoter	CASC8	9.40685	8.20236	-1.17459	7.86692e-09	1.41201e-06
chr3	143011440	143012220	intronic	SLC9A9	7.43937	5.86659	-1.60152	7.91709e-09	1.41615e-06
chr2	30605706	30606565	intergenic	LOC285043,LCLAT1	8.34891	6.95033	-1.37028	7.94386e-09	1.41615e-06
chr10	99772391	99773073	intronic	CRTAC1	5.64282	7.50937	1.87543	7.9336e-09	1.41615e-06
chr8	142433627	142434472	intronic	PTP4A3	9.52741	10.5908	1.09979	8.01133e-09	1.42495e-06
chr6	164519823	164520988	intergenic	LOC102724152,MEAT6	9.21186	7.82849	-1.35242	8.12374e-09	1.44169e-06
chr7	46642834	46643937	intergenic	IGFBP3,LOC730338	8.4905	6.82795	-1.65903	8.1438e-09	1.442e-06
chr6	112032649	112033121	intronic	FYN	9.07222	7.85373	-1.18832	8.23402e-09	1.45471e-06
chr11	113212138	113212997	exonic	TTC12	8.38539	7.01986	-1.34066	8.26569e-09	1.45704e-06
chr7	151530434	151531125	intronic	PRKAG2	5.69934	7.81404	2.08598	8.32016e-09	1.46336e-06
chr9	117964986	117966169	intronic	2018-12-01	8.60763	6.92831	-1.64436	8.47885e-09	1.48795e-06
chr5	78439414	78440499	intergenic	BHMT,JMY	7.01672	8.4034	1.40215	8.5205e-09	1.49194e-06
chr4	160504561	160505107	intergenic	RAPGEF2,FSTL5	7.87456	6.02223	-1.8098	8.70103e-09	1.51346e-06
chr8	118905600	118906049	intronic	EXT1	7.75998	6.19525	-1.57262	8.66566e-09	1.51346e-06
chr4	146740731	146741508	intronic	ZNF827	8.70437	7.39707	-1.28285	8.69321e-09	1.51346e-06
chr16	87881102	87881357	intronic	SLC7A5	6.19878	7.79135	1.56741	9.05605e-09	1.57174e-06
chr8	64509644	64510410	intergenic	LOC102724612,LINC01289	7.71465	6.04144	-1.68138	9.26238e-09	1.60402e-06
chr9	111789559	111790132	intronic	TMEM245	7.92786	6.26936	-1.64095	9.50339e-09	1.64215e-06
chr2	219863699	219864065	intergenic	CRYBA2,MIR375	7.66299	8.85435	1.23037	9.54446e-09	1.64564e-06
chr9	93286227	93286873	ncRNA_intronic	LINC01501	7.55296	5.94227	-1.57096	9.71778e-09	1.66972e-06
chr3	99644204	99644842	ncRNA_intronic	MIR548G	8.69413	7.37649	-1.29463	9.73441e-09	1.66972e-06
chr15	69859206	69860035	ncRNA_intronic	DRAIC	5.51828	7.1113	1.6239	9.74772e-09	1.66972e-06
chr5	121920077	121921544	promoter	LOC101927357	8.79226	7.10376	-1.65236	9.77717e-09	1.67081e-06
chr17	54402711	54403632	exonic	ANKFN1	6.94275	8.26567	1.35246	9.7965e-09	1.67081e-06
chr14	59894415	59895480	intergenic	DAAM1,GPR135	7.81631	6.11286	-1.6881	9.95935e-09	1.69432e-06
chr14	38358153	38358772	intergenic	TTC6,LINC00517	8.86629	7.33553	-1.50683	9.97732e-09	1.69432e-06
chr8	140932665	140933934	intronic	TRAPPC9	8.42706	6.77693	-1.65067	1.04291e-08	1.76724e-06
chr21	32335599	32336302	intergenic	KRTAP11-1,KRTAP19-8	9.20297	7.55271	-1.59281	1.04532e-08	1.76751e-06
chr11	31022871	31023516	intergenic	DCDC5,DCDC1	8.57271	7.13206	-1.39921	1.04759e-08	1.76756e-06
chr13	37722548	37723023	intergenic	CSNK1A1L,LINC01048	8.22848	6.66273	-1.53227	1.05923e-08	1.78338e-06
chr18	35536202	35536901	intergenic	MIR4318,MIR924HG	7.77835	6.16863	-1.61725	1.08902e-08	1.82963e-06
chr11	130545154	130545850	intronic	C11orf44	7.6642	5.93512	-1.73702	1.0931e-08	1.83257e-06
chr6	158100771	158101571	intergenic	ZDHHC14,SNX9	8.12895	6.62157	-1.49046	1.1397e-08	1.90663e-06
chr2	9280511	9281203	intergenic	MBOAT2,ASAP2	7.74512	5.84825	-1.90401	1.16513e-08	1.94506e-06
chr3	156143274	156143922	intronic	KCNAB1	7.87919	5.74955	-2.11192	1.16892e-08	1.94726e-06
chr3	33125339	33126056	intronic	GLB1	8.96539	10.0004	1.06541	1.17416e-08	1.95185e-06
chr9	129836708	129837761	intronic	RALGPS1	9.22401	8.03636	-1.16141	1.18787e-08	1.97049e-06
chr2	195519959	195520846	intergenic	LOC101927406,LOC101927431	8.72283	6.56649	-2.09333	1.20233e-08	1.98956e-06
chr14	40037924	40039235	intergenic	FBXO33,LOC644919	7.83461	6.17309	-1.66226	1.20442e-08	1.98956e-06
chr11	126711744	126713082	intronic	KIRREL3	8.91167	7.49377	-1.40311	1.21033e-08	1.99099e-06
chr15	31897459	31898993	intronic	OTUD7A	8.69001	7.33625	-1.33121	1.20872e-08	1.99099e-06
chr5	67829526	67830860	intergenic	PIK3R1,LOC101928885	9.15588	7.88263	-1.23806	1.2325e-08	2.02323e-06
chr4	156883747	156884473	intergenic	CTSO,PDGFC	8.38045	6.89971	-1.44405	1.23609e-08	2.02491e-06
chr8	99376428	99377412	intergenic	NIPAL2,KCNS2	8.47143	7.00119	-1.44931	1.24509e-08	2.0312e-06
chr2	154746805	154748242	intronic	GALNT13	8.3044	6.90872	-1.4024	1.2443e-08	2.0312e-06
chr2	49179200	49179989	intergenic	STON1-GTF2A1L,FSHR	9.04309	7.80852	-1.20983	1.2813e-08	2.08595e-06
chr14	51486699	51487595	intronic	TRIM9	9.38137	8.1883	-1.16516	1.31071e-08	2.12943e-06
chr2	230200007	230201191	intergenic	PID1,DNER	8.88313	7.56804	-1.28848	1.31786e-08	2.13664e-06
chr2	150992980	150994301	intergenic	LOC101929231,RND3	8.3439	6.79658	-1.51075	1.32866e-08	2.14973e-06
chr22	46457098	46458116	intergenic	PRR34-AS1,MIRLET7BHG	7.73898	8.90761	1.22553	1.35199e-08	2.18299e-06
chr14	24543914	24544137	exonic	CPNE6	6.31898	7.77154	1.47353	1.35941e-08	2.19048e-06
chr3	112051797	112053248	promoter	CD200	10.1055	9.02346	-1.05129	1.36623e-08	2.19698e-06
chr18	60810456	60811283	intronic	BCL2	8.27516	6.36047	-1.89565	1.37473e-08	2.20024e-06
chr10	14778651	14779203	intronic	FAM107B	8.92081	7.54157	-1.34845	1.37243e-08	2.20024e-06
chr8	11823688	11824940	intergenic	CTSB,DEFB136	8.85833	9.94357	1.12367	1.37664e-08	2.20024e-06
chr13	75338215	75339199	intergenic	LINC00347,CTAGE11P	8.55283	6.61098	-1.90182	1.41231e-08	2.25269e-06
chr18	23540381	23541145	intergenic	ZNF521,SS18	8.12115	6.0636	-2.02003	1.42231e-08	2.25578e-06
chr3	5293653	5294280	promoter	MIR4790	8.30048	6.33923	-1.9214	1.42283e-08	2.25578e-06
chr8	86513728	86514878	intergenic	CA2,REXO1L2P	9.63576	8.42773	-1.17272	1.42274e-08	2.25578e-06
chr4	96239129	96240393	intronic	UNC5C	8.62338	7.16288	-1.47074	1.42792e-08	2.2593e-06
chr6	141479467	141480848	intergenic	MIR4465,NMBR	7.95038	6.45674	-1.46344	1.45496e-08	2.29746e-06
chr7	117644919	117645610	intergenic	CTTNBP2,LSM8	9.39825	8.19289	-1.17498	1.46042e-08	2.30148e-06
chr3	153056131	153056951	intergenic	RAP2B,C3orf79	8.22862	6.5117	-1.66658	1.47709e-08	2.3231e-06
chr2	921562	922439	intergenic	LOC101060385,LOC101060391	7.75597	6.12499	-1.67175	1.49069e-08	2.33517e-06
chr13	30002388	30003327	promoter	MTUS2	9.2824	8.09614	-1.15667	1.48783e-08	2.33517e-06
chr13	81724782	81725371	intergenic	LINC00377,LINC00564	8.18663	6.65972	-1.53604	1.53829e-08	2.40495e-06
chr3	107064687	107065339	intergenic	DUBR,CCDC54	8.4255	6.87148	-1.51893	1.54658e-08	2.41313e-06
chr2	16764903	16766355	intronic	FAM49A	8.03451	6.24792	-1.78845	1.55256e-08	2.41767e-06
chr12	32200402	32201161	intergenic	KIAA1551,BICD1	7.79784	6.18926	-1.59353	1.5685e-08	2.43288e-06
chr5	71837032	71838021	intergenic	ZNF366,LOC102503427	8.84149	7.55159	-1.27218	1.56736e-08	2.43288e-06
chr8	141151309	141152735	intronic	TRAPPC9	9.2247	7.97409	-1.22642	1.58751e-08	2.45752e-06
chr3	13174903	13175474	intergenic	IQSEC1,NUP210	7.9715	6.39636	-1.58943	1.59161e-08	2.45904e-06
chr11	12107751	12109024	intergenic	LOC105376554,MICAL2	8.6391	6.8577	-1.77342	1.60859e-08	2.48041e-06
chr11	10696015	10697325	intronic	MRVI1	7.85701	6.15733	-1.72875	1.62965e-08	2.49975e-06
chr8	99451335	99452567	intergenic	KCNS2,STK3	8.34336	6.81457	-1.51018	1.62629e-08	2.49975e-06
chr1	112509855	112510962	intronic	KCND3	9.01851	7.7307	-1.26784	1.63065e-08	2.49975e-06
chr18	23637180	23637812	exonic	SS18	8.67599	7.25624	-1.38546	1.64059e-08	2.51011e-06
chr2	135203596	135204793	intronic	MGAT5	9.73836	8.6278	-1.08085	1.69579e-08	2.58953e-06
chr6	101846629	101847398	promoter	GRIK2	8.40975	6.88474	-1.45395	1.71274e-08	2.61036e-06
chr8	135537211	135538118	intronic	ZFAT	8.06314	6.40681	-1.61179	1.76186e-08	2.68004e-06
chr6	157958518	157959160	intronic	ZDHHC14	8.69177	7.26623	-1.39813	1.79373e-08	2.7205e-06
chr7	54609494	54611150	promoter	VSTM2A	10.7049	9.66027	-1.01093	1.79872e-08	2.7205e-06
chr2	30534703	30536077	intergenic	LBH,LOC285043	8.28889	9.43506	1.17761	1.79882e-08	2.7205e-06
chr2	121187401	121188445	intergenic	INHBB,LINC01101	8.15022	6.21883	-1.9137	1.80822e-08	2.72948e-06
chr5	141259576	141259922	promoter	PCDH1	8.6029	7.08126	-1.48082	1.84094e-08	2.77355e-06
chr12	48220012	48220650	intergenic	HDAC7,VDR	8.71861	7.26784	-1.43004	1.84643e-08	2.77451e-06
chr15	31637079	31637766	intronic	KLF13	8.86412	7.63125	-1.20757	1.84862e-08	2.77451e-06
chr21	46488727	46489522	downstream	SSR4P1	7.18054	8.46313	1.30556	1.85278e-08	2.77547e-06
chr6	64576581	64577124	intronic	EYS	7.80154	6.17464	-1.63063	1.86959e-08	2.79533e-06
chr15	69393477	69394110	ncRNA_intronic	MIR548H4	7.75772	5.93993	-1.81571	1.89945e-08	2.83461e-06
chr18	48760984	48762152	intergenic	MEX3C,LOC100287225	7.91494	5.91459	-2.01624	1.94566e-08	2.89808e-06
chr13	113424928	113425323	intronic	ATP11A	7.44476	5.90569	-1.53475	1.98187e-08	2.94645e-06
chr15	53604596	53605482	intergenic	ONECUT1,WDR72	8.44349	7.02592	-1.3904	1.99329e-08	2.9536e-06
chr7	17346692	17347809	intronic	AHR	8.36474	7.04374	-1.30765	1.99418e-08	2.9536e-06
chr10	99721763	99722703	intronic	CRTAC1	7.59332	5.97055	-1.60601	2.03796e-08	3.00713e-06
chr6	168307486	168308060	exonic	MLLT4	9.06089	7.85876	-1.17217	2.03416e-08	3.00713e-06
chr8	31102629	31103508	intergenic	WRN,NRG1	7.73078	6.02719	-1.7031	2.05403e-08	3.02518e-06
chr14	34573795	34574542	intergenic	EGLN3,SPTSSA	7.96967	6.23124	-1.71743	2.08754e-08	3.06881e-06
chr3	12735062	12736083	intergenic	RAF1,TMEM40	7.77473	5.87958	-1.93701	2.11151e-08	3.09825e-06
chr8	26481621	26482077	exonic	DPYSL2	7.81064	6.02161	-1.79818	2.12732e-08	3.11566e-06
chr2	2329811	2330294	ncRNA_exonic	MYT1L-AS1	7.90881	6.37318	-1.53498	2.15665e-08	3.15276e-06
chr7	73183837	73185420	promoter	CLDN3	10.0765	10.9406	0.896353	2.21348e-08	3.22983e-06
chr7	83805895	83806636	intronic	SEMA3A	7.89003	6.43297	-1.42661	2.22489e-08	3.24049e-06
chr3	122764039	122764676	intergenic	SEMA5B,PDIA5	7.84665	6.21763	-1.60186	2.27008e-08	3.29791e-06
chr2	145261737	145262333	intronic	ZEB2	8.43223	7.11686	-1.285	2.27688e-08	3.29791e-06
chr11	914352	915488	promoter	CHID1	9.88634	10.8429	0.99474	2.27665e-08	3.29791e-06
chr2	155553618	155554895	promoter	KCNJ3	9.54301	8.2597	-1.25272	2.28767e-08	3.30747e-06
chr22	45906213	45906868	intronic	FBLN1	6.52692	7.90449	1.47711	2.30309e-08	3.32366e-06
chr6	19032776	19033611	intergenic	MIR548A1,LOC101928519	7.87146	6.16355	-1.68888	2.32589e-08	3.35043e-06
chr10	79091813	79092650	intronic	KCNMA1	9.67783	8.48271	-1.16703	2.37259e-08	3.41147e-06
chr1	92566549	92567160	intronic	BTBD8	7.85774	6.0153	-1.81515	2.42338e-08	3.4751e-06
chr8	64891418	64891743	ncRNA_intronic	LOC102724623	8.06467	6.6167	-1.43213	2.42567e-08	3.4751e-06
chr7	112718455	112718975	downstream	GPR85	8.35076	7.02792	-1.2948	2.43534e-08	3.48262e-06
chr1	184598898	184599515	downstream	C1orf21	8.18464	6.58763	-1.57221	2.53035e-08	3.61194e-06
chr2	115051987	115053047	intergenic	LINC01191,DPP10	8.09089	6.37456	-1.70678	2.57677e-08	3.67155e-06
chr12	67120353	67121361	intergenic	GRIP1,LOC102724421	8.2298	6.6861	-1.52883	2.61927e-08	3.71865e-06
chr3	50228523	50229540	promoter	GNAT1	10.1797	11.104	0.958798	2.61632e-08	3.71865e-06
chr8	77584872	77585444	ncRNA_exonic	ZFHX4-AS1	9.4805	8.32611	-1.12493	2.67841e-08	3.79578e-06
chr9	32136717	32137189	intergenic	LINC01243,ACO1	7.95053	6.29676	-1.6073	2.7212e-08	3.8426e-06
chr2	152829284	152830692	promoter	CACNB4	9.38702	8.20771	-1.15184	2.71673e-08	3.8426e-06
chr2	143827343	143828343	intergenic	KYNU,ARHGAP15	8.04491	5.9846	-2.02479	2.75039e-08	3.85942e-06
chr1	78699975	78700747	ncRNA_intronic	MGC27382	8.8898	7.43132	-1.41352	2.75054e-08	3.85942e-06
chr1	165529743	165530888	ncRNA_intronic	LOC400794	8.31786	6.96121	-1.33851	2.7527e-08	3.85942e-06
chr15	32942531	32943238	intronic	SCG5	8.74077	7.42399	-1.29404	2.74397e-08	3.85942e-06
chr13	31406909	31407452	intergenic	LINC00398,LINC00545	5.62927	7.25548	1.69482	2.76582e-08	3.87093e-06
chr14	48143026	48145746	promoter	MDGA2	11.4008	10.4123	-0.953534	2.77633e-08	3.87873e-06
chr5	147161622	147162619	promoter	JAKMIP2	11.322	10.3896	-0.903269	2.81456e-08	3.92043e-06
chr13	100952513	100953447	intronic	PCCA	10.1149	10.9968	0.911836	2.81612e-08	3.92043e-06
chr10	109336376	109337435	intergenic	SORCS1,LINC01435	8.79532	7.46302	-1.30332	2.85132e-08	3.96243e-06
chr10	11407080	11407721	intergenic	CELF2-AS1,USP6NL	6.5026	7.91096	1.48563	2.87967e-08	3.99479e-06
chr5	123032439	123033086	intergenic	CSNK1G3,LINC01170	8.9788	7.69141	-1.25547	2.89288e-08	4.00606e-06
chr2	1994244	1995029	intronic	MYT1L	9.45493	8.20742	-1.20932	2.89955e-08	4.00825e-06
chr18	21669014	21669932	intronic	TTC39C	9.80594	10.754	0.978418	2.94182e-08	4.05955e-06
chr18	54612363	54613194	intronic	WDR7	7.80268	5.89969	-1.9168	2.99914e-08	4.12421e-06
chr6	119040071	119041300	intergenic	CEP85L,LOC100287632	8.61907	7.19988	-1.40696	2.99446e-08	4.12421e-06
chr20	30281736	30282734	intronic	BCL2L1	9.54268	10.5009	0.993204	3.07043e-08	4.20755e-06
chr14	23584129	23585359	downstream	CEBPE	7.13381	8.4482	1.34768	3.06894e-08	4.20755e-06
chr6	9932718	9933735	intergenic	LOC100506207,TFAP2A	7.98417	6.49055	-1.46881	3.10652e-08	4.24962e-06
chr11	134242481	134243456	intronic	GLB1L2	8.9407	7.60927	-1.32013	3.11911e-08	4.25945e-06
chr1	90852409	90853853	intergenic	ZNF326,BARHL2	8.67446	7.1376	-1.50488	3.18025e-08	4.32407e-06
chr2	180708263	180708741	intronic	ZNF385B	8.08691	6.62449	-1.44219	3.18264e-08	4.32407e-06
chr6	110670015	110670831	intronic	METTL24	8.71515	7.44094	-1.24422	3.18289e-08	4.32407e-06
chr13	31647904	31648976	intergenic	TEX26,HSPH1	8.36852	6.8075	-1.54753	3.19349e-08	4.331e-06
chr13	86373116	86373951	promoter	SLITRK6	8.74005	7.4229	-1.27597	3.2473e-08	4.3964e-06
chr2	236636494	236637100	intronic	AGAP1	8.29719	6.77511	-1.51026	3.30105e-08	4.45387e-06
chr4	151017586	151018317	intronic	DCLK2	8.68302	7.33212	-1.34247	3.29681e-08	4.45387e-06
chr12	108522794	108524293	promoter	WSCD2	10.2458	9.13486	-1.07599	3.31192e-08	4.46091e-06
chr3	15348695	15349567	intronic	SH3BP5	8.18004	6.68156	-1.46058	3.33862e-08	4.48919e-06
chr9	76188038	76188881	intergenic	ANXA1,MIR6130	8.93175	7.68796	-1.21754	3.34544e-08	4.4907e-06
chr2	2328124	2329025	ncRNA_exonic	MYT1L-AS1	9.4616	8.24801	-1.19203	3.36559e-08	4.51006e-06
chr18	29228815	29229374	intronic	B4GALT6	8.75042	7.25806	-1.43091	3.39668e-08	4.544e-06
chr21	35347993	35349244	promoter	LOC101928126	7.43628	5.66732	-1.8266	3.4466e-08	4.59703e-06
chr9	6123384	6124218	intergenic	RANBP6,IL33	7.70846	6.09839	-1.58798	3.47133e-08	4.59703e-06
chr15	31659317	31659855	intronic	KLF13	7.61564	6.09911	-1.51202	3.46574e-08	4.59703e-06
chr1	209236970	209238121	intergenic	PLXNA2,LOC105372897	7.7082	6.19087	-1.49595	3.46726e-08	4.59703e-06
chr8	24813204	24814450	promoter	NEFL	8.9424	7.45649	-1.46841	3.46275e-08	4.59703e-06
chr13	62703981	62704937	intergenic	LINC00358,LINC01075	8.81845	7.54886	-1.23379	3.46011e-08	4.59703e-06
chr18	51171065	51171803	intergenic	LOC102724651,MBD2	8.37049	6.94254	-1.39857	3.51618e-08	4.64861e-06
chr18	61912356	61913086	ncRNA_intronic	LINC01538,LOC284294	8.03221	6.06261	-1.91515	3.52446e-08	4.65176e-06
chr11	31808542	31809315	UTR3	PAX6	8.97197	7.64699	-1.30761	3.54454e-08	4.66264e-06
chr14	70654189	70656197	ncRNA_intronic	LOC646548	10.8866	9.82723	-1.02405	3.54205e-08	4.66264e-06
chr12	101188173	101189631	promoter	ANO4	9.08093	7.76103	-1.29169	3.57993e-08	4.68929e-06
chr9	104248185	104249978	promoter	TMEM246	10.6326	9.60145	-0.994471	3.58265e-08	4.68929e-06
chr1	240254898	240257236	promoter	FMN2	11.1627	10.2069	-0.919554	3.58201e-08	4.68929e-06
chr1	53782533	53783371	intronic	LRP8	9.63779	8.34827	-1.26011	3.58866e-08	4.68936e-06
chr5	167361434	167362214	intronic	TENM2	7.8515	6.19192	-1.63527	3.60677e-08	4.70522e-06
chr3	104974165	104974960	intergenic	MIR548A3,ALCAM	8.23263	6.58344	-1.61366	3.62527e-08	4.72153e-06
chr7	123848194	123848742	intergenic	TMEM229A,LOC101928211	8.08301	6.64944	-1.40279	3.63693e-08	4.72891e-06
chr8	128747244	128748849	promoter	MYC	11.0235	10.0841	-0.906478	3.64386e-08	4.73011e-06
chr10	12830231	12830885	intronic	CAMK1D	7.78181	6.17469	-1.60208	3.65472e-08	4.7364e-06
chr2	235344494	235345493	intergenic	SPP2,ARL4C	8.10086	6.60601	-1.46006	3.67954e-08	4.76075e-06
chr12	29397098	29397963	intronic	FAR2	8.10145	6.03538	-1.99746	3.7321e-08	4.82083e-06
chr1	27188385	27188915	promoter	SFN	5.69384	7.56562	1.86408	3.76694e-08	4.85787e-06
chr3	10677080	10678099	intergenic	ATP2B2-IT2,LINC00606	7.85592	6.2991	-1.56359	3.83633e-08	4.93927e-06
chr11	78649975	78650598	intronic	TENM4	7.99	6.10417	-1.86417	3.90036e-08	5.01352e-06
chr12	579060	579884	intronic	B4GALNT3	5.9119	7.34366	1.53156	4.00666e-08	5.14177e-06
chrX	137989150	137990031	intronic	FGF13	7.74159	6.18962	-1.53001	4.03424e-08	5.16484e-06
chr5	75378553	75379513	promoter	SV2C	8.19455	6.68303	-1.49849	4.04004e-08	5.16484e-06
chr9	101264041	101265711	intronic	GABBR2	8.93903	7.47207	-1.4521	4.0443e-08	5.16484e-06
chr7	143201411	143202388	ncRNA_exonic	EPHA1-AS1	7.49128	8.79859	1.31839	4.06767e-08	5.18628e-06
chr12	119519723	119520928	intronic	SRRM4	9.34948	8.1837	-1.14236	4.08268e-08	5.19701e-06
chr5	38167381	38168087	intergenic	LOC101929745,EGFLAM	7.72859	6.05933	-1.66152	4.09265e-08	5.2013e-06
chr7	33621771	33622742	intronic	BBS9	7.9799	6.42445	-1.53321	4.17594e-08	5.29861e-06
chr12	92014474	92015422	intergenic	DCN,LINC01619	9.82102	8.71468	-1.07848	4.18971e-08	5.30752e-06
chr1	94526258	94526872	exonic	ABCA4	8.49405	6.79731	-1.66183	4.2502e-08	5.37552e-06
chr2	139638743	139640023	intergenic	NXPH2,YY1P2	8.07941	6.40793	-1.66083	4.29773e-08	5.42692e-06
chr2	149666584	149667123	intronic	KIF5C	7.60221	5.95726	-1.64631	4.36855e-08	5.50752e-06
chr2	100252639	100253649	intronic	AFF3	9.20546	7.74142	-1.44988	4.41329e-08	5.55503e-06
chr14	69971463	69972039	intronic	PLEKHD1	9.59022	8.44467	-1.10841	4.49504e-08	5.64891e-06
chr11	106317330	106318749	intergenic	LOC101928535,GUCY1A2	8.26497	6.91011	-1.35266	4.51668e-08	5.66707e-06
chr18	56069324	56070672	downstream	NEDD4L	8.57658	7.05259	-1.50966	4.54461e-08	5.69304e-06
chr4	9932642	9933442	intronic	SLC2A9	7.77954	6.27889	-1.5069	4.59042e-08	5.7413e-06
chr9	112630470	112631485	intronic	PALM2,PALM2-AKAP2	7.78382	6.3028	-1.48184	4.60147e-08	5.746e-06
chr6	167881920	167883124	ncRNA_intronic	LOC105378127	8.13666	6.63262	-1.50444	4.68175e-08	5.837e-06
chr12	6032295	6033275	intronic	ANO2	9.69046	10.7129	1.05407	4.7205e-08	5.87602e-06
chr10	70987669	70988433	ncRNA_intronic	LOC101928994	7.84576	9.03909	1.22212	4.80719e-08	5.96508e-06
chr12	113855865	113856643	intergenic	SDS,SDSL	7.26751	8.46405	1.22985	4.79996e-08	5.96508e-06
chr11	68854338	68855075	exonic	TPCN2	5.75323	7.468	1.67675	4.8313e-08	5.98557e-06
chr1	204673365	204673963	intergenic	LRRN2,NFASC	7.63121	5.95926	-1.6909	4.85158e-08	6.00126e-06
chr14	101043835	101044792	intergenic	BEGAIN,LINC00523	7.81956	6.11926	-1.6479	4.9564e-08	6.12131e-06
chr14	95699956	95700644	intronic	CLMN	7.76404	5.8655	-1.8782	5.0357e-08	6.20951e-06
chr14	77653184	77653952	intronic	TMEM63C	7.56375	5.84677	-1.70225	5.10218e-08	6.28166e-06
chr12	41085810	41087696	promoter	CNTN1	11.4346	10.5174	-0.884277	5.17699e-08	6.36382e-06
chr18	5058788	5059774	intergenic	DLGAP1,C18orf42	7.94414	6.23339	-1.68772	5.21887e-08	6.40531e-06
chr12	3436046	3437300	intergenic	TSPAN9,PRMT8	7.87773	6.09112	-1.82208	5.23254e-08	6.4121e-06
chr3	187980624	187981159	intronic	LPP	7.66498	6.09595	-1.52663	5.25566e-08	6.43043e-06
chr1	66457878	66458942	promoter	PDE4B	7.88334	6.31985	-1.51798	5.28758e-08	6.45946e-06
chr11	24259783	24261190	intergenic	MIR8054,LUZP2	8.92336	7.6079	-1.27834	5.33988e-08	6.51325e-06
chr1	66819980	66820438	promoter	PDE4B	7.76834	6.16882	-1.55868	5.3719e-08	6.54218e-06
chr14	105397339	105397719	intronic	PLD4	7.56987	5.98137	-1.54658	5.39943e-08	6.56555e-06
chr5	117726246	117726979	ncRNA_intronic	HRAT56	7.97914	6.43982	-1.51484	5.41867e-08	6.56868e-06
chr12	93567634	93568498	promoter	LOC102724933	7.81979	6.34423	-1.45901	5.41627e-08	6.56868e-06
chr9	27426386	27427640	intronic	MOB3B	8.21801	6.46573	-1.76162	5.44415e-08	6.57331e-06
chrX	99543902	99544709	downstream	PCDH19	7.91727	6.25282	-1.63292	5.44685e-08	6.57331e-06
chr11	93233740	93234408	intronic	SMCO4	9.06399	7.55584	-1.46023	5.44752e-08	6.57331e-06
chr1	57489984	57491191	intronic	DAB1	10.1809	9.14938	-1.00126	5.46413e-08	6.58327e-06
chr5	142125936	142126665	ncRNA_intronic	LOC101926975	6.22423	7.61541	1.42763	5.48677e-08	6.60046e-06
chr6	134637094	134637626	intronic	SGK1	7.66472	6.08478	-1.55923	5.52608e-08	6.63761e-06
chr15	102067937	102069342	intergenic	PCSK6,TM2D3	8.17921	6.50957	-1.66757	5.67316e-08	6.79523e-06
chr11	132672721	132673684	intronic	OPCML	7.85593	6.37816	-1.47486	5.67455e-08	6.79523e-06
chr7	45639752	45640490	intronic	ADCY1	8.57476	7.16825	-1.40575	5.68452e-08	6.79684e-06
chr2	30004858	30005986	intronic	ALK	7.52621	5.88769	-1.66497	5.82022e-08	6.94855e-06
chr14	51861803	51862607	intergenic	LINC00640,FRMD6-AS2	8.50587	7.03328	-1.45026	5.86638e-08	6.98299e-06
chr3	97744863	97745504	intronic	GABRR3	7.93729	6.47271	-1.44611	5.8668e-08	6.98299e-06
chr2	185556760	185557538	intronic	ZNF804A	8.66499	7.38594	-1.24524	5.97185e-08	7.09731e-06
chr22	37193323	37195245	downstream	PVALB	7.91032	6.1525	-1.86453	6.01957e-08	7.14325e-06
chr8	126351068	126351733	intronic	NSMCE2	7.75292	6.06411	-1.70967	6.0777e-08	7.20139e-06
chr7	137530805	137532400	promoter	DGKI	10.7621	9.79146	-0.936938	6.09555e-08	7.21169e-06
chr13	50231324	50231868	intergenic	ARL11,EBPL	8.47703	9.57863	1.1371	6.14821e-08	7.26309e-06
chr13	100418819	100419504	ncRNA_intronic	LOC101927437	6.06579	7.46355	1.42878	6.173e-08	7.28146e-06
chr5	168206336	168206899	intronic	SLIT3	7.67795	6.1149	-1.52331	6.30166e-08	7.42212e-06
chr8	95131846	95132852	intergenic	PDP1,CDH17	8.89079	7.64151	-1.22481	6.32248e-08	7.42443e-06
chr15	80325483	80326462	intergenic	BCL2A1,ZFAND6	8.524	9.5614	1.07549	6.3198e-08	7.42443e-06
chr14	48007819	48008729	intronic	MDGA2	8.77277	7.41624	-1.31347	6.36271e-08	7.45139e-06
chr3	131120765	131121687	intergenic	NUDT16,MRPL3	9.13871	7.95757	-1.15473	6.36434e-08	7.45139e-06
chr11	130078160	130079363	exonic	ST14	7.3085	8.55647	1.29207	6.38857e-08	7.46865e-06
chr10	111216255	111217340	intergenic	LINC01435,XPNPEP1	7.43417	5.987	-1.4326	6.4205e-08	7.49486e-06
chr13	73037628	73038468	intergenic	DACH1,MZT1	8.18534	6.58561	-1.5818	6.46057e-08	7.53048e-06
chr13	25694761	25695366	intergenic	PABPC3,AMER2	8.97165	7.62422	-1.30386	6.51098e-08	7.57804e-06
chr12	77886160	77886706	intergenic	E2F7,NAV3	7.66184	6.26382	-1.37152	6.61263e-08	7.68498e-06
chr2	184355507	184356309	intergenic	NUP35,MIR548AE1	8.82842	7.3886	-1.39318	6.69331e-08	7.76729e-06
chr8	18597471	18598165	intronic	PSD3	8.19516	6.79395	-1.39359	6.71092e-08	7.77628e-06
chr9	87861438	87862048	intergenic	NTRK2,AGTPBP1	8.38389	6.57442	-1.77326	6.74086e-08	7.7995e-06
chr11	73356571	73358100	promoter	PLEKHB1	10.8353	11.6423	0.839809	6.78076e-08	7.83417e-06
chr2	31255148	31256005	intronic	GALNT14	7.80468	6.31405	-1.47897	6.81062e-08	7.85714e-06
chr18	10085310	10086326	intergenic	VAPA,LINC01254	8.24257	6.88136	-1.33567	6.84955e-08	7.8905e-06
chr3	47898093	47898663	intronic	MAP4	8.03022	6.39707	-1.64874	6.8621e-08	7.89342e-06
chr10	72084131	72085539	intronic	LRRC20	9.27717	10.2502	1.00465	7.06875e-08	8.11928e-06
chr12	131128270	131129543	intergenic	RIMBP2,STX2	8.36709	9.51253	1.17661	7.14835e-08	8.19876e-06
chr4	99423340	99424248	intronic	TSPAN5	8.42999	6.97298	-1.42535	7.2401e-08	8.25349e-06
chr4	88530308	88530884	intronic	DSPP	8.25274	6.93269	-1.28816	7.24845e-08	8.25349e-06
chr7	54614056	54614833	promoter	VSTM2A	9.60874	8.48919	-1.08254	7.21437e-08	8.25349e-06
chr8	93074536	93075199	promoter	RUNX1T1	9.79219	8.72037	-1.04267	7.22643e-08	8.25349e-06
chr7	105930776	105931248	intergenic	NAMPT,CCDC71L	5.91144	7.48308	1.5946	7.24572e-08	8.25349e-06
chr11	12482776	12483545	intronic	PARVA	8.14872	6.73786	-1.39411	7.3154e-08	8.3177e-06
chr8	23149151	23149511	intronic	R3HCC1	7.24858	8.62401	1.35061	7.35022e-08	8.34525e-06
chr7	68916523	68917204	intergenic	LOC102723427,LOC100507468	8.74498	7.54374	-1.1732	7.46757e-08	8.45413e-06
chr11	45063105	45063614	intergenic	LOC221122,PRDM11	5.93193	7.52981	1.61825	7.46636e-08	8.45413e-06
chr8	92673731	92674843	intergenic	SLC26A7,RUNX1T1	9.25099	8.09253	-1.1309	7.49703e-08	8.4753e-06
chr13	67434274	67435544	ncRNA_intronic	PCDH9-AS2	8.01984	6.16343	-1.8622	7.57222e-08	8.52407e-06
chr6	107020199	107020709	intronic	RTN4IP1	7.60848	5.93703	-1.6913	7.556e-08	8.52407e-06
chr7	88387718	88389741	promoter	ZNF804B	10.2686	9.24662	-0.989297	7.57263e-08	8.52407e-06
chr9	23620891	23621638	ncRNA_intronic	LOC101929563	8.21197	6.31278	-1.84855	7.59057e-08	8.53209e-06
chr8	81983897	81984469	intronic	PAG1	9.12059	7.89578	-1.20632	7.62412e-08	8.54542e-06
chr15	59986670	59987402	intergenic	BNIP2,FOXB1	7.5913	8.74864	1.19064	7.61593e-08	8.54542e-06
chr5	71856096	71856671	ncRNA_intronic	LOC102503427	9.6994	8.59422	-1.07609	7.66285e-08	8.57662e-06
chr2	129746363	129746992	intergenic	LOC101927881,LOC151121	7.97104	6.422	-1.50421	7.69484e-08	8.60021e-06
chr1	47108870	47109649	exonic	ATPAF1	8.09456	6.53568	-1.5511	7.70998e-08	8.60493e-06
chr13	114634810	114635435	intergenic	LINC00565,RASA3	7.86595	6.47188	-1.36443	7.77013e-08	8.65979e-06
chr4	156722796	156724055	exonic	GUCY1B3	7.83596	6.33866	-1.4561	7.80739e-08	8.68903e-06
chr11	63686763	63687198	intergenic	RCOR2,NAA40	8.37277	7.07315	-1.26587	7.83258e-08	8.69251e-06
chr8	48100082	48101308	promoter	LOC100287846	10.5835	9.56889	-0.974335	7.82494e-08	8.69251e-06
chr8	103761713	103762707	intergenic	KLF10,AZIN1	8.1316	6.5111	-1.60873	7.94166e-08	8.80117e-06
chr10	134490832	134491706	intronic	INPP5A	6.81475	8.16855	1.35387	8.04792e-08	8.90641e-06
chr20	18595570	18596587	intronic	DTD1	8.0058	6.50287	-1.48656	8.08156e-08	8.93108e-06
chr5	175256747	175257819	intronic	CPLX2	8.09515	6.2472	-1.86145	8.13984e-08	8.97034e-06
chr13	107885886	107886246	intronic	FAM155A	7.59835	6.06506	-1.47888	8.13852e-08	8.97034e-06
chr6	112171493	112172105	intronic	FYN	8.26669	6.72664	-1.53041	8.19653e-08	9.0076e-06
chr6	56779607	56780084	intronic	DST	9.18921	8.07353	-1.08966	8.19651e-08	9.0076e-06
chr15	70446161	70447203	intergenic	TLE3,LOC101929151	8.2887	6.37964	-1.89595	8.30362e-08	9.11258e-06
chr12	106531357	106531813	intronic	NUAK1	8.18536	6.88505	-1.27606	8.34947e-08	9.13745e-06
chr7	131327406	131328848	intergenic	PODXL,LOC101928782	10.4066	11.2635	0.889499	8.34113e-08	9.13745e-06
chr12	107027866	107028740	ncRNA_intronic	LOC100287944	7.82264	9.01957	1.22826	8.3647e-08	9.14143e-06
chr4	5885649	5886017	intronic	CRMP1	8.07025	6.52746	-1.52148	8.40402e-08	9.17167e-06
chr15	69851898	69852455	promoter	DRAIC	7.245	8.43056	1.21414	8.51033e-08	9.27485e-06
chr8	94391215	94391968	ncRNA_intronic	LINC00535	9.15785	8.03146	-1.09921	8.67389e-08	9.44005e-06
chr4	165898251	165899335	promoter	TRIM61	8.99572	7.43139	-1.53896	8.70668e-08	9.46266e-06
chr9	6538515	6539192	intronic	GLDC	6.53715	7.94234	1.45914	8.7463e-08	9.49263e-06
chr5	124911290	124912131	ncRNA_intronic	LOC101927460	8.93107	7.71443	-1.17789	8.78063e-08	9.51678e-06
chr16	23846699	23848224	promoter	PRKCB	10.6031	9.44048	-1.13992	8.81107e-08	9.53666e-06
chr10	86014424	86014764	intronic	RGR	6.41184	7.77402	1.40968	8.88732e-08	9.60599e-06
chr7	69080423	69081525	intronic	AUTS2	8.77405	9.80759	1.06362	8.94365e-08	9.65363e-06
chr7	150669082	150669460	intronic	KCNH2	8.52999	7.28675	-1.22377	9.06481e-08	9.77102e-06
chr5	173678199	173678955	intergenic	HMP19,LINC01411	8.35438	6.83696	-1.50389	9.34605e-08	1.00604e-05
chr10	127483543	127484255	exonic	UROS	7.97297	6.553	-1.40899	9.3849e-08	1.00885e-05
chr11	119757396	119758001	intergenic	LOC102724301,TRIM29	7.8679	6.2408	-1.64132	9.40498e-08	1.00963e-05
chr12	92057107	92058398	intergenic	DCN,LINC01619	8.94462	7.72596	-1.18602	9.54915e-08	1.02371e-05
chr8	60028109	60028437	intronic	TOX	8.6981	7.50637	-1.16152	9.60776e-08	1.02859e-05
chr7	112724094	112724639	promoter	GPR85	8.29866	6.81676	-1.44254	9.64837e-08	1.03154e-05
chr6	136243125	136243746	intronic	PDE7B	7.57948	5.86557	-1.702	9.69535e-08	1.03516e-05
chr7	29933702	29934521	intronic	WIPF3	8.02437	6.36555	-1.63423	9.7591e-08	1.03915e-05
chr11	14604461	14605340	intronic	PSMA1	8.1901	6.84231	-1.32019	9.75861e-08	1.03915e-05
chr18	37552321	37553053	intergenic	MIR924HG,LINC01477	8.46106	6.96216	-1.4386	9.82692e-08	1.04355e-05
chr7	37023682	37024175	intronic	ELMO1	8.04298	6.65259	-1.35982	9.8184e-08	1.04355e-05
chr5	159769198	159769889	intergenic	CCNJL,C1QTNF2	8.41085	6.78418	-1.57107	9.87575e-08	1.04489e-05
chr9	98936417	98937070	intergenic	LOC158434,HSD17B3	7.77589	6.31195	-1.44543	9.8779e-08	1.04489e-05
chr7	46620321	46621470	intergenic	IGFBP3,LOC730338	8.75301	7.52923	-1.19644	9.87935e-08	1.04489e-05
chr6	78173676	78174419	promoter	HTR1B	7.65397	5.99956	-1.63311	9.92925e-08	1.04596e-05
chr5	133161218	133162044	intergenic	FSTL4,WSPAR	8.91917	7.35895	-1.54262	9.92049e-08	1.04596e-05
chr14	78636493	78637144	intergenic	ADCK1,NONE	9.405	8.33114	-1.04456	9.92546e-08	1.04596e-05
chr6	139484861	139485694	intronic	HECA	7.75733	6.14096	-1.60588	9.94788e-08	1.04652e-05
chr3	123003226	123004277	exonic	ADCY5	7.97623	6.35994	-1.62393	1.01803e-07	1.06866e-05
chr13	114322406	114323288	intronic	GRK1	9.74696	10.6539	0.942627	1.01855e-07	1.06866e-05
chr10	62607957	62608989	intergenic	CDK1,RHOBTB1	7.99596	6.50424	-1.50642	1.02384e-07	1.07136e-05
chr2	167350203	167351348	intergenic	SCN7A,XIRP2	9.91154	8.87918	-1.0023	1.02327e-07	1.07136e-05
chr9	33880507	33881027	intronic	UBE2R2	6.73235	8.23195	1.47969	1.03462e-07	1.0812e-05
chr4	78366958	78368191	intergenic	CCNG2,CXCL13	8.5135	7.2842	-1.20287	1.03985e-07	1.08523e-05
chr13	22265595	22266454	intronic	FGF9	7.52646	6.03628	-1.49893	1.04892e-07	1.09282e-05
chr22	37829577	37830358	intergenic	ELFN2,MFNG	8.96621	7.70106	-1.24864	1.04989e-07	1.09282e-05
chr4	153617894	153618493	intergenic	TMEM154,TIGD4	7.03634	8.24403	1.2753	1.05253e-07	1.09412e-05
chr11	17180930	17181797	intronic	PIK3C2A	8.15291	6.82923	-1.31318	1.0633e-07	1.1024e-05
chr1	6514082	6515076	intronic	ESPN	6.09564	7.74489	1.69549	1.0624e-07	1.1024e-05
chr1	214402324	214402769	intergenic	PROX1,SMYD2	8.67859	7.39894	-1.24663	1.06661e-07	1.10438e-05
chr2	28386518	28387619	ncRNA_intronic	LOC100505736	7.93993	6.58421	-1.32939	1.0713e-07	1.10779e-05
chr18	34971336	34972018	intronic	CELF4	8.51261	7.08104	-1.41293	1.08264e-07	1.11804e-05
chr5	111194723	111196007	intronic	NREP	7.8995	6.41877	-1.43437	1.09039e-07	1.1231e-05
chr9	86174981	86175745	intergenic	FRMD3,IDNK	8.19452	6.47638	-1.67756	1.09642e-07	1.12784e-05
chr3	193967199	193969099	promoter	LOC100505920,LOC101929337	10.0942	8.97245	-1.08688	1.10512e-07	1.13531e-05
chr12	38937824	38938726	intergenic	ALG10B,CPNE8	7.76023	5.98907	-1.73289	1.10884e-07	1.13764e-05
chr12	13748923	13750044	intronic	GRIN2B	8.01309	6.57804	-1.40082	1.13794e-07	1.16599e-05
chr3	70881192	70881935	intergenic	SAMMSON,FOXP1	7.84846	6.19262	-1.6141	1.14185e-07	1.16846e-05
chr1	237256570	237257478	intronic	RYR2	7.72494	6.28025	-1.47145	1.14712e-07	1.17234e-05
chr5	32785610	32786449	exonic	NPR3	7.9699	6.58977	-1.35522	1.15048e-07	1.17425e-05
chr18	48232747	48233639	intronic	MAPK4	7.80159	6.30423	-1.50581	1.17168e-07	1.19434e-05
chr12	1163363	1164215	intronic	ERC1	8.00646	6.62436	-1.3711	1.18028e-07	1.20156e-05
chr15	65713452	65715595	promoter	IGDCC4	8.92752	10.0273	1.14101	1.19511e-07	1.21508e-05
chrX	138284975	138286789	promoter	FGF13	7.99874	9.07374	1.1343	1.21915e-07	1.23793e-05
chr6	161943168	161943938	intronic	PARK2	8.36631	6.75365	-1.57923	1.22327e-07	1.24051e-05
chr14	80853788	80854437	ncRNA_intronic	DIO2-AS1	7.70342	6.03234	-1.60712	1.2327e-07	1.24806e-05
chr10	114055931	114056771	intronic	TECTB	8.57306	6.96235	-1.57016	1.23389e-07	1.24806e-05
chr5	138441177	138441976	intronic	SIL1	8.74866	7.43716	-1.26748	1.2369e-07	1.24951e-05
chr1	58291988	58292633	intronic	DAB1	8.17735	6.62935	-1.52905	1.2393e-07	1.25033e-05
chr7	13891264	13892200	intergenic	ARL4A,ETV1	7.76383	5.88132	-1.89025	1.24829e-07	1.25778e-05
chr9	23412277	23413118	intergenic	LINC01239,LOC101929563	9.21843	7.89878	-1.28426	1.25494e-07	1.26217e-05
chr4	101110920	101113340	promoter	DDIT4L	10.1173	9.0294	-1.0626	1.25584e-07	1.26217e-05
chr7	84636788	84637231	intronic	SEMA3D	7.69285	6.20314	-1.46197	1.26318e-07	1.26793e-05
chr7	95503814	95504511	intronic	DYNC1I1	8.00955	6.5814	-1.42653	1.27672e-07	1.27989e-05
chr4	54423828	54424823	promoter	LNX1	9.4536	8.35584	-1.06804	1.29185e-07	1.29341e-05
chr4	152692628	152693764	intergenic	GATB,LOC100996286	7.96765	6.46058	-1.48592	1.30022e-07	1.30013e-05
chr4	108918357	108919354	intronic	HADH	8.83966	7.24305	-1.56946	1.30835e-07	1.30661e-05
chr13	50704189	50705067	ncRNA_intronic	DLEU1	7.30807	8.49082	1.25783	1.31189e-07	1.30848e-05
chr12	78934328	78934953	intergenic	LOC105369860,SYT1	8.09541	9.23381	1.16031	1.32027e-07	1.31518e-05
chr2	47045234	47045838	promoter	LINC01118	7.90688	6.34858	-1.50068	1.33173e-07	1.32159e-05
chr6	63977516	63978783	intergenic	KHDRBS2,LGSN	7.60547	6.21795	-1.35061	1.33078e-07	1.32159e-05
chr8	99034717	99035178	intronic	MATN2	8.53715	9.69609	1.19065	1.32993e-07	1.32159e-05
chr17	76237380	76238110	downstream	TMEM235	7.92946	6.00401	-2.00435	1.33894e-07	1.32707e-05
chr2	99088607	99089248	intronic	INPP4A	8.05381	6.6368	-1.39274	1.34841e-07	1.33477e-05
chr20	25276319	25276810	intronic	ABHD12,PYGB	7.88726	6.13389	-1.74748	1.35495e-07	1.33957e-05
chr13	49079929	49081365	intronic	RCBTB2	8.65008	7.24689	-1.40187	1.36231e-07	1.34515e-05
chr11	92375258	92376231	intronic	FAT3	8.70173	7.21125	-1.4495	1.36424e-07	1.34537e-05
chr4	184826234	184828823	promoter	STOX2	11.0562	10.1377	-0.883464	1.36736e-07	1.34677e-05
chr18	76738729	76740487	promoter	SALL3	9.99182	8.83874	-1.11433	1.37577e-07	1.35335e-05
chr15	61241197	61242065	intronic	RORA	8.98482	7.62537	-1.33131	1.38587e-07	1.36159e-05
chr8	129343066	129343660	intergenic	MIR1208,LINC00824	7.85411	6.21866	-1.61596	1.3902e-07	1.36208e-05
chr10	60723454	60724012	intergenic	BICC1,LINC00844	8.07843	6.60211	-1.45363	1.39155e-07	1.36208e-05
chr5	71135259	71135855	intergenic	CARTPT,MAP1B	7.72046	6.27725	-1.4499	1.38898e-07	1.36208e-05
chr8	26454539	26455128	intronic	DPYSL2	8.16327	6.69943	-1.46489	1.40064e-07	1.36927e-05
chr14	105067823	105068613	intronic	TMEM179	9.40974	8.29294	-1.08989	1.40284e-07	1.36973e-05
chr18	21620526	21620934	intronic	TTC39C	8.20658	9.25708	1.08452	1.40726e-07	1.37234e-05
chr9	117499230	117499868	intergenic	LOC100505478,TNFSF15	7.89596	9.03264	1.16623	1.40904e-07	1.37238e-05
chr18	48887470	48888394	intergenic	MEX3C,LOC100287225	8.16357	6.64375	-1.48559	1.42849e-07	1.3896e-05
chrX	128148976	128149772	intergenic	ACTRT1,SMARCA1	7.74101	6.02189	-1.73073	1.44184e-07	1.39914e-05
chr4	183803122	183803601	intergenic	TENM3,DCTD	7.48499	8.91885	1.46194	1.44106e-07	1.39914e-05
chr13	91186891	91188180	ncRNA_exonic	LINC01049	9.317	8.19093	-1.10768	1.45289e-07	1.40813e-05
chr3	197411852	197412942	intronic	RUBCN	8.51102	7.09355	-1.3716	1.45471e-07	1.40816e-05
chr11	75265081	75265973	intergenic	GDPD5,SERPINH1	9.84192	8.76004	-1.0523	1.46309e-07	1.41453e-05
chr8	103823522	103823773	intergenic	KLF10,AZIN1	5.89517	7.48287	1.63244	1.46526e-07	1.41489e-05
chr5	98465060	98466263	intergenic	LOC100289230,CTD-2151A2.1	9.04622	7.80425	-1.20598	1.47095e-07	1.41865e-05
chr7	70034375	70034930	intronic	AUTS2	9.30748	8.17335	-1.10496	1.47338e-07	1.41926e-05
chr8	142206084	142207241	downstream	DENND3	7.44762	5.76942	-1.71499	1.49518e-07	1.43849e-05
chr2	134178885	134179867	ncRNA_intronic	MIR7853	9.23601	8.08505	-1.12618	1.52495e-07	1.46535e-05
chr15	31664698	31665341	UTR3	KLF13	8.74544	7.56606	-1.14569	1.54418e-07	1.48021e-05
chr18	30128577	30129134	intergenic	WBP11P1,KLHL14	7.4753	8.75049	1.29052	1.54307e-07	1.48021e-05
chr2	182849586	182850879	promoter	PPP1R1C	8.67372	7.31212	-1.34802	1.58146e-07	1.51331e-05
chr10	73848043	73848983	promoter	SPOCK2	9.3861	8.21622	-1.14238	1.58447e-07	1.51331e-05
chr5	93835381	93836092	intronic	KIAA0825	8.00625	9.15351	1.16619	1.58335e-07	1.51331e-05
chr6	99424581	99426124	intergenic	FBXL4,FAXC	8.69674	7.51522	-1.15394	1.58988e-07	1.51664e-05
chr1	182668430	182669781	intergenic	RGS8,NPL	10.0026	8.96453	-1.00727	1.59573e-07	1.52038e-05
chr9	97867877	97868580	intronic	FANCC	7.88725	5.8734	-2.03311	1.61181e-07	1.53199e-05
chr4	6151460	6152597	intronic	JAKMIP1	9.50193	10.6051	1.12598	1.6113e-07	1.53199e-05
chr5	55724842	55725489	intergenic	ANKRD55,LOC102467147	8.37882	7.01534	-1.33535	1.62699e-07	1.54456e-05
chr10	123069583	123070192	intergenic	MIR5694,FGFR2	7.80357	6.45526	-1.33392	1.63212e-07	1.54756e-05
chr8	27143778	27144649	UTR3	TRIM35	9.25454	8.14905	-1.07227	1.63622e-07	1.54959e-05
chr7	34787408	34788634	ncRNA_intronic	NPSR1-AS1	8.36786	6.86187	-1.46915	1.64145e-07	1.55268e-05
chr6	72597782	72599002	intronic	RIMS1	9.26889	8.18457	-1.05294	1.65045e-07	1.55932e-05
chr4	147960988	147961871	intergenic	TTC29,EDNRA	7.55199	6.14352	-1.38099	1.6681e-07	1.57411e-05
chr2	106054567	106055643	promoter	FHL2	9.71447	8.6669	-1.01901	1.67105e-07	1.57501e-05
chr11	94659727	94660473	intergenic	AMOTL1,CWC15	8.57735	7.39178	-1.16685	1.68335e-07	1.5847e-05
chr2	77455355	77456142	intronic	LRRTM4	8.57616	7.31933	-1.23439	1.68666e-07	1.58593e-05
chr3	111720397	111720869	intronic	TAGLN3	8.85377	7.57933	-1.23907	1.69896e-07	1.59558e-05
chr4	53884495	53885161	intronic	SCFD2	8.1731	6.7411	-1.38977	1.70288e-07	1.59737e-05
chr1	144990667	144990994	intronic	NBPF20,NBPF9,PDE4DIP	6.05264	7.41897	1.38694	1.70566e-07	1.59806e-05
chr10	14013314	14014277	promoter	FRMD4A	7.5569	6.04217	-1.48316	1.7325e-07	1.62066e-05
chr20	19595074	19595825	intronic	SLC24A3	7.54298	6.13291	-1.37466	1.73594e-07	1.62066e-05
chr14	69005850	69006915	splicing	RAD51B	9.24266	7.98502	-1.2211	1.73499e-07	1.62066e-05
chr7	78398121	78398544	intronic	MAGI2	7.89037	6.54635	-1.32292	1.7391e-07	1.62169e-05
chr6	131288656	131289839	intronic	EPB41L2	9.9242	10.8191	0.925197	1.77529e-07	1.65348e-05
chr9	32414030	32415452	intronic	ACO1	8.60056	7.26872	-1.30003	1.77911e-07	1.65507e-05
chr15	46371587	46372782	intergenic	LOC105370802,SEMA6D	8.24393	6.86464	-1.33508	1.78156e-07	1.65541e-05
chr10	106307571	106308548	intergenic	LOC101927523,SORCS3	8.39212	9.44785	1.0917	1.79715e-07	1.66792e-05
chr2	172260637	172261155	intronic	METTL8	8.84191	9.80481	0.994336	1.814e-07	1.68158e-05
chr14	23416258	23417296	exonic	HAUS4	7.78661	8.92977	1.18796	1.83904e-07	1.70279e-05
chr10	115738387	115739509	intergenic	NHLRC2,ADRB1	7.92074	6.58107	-1.30361	1.84719e-07	1.70833e-05
chr12	103159358	103160028	intergenic	IGF1,LINC00485	8.65398	7.06117	-1.53057	1.86781e-07	1.72283e-05
chr20	29582544	29583152	intergenic	LINC01598,FRG1BP	7.84507	6.42078	-1.38265	1.86943e-07	1.72283e-05
chr9	129608768	129609624	intergenic	ZBTB43,ZBTB34	8.52292	9.57713	1.09781	1.86744e-07	1.72283e-05
chr5	119731852	119732447	intergenic	FAM170A,PRR16	8.14202	5.88628	-2.17651	1.87906e-07	1.72968e-05
chr6	47214893	47215660	intronic	TNFRSF21	8.64076	7.40247	-1.21948	1.88595e-07	1.73184e-05
chr5	123462947	123463944	ncRNA_intronic	LINC01170	10.1632	9.13272	-0.997792	1.88481e-07	1.73184e-05
chr3	185413537	185414361	intronic	IGF2BP2	9.48801	10.4278	0.973213	1.888e-07	1.73184e-05
chr11	20657267	20658010	exonic	SLC6A5	8.06211	6.31996	-1.69592	1.9163e-07	1.75372e-05
chr5	141249822	141250287	intronic	PCDH1	8.42059	7.20094	-1.18923	1.9162e-07	1.75372e-05
chr3	14410989	14412524	intergenic	LINC01267,SLC6A6	10.5754	11.3516	0.808076	1.92418e-07	1.75889e-05
chr2	42287674	42288910	intergenic	PKDCC,LOC102723824	10.9696	11.7914	0.852283	1.9268e-07	1.75923e-05
chr13	97208907	97209667	intronic	HS6ST3	8.28968	7.04934	-1.21674	1.95111e-07	1.77937e-05
chr3	21788782	21789349	intronic	ZNF385D	8.80914	7.64529	-1.14119	1.95646e-07	1.78219e-05
chr8	125955032	125955653	promoter	LINC00964	7.5702	6.09604	-1.488	1.96395e-07	1.78695e-05
chr4	183497726	183498531	intronic	TENM3	7.57335	6.13708	-1.48681	1.96728e-07	1.78791e-05
chr2	164589968	164590355	intronic	FIGN	7.73837	6.26103	-1.4182	1.99134e-07	1.80353e-05
chr21	19525402	19526067	intronic	CHODL	8.5761	7.35992	-1.18004	1.98983e-07	1.80353e-05
chr14	102551793	102552233	promoter	HSP90AA1	7.37154	8.68396	1.4054	1.98724e-07	1.80353e-05
chr2	20847600	20848045	intronic	HS1BP3	8.06437	6.49156	-1.54677	2.00305e-07	1.80998e-05
chr10	91403549	91405745	promoter	PANK1	11.3805	10.4874	-0.861151	2.0027e-07	1.80998e-05
chr13	66539484	66540015	downstream	MIR548X2	7.02711	8.25459	1.26322	2.00807e-07	1.81244e-05
chr6	151006976	151007424	intronic	PLEKHG1	7.52793	8.6826	1.16556	2.02408e-07	1.82297e-05
chr2	6814390	6815252	intergenic	MIR7515HG,LINC00487	5.74623	7.36557	1.61366	2.02436e-07	1.82297e-05
chr4	166723541	166724668	intergenic	LINC01179,TLL1	8.55078	7.33833	-1.17599	2.03518e-07	1.83061e-05
chr3	177447658	177448305	ncRNA_intronic	LINC00578	7.6514	6.14793	-1.48683	2.06202e-07	1.85173e-05
chr7	39721505	39722119	intronic	RALA	7.40811	6.04677	-1.34624	2.06335e-07	1.85173e-05
chr7	130605906	130606892	ncRNA_exonic	LOC100506860	10.0787	9.05785	-0.984561	2.08907e-07	1.87268e-05
chr11	117389845	117390604	intronic	DSCAML1	8.43212	9.45389	1.06168	2.14983e-07	1.92495e-05
chr4	187078786	187079992	exonic	FAM149A	8.28175	6.54444	-1.7234	2.16971e-07	1.93945e-05
chr8	98776420	98776960	intergenic	MTDH,LAPTM4B	6.22808	7.55779	1.42527	2.17094e-07	1.93945e-05
chr1	58715425	58716474	promoter	DAB1	9.56389	8.48753	-1.0384	2.17714e-07	1.94278e-05
chr14	96352155	96353281	ncRNA_intronic	TUNAR	8.63251	7.13954	-1.49065	2.18636e-07	1.9488e-05
chr2	114943873	114944767	intergenic	LINC01191,DPP10	8.09833	6.72377	-1.35291	2.19842e-07	1.95734e-05
chr9	66455293	66456756	promoter	LINC01410	9.86787	8.49169	-1.36441	2.20227e-07	1.95856e-05
chr5	137805061	137805682	downstream	EGR1	5.34658	7.28169	2.09586	2.20551e-07	1.95922e-05
chr6	14550718	14551642	intergenic	LINC01108,JARID2	7.57406	6.11581	-1.44707	2.21614e-07	1.96645e-05
chr2	149977766	149978883	intronic	LYPD6B	7.68046	6.18457	-1.48985	2.23026e-07	1.97676e-05
chr10	9285625	9286520	ncRNA_intronic	LOC101928272	10.2281	9.22708	-0.969639	2.23683e-07	1.98035e-05
chr7	83499684	83500303	intergenic	SEMA3E,SEMA3A	8.02436	6.65873	-1.32509	2.27446e-07	2.0114e-05
chr3	187634789	187635358	intergenic	BCL6,LOC105374266	8.09839	6.68067	-1.39942	2.30459e-07	2.03576e-05
chr12	69418033	69418548	intergenic	CPM,CPSF6	6.00739	7.42436	1.4212	2.31715e-07	2.04457e-05
chr5	159681428	159682300	intronic	CCNJL	8.12168	9.20595	1.14037	2.3431e-07	2.06285e-05
chr1	200960065	200960875	exonic	KIF21B	8.18588	6.74371	-1.38827	2.38996e-07	2.09691e-05
chr15	30166172	30166801	intronic	TJP1	8.34641	7.1101	-1.21522	2.39244e-07	2.09691e-05
chr2	163694618	163696450	promoter	KCNH7	9.71794	8.65847	-1.02442	2.38871e-07	2.09691e-05
chr9	117192675	117193459	intronic	DFNB31	7.8698	9.01716	1.20068	2.38708e-07	2.09691e-05
chr12	3679871	3680611	intronic	PRMT8	7.74915	6.29682	-1.46289	2.40073e-07	2.10184e-05
chr9	116941200	116941771	intronic	COL27A1	8.39201	6.81646	-1.50052	2.41397e-07	2.11108e-05
chr5	31366895	31367587	intergenic	CDH6,DROSHA	7.82884	6.09958	-1.70731	2.4305e-07	2.12084e-05
chr16	24199019	24199925	intronic	PRKCB	7.9985	6.64284	-1.37432	2.42848e-07	2.12084e-05
chr4	167074362	167075081	intergenic	TLL1,SPOCK3	8.16412	6.44458	-1.67403	2.46026e-07	2.14442e-05
chr1	120059887	120060920	intergenic	HSD3B1,HSD3BP4	7.65655	6.13187	-1.47055	2.46455e-07	2.14579e-05
chr9	8857062	8859358	promoter	PTPRD-AS1	10.7343	9.81556	-0.882391	2.48169e-07	2.15833e-05
chr6	144605863	144606690	intergenic	STX11,UTRN	8.33839	7.03433	-1.28801	2.49266e-07	2.16376e-05
chrX	24677427	24678285	intronic	PCYT1B	8.09761	9.22909	1.1783	2.49343e-07	2.16376e-05
chr21	33706765	33708785	intronic	URB1	10.0559	9.02485	-1.00122	2.50326e-07	2.1699e-05
chr4	147155971	147157439	intergenic	LSM6,SLC10A7	8.01919	5.98257	-2.02872	2.51891e-07	2.18107e-05
chr15	40662145	40662669	exonic	DISP2	7.42146	5.90387	-1.50877	2.54169e-07	2.19597e-05
chr13	37713539	37714365	intergenic	CSNK1A1L,LINC01048	7.49763	6.01158	-1.4771	2.5409e-07	2.19597e-05
chr21	35501051	35502532	intronic	MRPS6	9.74815	8.67373	-1.04735	2.55747e-07	2.20719e-05
chr2	133673347	133674156	ncRNA_intronic	LOC101928185,MIR7853	8.78193	7.47288	-1.2686	2.56314e-07	2.20762e-05
chrX	138286959	138287827	promoter	FGF13	7.83882	8.89411	1.10416	2.56358e-07	2.20762e-05
chr5	67095450	67096532	ncRNA_exonic	LOC101928858	7.4324	6.03097	-1.42026	2.56775e-07	2.2088e-05
chr5	132932689	132933608	intronic	FSTL4	8.07455	6.65609	-1.38287	2.57134e-07	2.20947e-05
chr1	868371	869370	intronic	SAMD11	8.7932	9.76416	1.00904	2.60829e-07	2.23878e-05
chr5	14749906	14750629	intronic	ANKH	8.34467	7.11241	-1.20458	2.61123e-07	2.23887e-05
chr3	179043675	179044093	intronic	ZNF639	7.93544	9.17835	1.2842	2.61601e-07	2.24052e-05
chr13	114282214	114285367	intronic	TFDP1	10.8706	11.6596	0.823701	2.64986e-07	2.26706e-05
chr9	84946953	84948286	intergenic	SPATA31D1,RASEF	7.85104	6.12856	-1.7182	2.65931e-07	2.27267e-05
chr8	23196256	23197435	ncRNA_intronic	LOC100507156	8.88176	9.9052	1.0597	2.67398e-07	2.28273e-05
chr13	114321211	114322042	promoter	GRK1	10.5624	11.4245	0.895595	2.68588e-07	2.28793e-05
chr4	30718859	30720008	intergenic	MIR4275,PCDH7	9.19501	8.01509	-1.14335	2.6961e-07	2.29416e-05
chr2	80681456	80682345	intronic	CTNNA2	9.04262	7.89369	-1.11858	2.71471e-07	2.3075e-05
chr6	18580054	18581243	intergenic	MIR548A1,LOC101928519	8.14724	6.85354	-1.27578	2.72106e-07	2.31041e-05
chr1	145074942	145076203	promoter	PDE4DIP	9.85455	8.45477	-1.36852	2.73141e-07	2.3167e-05
chr18	23047107	23047768	intergenic	ZNF521,SS18	7.79992	5.99906	-1.79373	2.74662e-07	2.32459e-05
chr15	54244991	54246275	intergenic	WDR72,UNC13C	8.09817	6.3878	-1.67003	2.74529e-07	2.32459e-05
chr11	105114627	105115634	intergenic	CARD18,GRIA4	7.86832	6.51021	-1.32902	2.76886e-07	2.33839e-05
chr12	79311913	79312558	intronic	SYT1	8.824	7.64264	-1.14446	2.76867e-07	2.33839e-05
chr14	93547935	93548448	intronic	ITPK1	6.38051	7.89857	1.48046	2.77515e-07	2.3412e-05
chr4	19121654	19122489	intergenic	LCORL,SLIT2	7.85148	6.42243	-1.38114	2.78603e-07	2.34593e-05
chr21	32546154	32546957	intronic	TIAM1	8.57706	7.31795	-1.22826	2.78731e-07	2.34593e-05
chr12	3322287	3322918	intronic	TSPAN9	9.83118	8.76876	-1.03927	2.7897e-07	2.34593e-05
chr2	226264233	226266004	promoter	NYAP2	10.3444	9.31665	-0.994154	2.7972e-07	2.34974e-05
chr16	87681758	87682438	intronic	JPH3	7.72626	6.17992	-1.57695	2.80218e-07	2.35141e-05
chr11	115615887	115617106	intergenic	LOC101928985,LINC00900	8.59622	7.34857	-1.22164	2.80751e-07	2.35338e-05
chr10	99292677	99293645	intronic	UBTD1	8.54231	9.51359	1.00814	2.82899e-07	2.36887e-05
chr11	36135586	36136204	intronic	LDLRAD3	7.4142	6.04536	-1.3941	2.83223e-07	2.36906e-05
chr7	16786725	16787222	intergenic	BZW2,TSPAN13	7.90725	6.53344	-1.34399	2.83916e-07	2.37234e-05
chr8	91618319	91619407	promoter	LINC01030	6.36773	7.69009	1.35047	2.8476e-07	2.37687e-05
chr7	89409312	89410141	intergenic	ZNF804B,STEAP2-AS1	8.42283	6.21268	-2.14127	2.86694e-07	2.38805e-05
chr21	43186505	43187523	promoter	RIPK4	9.64485	10.5216	0.908762	2.86706e-07	2.38805e-05
chr3	133683588	133684411	intronic	SLCO2A1	5.91377	7.26172	1.3874	2.87243e-07	2.39e-05
chr11	115905379	115906084	intergenic	LINC00900,LOC101929011	8.35463	9.33452	1.01172	2.88346e-07	2.39665e-05
chr2	46196227	46196945	intronic	PRKCE	8.05176	6.66999	-1.37384	2.89154e-07	2.39998e-05
chr1	163441637	163443511	intergenic	LOC100422212,PBX1	8.14231	6.81105	-1.32946	2.89356e-07	2.39998e-05
chr1	221879971	221880828	intronic	DUSP10	8.86688	7.71164	-1.12585	2.93335e-07	2.43042e-05
chr14	51495386	51496254	intronic	TRIM9	8.10104	6.57715	-1.51311	2.93798e-07	2.43171e-05
chr14	35805671	35806304	intergenic	PSMA6,NFKBIA	7.63301	6.27291	-1.34699	2.95537e-07	2.44353e-05
chr7	127725202	127725768	exonic	SND1	8.4398	7.0555	-1.363	2.96396e-07	2.44806e-05
chr3	58515320	58516075	intronic	ACOX2	7.6933	6.27199	-1.3941	2.98091e-07	2.45949e-05
chr10	118515673	118516216	intergenic	HSPA12A,ENO4	8.05748	6.65242	-1.34667	3.00113e-07	2.46922e-05
chr6	109085529	109086285	ncRNA_intronic	LINC00222	8.29938	7.01316	-1.23752	3.00211e-07	2.46922e-05
chr22	44682948	44683919	intronic	KIAA1644	6.92079	8.25481	1.3007	2.99762e-07	2.46922e-05
chr11	9087647	9088513	exonic	SCUBE2	7.98221	6.30062	-1.67871	3.0603e-07	2.51184e-05
chr7	55543531	55544365	intronic	VOPP1	7.51391	8.80942	1.31548	3.05927e-07	2.51184e-05
chr7	1938602	1939302	intronic	MAD1L1	6.71475	8.20459	1.51889	3.08365e-07	2.52837e-05
chr10	114295054	114295728	intronic	VTI1A	8.1783	6.7977	-1.40508	3.09063e-07	2.53145e-05
chr12	94245769	94246611	intronic	CRADD	9.33372	8.09393	-1.20579	3.09559e-07	2.53288e-05
chr1	204252928	204253661	intronic	PLEKHA6	8.97967	7.89681	-1.05599	3.10454e-07	2.53757e-05
chr3	108245906	108246394	intronic	MYH15	8.90485	7.73913	-1.12564	3.11964e-07	2.54728e-05
chr6	6599472	6600238	ncRNA_intronic	LY86-AS1	8.01535	6.62309	-1.36578	3.13601e-07	2.55799e-05
chr4	115918756	115919931	intronic	NDST4	8.45064	7.25417	-1.16814	3.14418e-07	2.5604e-05
chr14	70721190	70722668	intergenic	ADAM21P1,SYNJ2BP-COX16	9.80651	10.7768	0.998071	3.14546e-07	2.5604e-05
chr21	33158688	33159370	intergenic	SCAF4,HUNK	8.39332	7.01655	-1.34334	3.18371e-07	2.58886e-05
chr8	64619607	64620158	intergenic	LOC102724612,LINC01289	7.74381	6.34266	-1.40036	3.2095e-07	2.60714e-05
chr5	36537413	36538331	intergenic	RANBP3L,SLC1A3	8.93701	7.54416	-1.35789	3.21563e-07	2.60943e-05
chr8	23328275	23328951	intergenic	ENTPD4,SLC25A37	6.90645	8.12067	1.27398	3.2256e-07	2.61483e-05
chr5	87963050	87964120	ncRNA_exonic	LINC00461	9.85205	8.63745	-1.1894	3.2376e-07	2.62186e-05
chr7	131270661	131273588	intergenic	PODXL,LOC101928782	11.8502	12.6704	0.852017	3.25368e-07	2.63036e-05
chr9	92309621	92310863	ncRNA_intronic	UNQ6494	8.79614	9.78782	1.01579	3.25477e-07	2.63036e-05
chr9	19650211	19650975	intronic	SLC24A2	8.30372	7.03956	-1.23603	3.26886e-07	2.63903e-05
chr5	1570469	1571538	downstream	SDHAP3	10.4849	11.2896	0.838721	3.28256e-07	2.64738e-05
chr5	157878330	157879129	intergenic	LOC101927697,EBF1	7.35106	5.86371	-1.4542	3.30137e-07	2.65983e-05
chr18	56595382	56596276	intronic	ZNF532	8.12706	6.79018	-1.35538	3.31524e-07	2.66828e-05
chr4	152730623	152731448	intergenic	GATB,LOC100996286	9.36025	8.31382	-1.01584	3.35811e-07	2.70002e-05
chr20	61289319	61289710	intronic	SLCO4A1	6.81032	8.04533	1.29673	3.38688e-07	2.72038e-05
chr12	65218033	65219794	promoter	TBC1D30	10.4682	9.52809	-0.906643	3.40332e-07	2.7308e-05
chr1	34906958	34907726	intergenic	C1orf94,MIR552	8.00783	6.63332	-1.37202	3.40834e-07	2.73204e-05
chr2	91761727	91762712	intergenic	NONE,LOC654342	8.6289	6.66514	-1.95146	3.45961e-07	2.77032e-05
chr4	187621761	187622340	intronic	FAT1	8.07908	6.16364	-1.86625	3.47241e-07	2.77775e-05
chr11	47351036	47352670	UTR3	MADD	8.66012	7.22846	-1.4389	3.47896e-07	2.78017e-05
chr9	123635114	123635393	intronic	PHF19	7.60334	8.79819	1.23996	3.48425e-07	2.78158e-05
chr13	108333801	108334456	intronic	FAM155A	8.60982	7.20104	-1.38456	3.51084e-07	2.79997e-05
chr4	110222690	110224666	promoter	COL25A1	11.3172	12.1564	0.869897	3.54336e-07	2.82305e-05
chr2	20369571	20370066	intergenic	LAPTM4A,SDC1	7.47392	6.0933	-1.35852	3.54956e-07	2.82513e-05
chr10	10686315	10687178	intergenic	LOC101928322,SFTA1P	8.1379	6.68153	-1.42665	3.57573e-07	2.84308e-05
chr1	234854898	234855498	intergenic	LOC101927787,LINC01132	7.63971	6.164	-1.48625	3.59795e-07	2.85787e-05
chr5	176273501	176274232	intronic	UNC5A	8.20599	6.4657	-1.75043	3.63468e-07	2.88123e-05
chr4	186590083	186590806	intronic	SORBS2	7.18748	8.35981	1.23642	3.63206e-07	2.88123e-05
chr11	92260310	92261637	intronic	FAT3	7.75642	6.33739	-1.40812	3.65161e-07	2.89174e-05
chr1	179736189	179736890	intronic	FAM163A	8.85821	7.42058	-1.41207	3.68358e-07	2.9083e-05
chr12	7525723	7526240	exonic	CD163L1	7.63022	6.25266	-1.34424	3.68286e-07	2.9083e-05
chr6	114663300	114665070	downstream	LOC101927768	10.7022	9.78656	-0.881264	3.67632e-07	2.9083e-05
chr8	85273366	85274074	intronic	RALYL	8.78216	7.48528	-1.26839	3.7025e-07	2.9203e-05
chr21	40810786	40811266	intronic	LCA5L,WRB-SH3BGR	9.54801	10.491	0.97523	3.73778e-07	2.94519e-05
chr3	171041706	171042335	intronic	TNIK	7.96999	6.47907	-1.47877	3.74322e-07	2.94653e-05
chr19	22715078	22715820	promoter	LINC01233	7.64066	8.73001	1.11816	3.76056e-07	2.95722e-05
chr5	174870896	174872017	promoter	DRD1	9.79863	8.73142	-1.03262	3.77571e-07	2.96617e-05
chr4	9912814	9913335	intronic	SLC2A9	8.40136	7.13902	-1.23841	3.80681e-07	2.98763e-05
chr2	225847608	225849271	intronic	DOCK10	8.73213	7.58058	-1.11246	3.81515e-07	2.99119e-05
chr12	68844497	68845553	promoter	LOC100507195	8.22058	6.86452	-1.33103	3.81922e-07	2.99141e-05
chr4	54353983	54354711	intronic	LNX1	8.82504	7.57551	-1.21869	3.83913e-07	3.00401e-05
chr4	22952540	22953310	intergenic	GBA3,MIR548AJ2	8.2128	6.7355	-1.44186	3.84799e-07	3.00796e-05
chr10	32361027	32361929	intergenic	KIF5B,EPC1	8.02503	9.10316	1.09542	3.87439e-07	3.02559e-05
chr10	81020575	81021645	intronic	ZMIZ1	9.91263	8.84531	-1.03668	3.87843e-07	3.02575e-05
chr11	131010014	131011223	intergenic	SNX19,NTM	8.08744	9.18001	1.11631	3.89711e-07	3.03732e-05
chr2	198917519	198918355	intronic	PLCL1	8.67206	7.49368	-1.15441	3.91139e-07	3.04399e-05
chr1	66991505	66992179	intergenic	PDE4B,SGIP1	9.9262	10.7692	0.874955	3.9134e-07	3.04399e-05
chr10	6252974	6254449	intronic	PFKFB3	10.041	9.04458	-0.965957	3.9412e-07	3.06259e-05
chr10	61981671	61982218	intronic	ANK3	7.75092	6.41486	-1.31554	3.95575e-07	3.07087e-05
chr1	167399429	167400922	exonic	CD247	9.06417	7.85803	-1.18363	3.98155e-07	3.08786e-05
chr1	114668729	114669790	intronic	SYT6	8.0499	6.54662	-1.47657	3.99025e-07	3.09156e-05
chr18	25742249	25743087	intronic	CDH2	8.9333	9.88303	0.986257	4.00379e-07	3.099e-05
chr6	152956942	152958630	promoter	SYNE1	10.818	9.93961	-0.846067	4.01564e-07	3.10512e-05
chr13	40174916	40175339	exonic	LHFP	8.01133	6.71658	-1.26957	4.05024e-07	3.12598e-05
chr4	76822672	76824505	promoter	PPEF2	11.1167	12.0257	0.939971	4.05054e-07	3.12598e-05
chr4	12616527	12617177	intergenic	LOC101929019,RAB28	8.07115	6.4646	-1.56612	4.05733e-07	3.12816e-05
chr12	93930000	93931230	intergenic	MRPL42,SOCS2-AS1	9.42462	8.34272	-1.05009	4.07342e-07	3.13749e-05
chr2	178436573	178437789	intergenic	TTC30B,TTC30A	9.04944	7.83003	-1.19476	4.0903e-07	3.14576e-05
chr18	5431868	5432708	intronic	EPB41L3	8.97141	7.79173	-1.16016	4.09214e-07	3.14576e-05
chr3	35425254	35426178	ncRNA_intronic	LOC101928135	7.68735	6.29213	-1.34116	4.11487e-07	3.154e-05
chr6	36252800	36253474	intronic	PNPLA1	7.77971	6.43569	-1.33121	4.1094e-07	3.154e-05
chr10	20127632	20128080	intronic	PLXDC2	6.52204	7.81517	1.29856	4.1134e-07	3.154e-05
chr5	112533313	112533889	intronic	MCC	7.62758	6.05891	-1.501	4.13467e-07	3.1661e-05
chr13	48876204	48876681	promoter	LINC00441	8.0646	9.12065	1.0916	4.15331e-07	3.17728e-05
chr4	149132739	149133061	intronic	NR3C2	7.59104	6.27454	-1.29947	4.17604e-07	3.19157e-05
chr3	61579509	61580306	intronic	PTPRG	8.68633	7.51008	-1.14722	4.1818e-07	3.19288e-05
chr2	87982959	87983458	intergenic	MIR4435-1,PLGLB2	7.85781	6.42702	-1.39388	4.20791e-07	3.2097e-05
chr8	133966638	133967338	intronic	TG	7.80371	6.29039	-1.48034	4.24712e-07	3.23648e-05
chr4	17188404	17189058	promoter	LOC101929123	7.80205	6.34151	-1.45503	4.25404e-07	3.23752e-05
chr18	52384872	52385921	intergenic	DYNAP,RAB27B	9.20707	8.1227	-1.06281	4.2567e-07	3.23752e-05
chr13	50224042	50224399	intergenic	ARL11,EBPL	6.55102	7.84169	1.29734	4.2622e-07	3.23857e-05
chr1	146981653	146982464	ncRNA_intronic	LINC00624	8.42026	7.01766	-1.38888	4.28323e-07	3.25142e-05
chr3	10392726	10393675	intronic	ATP2B2	9.1472	8.05466	-1.0645	4.3671e-07	3.31189e-05
chr10	78699481	78700222	ncRNA_intronic	KCNMA1-AS1	8.20205	6.60829	-1.5952	4.37473e-07	3.31449e-05
chr5	173146498	173147201	ncRNA_intronic	LINC01484	7.63674	6.17067	-1.47674	4.39982e-07	3.3271e-05
chr18	4248613	4249334	intronic	DLGAP1	8.04735	6.62823	-1.40536	4.39721e-07	3.3271e-05
chr2	26387057	26387825	intergenic	RAB10,GAREM2	7.65539	6.22548	-1.44406	4.45937e-07	3.3689e-05
chr13	104617830	104618777	intergenic	LINC01309,DAOA-AS1	8.6702	7.29992	-1.34095	4.46462e-07	3.36963e-05
chr2	186084665	186085301	intergenic	LOC105373782,LOC101927196	8.19339	6.80992	-1.3438	4.4821e-07	3.37636e-05
chr4	89679447	89680888	exonic	FAM13A	9.46043	8.42361	-1.00085	4.47995e-07	3.37636e-05
chr2	209240071	209240754	intronic	PTH2R	8.90803	7.36906	-1.49295	4.50363e-07	3.38661e-05
chr6	52321543	52322375	intronic	EFHC1	7.48863	8.58486	1.13214	4.5043e-07	3.38661e-05
chr7	130933753	130934568	intronic	MKLN1	8.66172	7.29412	-1.34626	4.55852e-07	3.4241e-05
chr11	109842748	109843607	intergenic	C11orf87,ZC3H12C	7.78011	6.36234	-1.45534	4.59073e-07	3.4352e-05
chr4	45103166	45103994	intergenic	GNPDA2,GABRG1	9.05107	7.93879	-1.08481	4.59009e-07	3.4352e-05
chr8	134268558	134269391	exonic	NDRG1	8.63695	9.65037	1.0518	4.58633e-07	3.4352e-05
chr11	134177237	134177865	intronic	GLB1L3	5.69439	7.04806	1.41688	4.58229e-07	3.4352e-05
chr14	105448494	105448867	intergenic	AHNAK2,C14orf79	7.76724	6.2502	-1.53887	4.60402e-07	3.44187e-05
chr7	133260343	133260911	intronic	EXOC4	7.90033	6.59082	-1.28535	4.61421e-07	3.44623e-05
chr5	62950857	62951208	intergenic	IPO11,HTR1A	7.96243	6.5196	-1.41661	4.6331e-07	3.45705e-05
chr5	161554794	161555694	intronic	GABRG2	8.19122	6.74573	-1.41089	4.65376e-07	3.46724e-05
chr2	73285970	73286809	intronic	SFXN5	8.49462	7.09921	-1.34407	4.65555e-07	3.46724e-05
chr8	10512186	10513167	promoter	RP1L1	10.9067	11.6879	0.813725	4.68522e-07	3.48604e-05
chr2	149678121	149678796	intronic	KIF5C	8.77641	7.17238	-1.56687	4.70983e-07	3.50105e-05
chr12	94237857	94238609	intronic	CRADD	7.92558	6.61238	-1.29364	4.72983e-07	3.5126e-05
chr9	6106769	6107444	intergenic	RANBP6,IL33	9.05699	7.89105	-1.14023	4.73701e-07	3.51462e-05
chr14	78557227	78558701	intergenic	ADCK1,NONE	9.13358	8.03892	-1.0612	4.75608e-07	3.52545e-05
chr8	124021313	124022370	intergenic	ZHX2,DERL1	7.91547	6.34108	-1.552	4.83013e-07	3.57362e-05
chr18	21461538	21462181	exonic	LAMA3	7.27867	8.45776	1.20222	4.83008e-07	3.57362e-05
chr3	129247085	129248071	promoter	RHO	10.6656	11.596	0.963598	4.83797e-07	3.57606e-05
chr6	82915584	82916278	intronic	IBTK	9.25005	8.06938	-1.15634	4.88366e-07	3.60644e-05
chr5	44388573	44390286	promoter	FGF10	8.71056	7.56023	-1.14909	4.90726e-07	3.62048e-05
chrX	7680801	7681551	intergenic	STS,VCX	7.94626	6.64588	-1.27083	4.92243e-07	3.62828e-05
chr4	16899707	16900915	promoter	LDB2	10.3151	9.40265	-0.882148	4.92729e-07	3.62847e-05
chr8	49386277	49387025	intergenic	UBE2V2,LOC101929268	8.29219	6.64549	-1.59248	4.97863e-07	3.66285e-05
chr10	50256803	50258319	intronic	VSTM4	9.71427	10.6697	0.984263	4.99968e-07	3.67491e-05
chr4	47988920	47989441	ncRNA_intronic	LOC101927157	8.38861	9.60405	1.23825	5.00721e-07	3.67701e-05
chr14	65419709	65420998	intronic	CHURC1-FNTB,RAB15	8.48932	6.97179	-1.49649	5.02302e-07	3.68175e-05
chr6	144945503	144946430	intronic	UTRN	8.10046	6.82021	-1.2473	5.01934e-07	3.68175e-05
chr8	65182352	65183197	ncRNA_intronic	LOC102724623	9.49692	8.25196	-1.21396	5.05368e-07	3.70079e-05
chr5	83679372	83681012	promoter	EDIL3	10.3778	9.40324	-0.937245	5.07134e-07	3.71027e-05
chr13	90898847	90899397	intergenic	MIR622,LINC01049	7.78026	6.43066	-1.31416	5.0857e-07	3.7164e-05
chr1	207232395	207233157	intronic	PFKFB2	9.17965	10.13	0.984241	5.08915e-07	3.7164e-05
chr2	175701118	175701749	intronic	CHN1	7.97159	6.65547	-1.30144	5.11844e-07	3.73433e-05
chr2	1870039	1871380	intronic	MYT1L	8.52585	7.1073	-1.39848	5.15227e-07	3.75553e-05
chr8	103882295	103882778	ncRNA_intronic	AZIN1-AS1	6.69219	7.99426	1.31077	5.21931e-07	3.80089e-05
chr2	100814012	100815338	intergenic	AFF3,LINC01104	9.51155	8.28611	-1.20709	5.22729e-07	3.80318e-05
chr8	101347868	101348990	promoter	RNF19A	7.68289	6.09261	-1.63765	5.23695e-07	3.80318e-05
chr7	101789286	101789948	intronic	CUX1	7.96863	6.49996	-1.45763	5.23585e-07	3.80318e-05
chr1	193557325	193558178	intergenic	LINC01031,NONE	8.656	7.44541	-1.18182	5.25146e-07	3.81021e-05
chr4	45665599	45666370	intergenic	GNPDA2,GABRG1	7.66757	6.14879	-1.4561	5.28342e-07	3.82987e-05
chr4	54568468	54569740	ncRNA_intronic	LOC100506444	9.02928	7.75723	-1.26339	5.32522e-07	3.84955e-05
chr3	134320635	134321552	UTR3	KY	9.42451	8.29552	-1.10207	5.32172e-07	3.84955e-05
chr9	137693741	137694671	exonic	COL5A1	8.98173	9.92733	0.973944	5.31578e-07	3.84955e-05
chr7	5597428	5597949	intergenic	ACTB,FSCN1	8.83569	7.32779	-1.49054	5.3454e-07	3.85706e-05
chr2	172966881	172968012	promoter	DLX2	8.89703	9.85085	0.991111	5.34424e-07	3.85706e-05
chr15	37243900	37244540	intronic	MEIS2	6.37889	7.87549	1.61423	5.35319e-07	3.85915e-05
chr3	173753081	173753820	intronic	NLGN1	8.15596	9.1587	1.0316	5.38265e-07	3.87684e-05
chr14	75114228	75115213	intergenic	LTBP2,AREL1	8.59734	7.23131	-1.35909	5.39518e-07	3.88231e-05
chr7	69911245	69912080	intronic	AUTS2	7.92778	5.99143	-1.87632	5.43808e-07	3.90962e-05
chr3	193901524	193902441	intergenic	HES1,LOC100505920	8.14167	6.76093	-1.36613	5.44505e-07	3.91105e-05
chr5	146894904	146895518	intergenic	DPYSL3,JAKMIP2-AS1	8.10264	9.31963	1.24639	5.45662e-07	3.9158e-05
chr18	40695112	40696027	promoter	RIT2	7.65539	6.35494	-1.31227	5.46775e-07	3.92022e-05
chr2	175712162	175712566	promoter	CHN1	9.06409	7.91555	-1.11886	5.47571e-07	3.92235e-05
chr3	99833003	99833925	promoter	CMSS1	8.64837	7.47819	-1.13737	5.49183e-07	3.93032e-05
chr12	3325174	3325702	intronic	TSPAN9	8.67836	7.47216	-1.16485	5.51599e-07	3.94403e-05
chr2	49451658	49452490	intergenic	FSHR,NRXN1	7.93408	6.34462	-1.53416	5.52534e-07	3.94714e-05
chr6	37189552	37190774	intronic	TMEM217	9.97244	8.82457	-1.11944	5.53645e-07	3.95149e-05
chr11	105480458	105481581	promoter	GRIA4	10.1178	9.08841	-0.990524	5.59062e-07	3.98654e-05
chr7	24822765	24823913	intergenic	DFNA5,OSBPL3	8.19532	6.87505	-1.29272	5.62379e-07	4.00657e-05
chr10	79002625	79003276	intronic	KCNMA1	8.61649	7.41454	-1.16924	5.64116e-07	4.01169e-05
chr1	156821753	156822793	exonic	INSRR	10.1341	9.17634	-0.936698	5.63889e-07	4.01169e-05
chr5	64557874	64558984	exonic	ADAMTS6	7.70128	6.30519	-1.40824	5.65129e-07	4.01527e-05
chr3	170302309	170304189	ncRNA_intronic	LOC101928583	10.9379	10.0983	-0.807358	5.66182e-07	4.01913e-05
chr10	81686668	81687499	ncRNA_intronic	BMS1P21	9.94314	8.83524	-1.07544	5.67947e-07	4.02803e-05
chr7	30211716	30213365	intergenic	MTURN,LOC105375218	10.2262	9.19914	-0.99629	5.71263e-07	4.04451e-05
chr1	222411554	222412230	intergenic	LOC101929771,HHIPL2	7.97837	6.5545	-1.37373	5.72617e-07	4.05021e-05
chr11	113473934	113474482	intergenic	DRD2,TMPRSS5	7.93419	6.65617	-1.24737	5.76441e-07	4.0736e-05
chr7	77975874	77976794	promoter	RPL13AP17	7.75779	6.2915	-1.45764	5.77482e-07	4.0773e-05
chr21	41257014	41257686	intronic	PCP4	8.36477	7.05211	-1.30053	5.79901e-07	4.0802e-05
chr5	126088856	126089484	ncRNA_intronic	LOC102723557	8.22691	6.96721	-1.24911	5.78781e-07	4.0802e-05
chr9	82266145	82266779	intronic	TLE4	9.28893	8.04399	-1.2107	5.79964e-07	4.0802e-05
chr16	57785417	57786312	exonic	KATNB1	8.75269	9.67867	0.956235	5.79913e-07	4.0802e-05
chr2	186964422	186965034	intergenic	LINC01473,ZC3H15	8.90606	7.76064	-1.11577	5.8159e-07	4.08799e-05
chr5	111934273	111934709	intergenic	EPB41L4A-AS2,LOC102467214	8.06824	6.49718	-1.5417	5.88817e-07	4.12732e-05
chr15	30180830	30181335	intronic	TJP1	7.51118	6.18668	-1.35616	5.89281e-07	4.12732e-05
chr1	1909691	1910708	intronic	CFAP74	6.97975	8.12682	1.24338	5.89014e-07	4.12732e-05
chr12	29935664	29937481	promoter	TMTC1	10.4435	9.50853	-0.901523	5.90831e-07	4.13451e-05
chr3	127479041	127480054	intronic	MGLL	7.87029	6.32366	-1.55671	5.92919e-07	4.14543e-05
chr21	32257074	32257690	intergenic	KRTAP11-1,KRTAP19-8	8.28682	7.03953	-1.20225	5.97119e-07	4.1711e-05
chr2	122261673	122262412	intronic	CLASP1	7.72226	6.1808	-1.55798	6.00834e-07	4.18713e-05
chr1	161321278	161322057	intronic	SDHC	8.30849	6.7973	-1.47473	6.01008e-07	4.18713e-05
chr7	98407538	98408348	intergenic	NPTX2,TMEM130	9.35222	8.32304	-0.998931	5.99948e-07	4.18713e-05
chr3	41617053	41617929	intronic	ULK4	7.84575	6.44957	-1.3562	6.03937e-07	4.20382e-05
chr3	154145239	154146119	promoter	GPR149	7.51372	6.16675	-1.3749	6.04738e-07	4.20567e-05
chr4	83691543	83692271	intronic	SCD5	8.53806	7.32291	-1.18478	6.06447e-07	4.21384e-05
chr2	59259492	59260226	ncRNA_intronic	LINC01122	9.01798	7.95121	-1.03656	6.10991e-07	4.24168e-05
chr8	20218912	20219453	intergenic	LZTS1-AS1,LOC102467222	6.01519	7.35304	1.39025	6.14717e-07	4.26379e-05
chr3	174349356	174350053	intergenic	NLGN1,NAALADL2	7.90578	6.2303	-1.64545	6.16303e-07	4.26727e-05
chr9	129613549	129614294	intergenic	ZBTB43,ZBTB34	8.03086	9.03035	1.04126	6.15795e-07	4.26727e-05
chr17	57490737	57491387	intergenic	YPEL2,LINC01476	7.48564	6.03294	-1.43662	6.17844e-07	4.27044e-05
chr6	145670890	145671741	intergenic	UTRN,EPM2A	8.58914	7.18497	-1.35777	6.17502e-07	4.27044e-05
chr12	5156295	5156740	downstream	KCNA5	8.10434	6.82652	-1.22961	6.22024e-07	4.29556e-05
chr6	149111212	149112444	intronic	UST	7.88436	6.14579	-1.74712	6.25491e-07	4.31572e-05
chr10	116370906	116372051	intronic	ABLIM1	8.6419	9.57583	0.973869	6.27521e-07	4.32594e-05
chr10	69002020	69002716	intronic	CTNNA3	8.24068	6.88987	-1.28821	6.29134e-07	4.33327e-05
chr13	113398298	113399109	intronic	ATP11A	8.25284	6.86235	-1.33398	6.31041e-07	4.34261e-05
chr14	24047295	24048627	promoter	JPH4	9.98365	8.88884	-1.06729	6.34179e-07	4.3604e-05
chr14	93411056	93412167	intronic	ITPK1	8.71655	7.34814	-1.35203	6.34986e-07	4.36214e-05
chr2	10107216	10107920	intronic	GRHL1	6.75617	8.05801	1.31537	6.37753e-07	4.37733e-05
chr5	83677984	83678826	intronic	EDIL3	10.0341	9.064	-0.938328	6.38685e-07	4.37991e-05
chr4	35103518	35104156	intergenic	LOC101928622,ARAP2	7.90332	6.55462	-1.33027	6.41043e-07	4.39226e-05
chr1	236316740	236316993	intronic	GPR137B	7.98124	6.57245	-1.35599	6.43245e-07	4.40351e-05
chr3	166775230	166775829	intergenic	LOC105374194,ZBBX	9.28028	8.15186	-1.07679	6.49566e-07	4.44293e-05
chr13	105392971	105393444	intergenic	LINC01309,DAOA-AS1	7.51965	5.93067	-1.53491	6.50659e-07	4.4462e-05
chr10	130008443	130009507	intergenic	MKI67,LINC01163	8.95607	9.87094	0.944903	6.51585e-07	4.4462e-05
chr12	3250368	3250935	intronic	TSPAN9	7.49752	5.94535	-1.61359	6.58024e-07	4.48521e-05
chr7	53383627	53384332	intergenic	POM121L12,LINC01446	7.8302	6.40463	-1.40713	6.58861e-07	4.48703e-05
chr10	65307442	65308135	intronic	REEP3	8.53414	7.22005	-1.26916	6.60439e-07	4.49002e-05
chr5	7576006	7576822	intronic	ADCY2	8.4405	7.21143	-1.20913	6.60422e-07	4.49002e-05
chr13	24254662	24255716	intergenic	TNFRSF19,MIPEP	8.4758	7.04266	-1.4128	6.64981e-07	4.517e-05
chr13	33968335	33969264	intronic	STARD13	8.40582	7.03122	-1.33579	6.66251e-07	4.52173e-05
chr2	46558637	46559374	intronic	EPAS1	9.89904	10.7625	0.894951	6.66971e-07	4.52272e-05
chr15	55402391	55403066	intergenic	LOC105370829,RSL24D1	8.39659	7.16916	-1.20631	6.71566e-07	4.54996e-05
chr10	24457276	24458310	intronic	KIAA1217	8.02522	6.51915	-1.50743	6.7351e-07	4.55921e-05
chr3	12082422	12083491	intronic	SYN2	7.59232	6.16026	-1.3917	6.74674e-07	4.56317e-05
chr2	175674829	175675592	intronic	CHN1	7.50178	6.11621	-1.36967	6.76046e-07	4.56853e-05
chr4	117846993	117848024	intergenic	MIR1973,TRAM1L1	8.28326	6.92056	-1.35898	6.78229e-07	4.57543e-05
chr15	66388025	66388893	intronic	MEGF11	7.89109	6.547	-1.32797	6.78068e-07	4.57543e-05
chr5	151639296	151639699	ncRNA_intronic	CTB-12O2.1	7.92877	6.50898	-1.38991	6.80469e-07	4.58662e-05
chr1	218222178	218223536	ncRNA_intronic	LOC101929631	8.72059	7.38443	-1.29688	6.92923e-07	4.66657e-05
chr4	110413823	110414531	intronic	SEC24B	8.13082	9.13732	1.03809	6.98117e-07	4.69754e-05
chr14	24127177	24127739	intergenic	DHRS2,DHRS4-AS1	8.05087	6.739	-1.29471	7.02932e-07	4.71785e-05
chr3	117591853	117592521	intergenic	LINC00901,LOC105374060	8.68004	7.55833	-1.09419	7.02853e-07	4.71785e-05
chr14	105027415	105028380	intergenic	KIF26A,C14orf180	8.10195	9.10288	1.05032	7.02017e-07	4.71785e-05
chr5	136320155	136321019	exonic	SPOCK1	8.46448	7.31223	-1.12492	7.04218e-07	4.72231e-05
chr3	14418004	14418824	intergenic	LINC01267,SLC6A6	10.4288	11.2576	0.860033	7.04796e-07	4.72231e-05
chr5	159032416	159033109	intergenic	LOC285627,LOC101927766	7.73547	6.3537	-1.34571	7.10781e-07	4.75837e-05
chr3	139742211	139742860	intronic	CLSTN2	7.78169	6.47396	-1.30641	7.16377e-07	4.79176e-05
chr14	30664957	30665962	intergenic	PRKD1,G2E3	8.19721	6.98441	-1.18573	7.17319e-07	4.79399e-05
chr8	128882434	128883271	ncRNA_intronic	PVT1	8.52049	7.11132	-1.37244	7.22879e-07	4.82705e-05
chr5	133926783	133927343	intergenic	JADE2,SAR1B	7.07754	8.23881	1.17743	7.26283e-07	4.84568e-05
chr2	122017937	122018912	intronic	TFCP2L1	8.46759	7.15713	-1.25345	7.27907e-07	4.8524e-05
chr18	55585646	55586205	intergenic	ATP8B1,NEDD4L	7.00188	8.1525	1.19292	7.32842e-07	4.88118e-05
chr13	105791422	105792738	intergenic	LINC01309,DAOA-AS1	8.97459	7.87007	-1.06804	7.35222e-07	4.89289e-05
chr10	7634609	7635400	intronic	ITIH5	7.75249	6.07916	-1.67229	7.37408e-07	4.89852e-05
chr12	3681624	3682101	intronic	PRMT8	8.21056	7.0309	-1.15785	7.38554e-07	4.89852e-05
chr3	169629082	169629707	promoter	SAMD7	8.40234	9.41376	1.04565	7.38102e-07	4.89852e-05
chr6	157796513	157796919	intergenic	TMEM242,ZDHHC14	7.22933	8.55983	1.35181	7.37792e-07	4.89852e-05
chr5	147052814	147053336	intronic	JAKMIP2	7.98807	6.45673	-1.51392	7.45915e-07	4.94318e-05
chr12	22486685	22487269	promoter	ST8SIA1	8.96616	7.88458	-1.06873	7.46726e-07	4.9444e-05
chr9	84279724	84280663	intronic	TLE1	7.52521	6.23058	-1.27166	7.49407e-07	4.95391e-05
chr12	54556413	54557030	intergenic	LOC400043,SMUG1	8.41943	7.1295	-1.23665	7.49421e-07	4.95391e-05
chr17	79403272	79403968	intronic	BAHCC1	8.33849	7.0465	-1.28152	7.5269e-07	4.97135e-05
chr13	63125099	63126093	intergenic	LINC01075,LINC00448	8.53595	6.961	-1.5284	7.53787e-07	4.97443e-05
chr5	19987808	19989036	promoter	CDH18	9.7733	8.76462	-0.97757	7.56845e-07	4.99043e-05
chr14	51377447	51378390	intronic	PYGL	8.69881	7.57832	-1.09833	7.59641e-07	5.00468e-05
chr7	73907481	73908195	intronic	GTF2IRD1	8.88198	9.79216	0.943028	7.64523e-07	5.03263e-05
chr2	47234030	47234934	intronic	TTC7A	9.57055	8.39078	-1.1517	7.7223e-07	5.07912e-05
chr18	35045907	35046311	promoter	SNORA111	7.93485	6.6375	-1.28139	7.73791e-07	5.08515e-05
chr1	107682391	107683334	promoter	NTNG1	8.67068	7.51668	-1.12119	7.77588e-07	5.10583e-05
chr3	28616470	28618586	promoter	LINC00693	9.05981	8.01912	-1.01342	7.79143e-07	5.11178e-05
chr20	17840265	17840886	intergenic	BANF2,SNX5	7.7989	5.6941	-2.06667	7.81457e-07	5.11845e-05
chr3	122572967	122573866	intronic	DIRC2	8.07572	6.71586	-1.37728	7.81315e-07	5.11845e-05
chr18	39890075	39891671	ncRNA_intronic	LINC00907	9.5488	8.22186	-1.2879	7.87581e-07	5.15427e-05
chr3	54612398	54612921	intronic	CACNA2D3	8.57671	7.38719	-1.14516	7.91833e-07	5.1735e-05
chr7	117584353	117585054	intergenic	CTTNBP2,LSM8	8.74795	7.63151	-1.08229	7.91574e-07	5.1735e-05
chr7	14234561	14235166	intronic	DGKB	7.70203	6.29909	-1.37819	7.95705e-07	5.1945e-05
chr10	87923208	87924318	intronic	GRID1	9.23506	8.19585	-1.00616	7.97384e-07	5.19972e-05
chr7	105818672	105819475	intergenic	SYPL1,NAMPT	7.67709	6.31514	-1.3475	8.02327e-07	5.22474e-05
chr11	24114351	24115419	intergenic	MIR8054,LUZP2	8.76634	7.64683	-1.0884	8.04645e-07	5.23551e-05
chr13	113403145	113403651	ncRNA_intronic	ATP11A-AS1	8.10612	6.83	-1.2767	8.06997e-07	5.24648e-05
chr3	133633524	133635308	intergenic	RAB6B,C3orf36	9.4631	10.4875	1.05261	8.07871e-07	5.24783e-05
chr3	6566149	6566814	intergenic	MIR4790,GRM7-AS3	8.42187	6.64455	-1.69875	8.11473e-07	5.26689e-05
chr8	23186640	23187268	intronic	LOXL2	6.93274	8.14849	1.2136	8.12184e-07	5.26716e-05
chr1	84279195	84279933	ncRNA_intronic	LOC101927560,LOC101927587,MIR548AP	7.92239	6.33552	-1.56298	8.14225e-07	5.27536e-05
chr9	72843646	72844790	ncRNA_exonic	SMC5-AS1	8.45656	7.25615	-1.17232	8.14787e-07	5.27536e-05
chr1	193535774	193536768	intergenic	LINC01031,NONE	8.09521	6.71675	-1.35649	8.16267e-07	5.28061e-05
chr18	47678081	47678897	intronic	MYO5B	7.87585	8.87073	1.0337	8.20374e-07	5.30282e-05
chr8	27184387	27184951	intronic	PTK2B	6.07438	7.45784	1.40167	8.2235e-07	5.31124e-05
chr3	72139273	72140234	ncRNA_intronic	LINC00877	8.06936	6.5209	-1.51624	8.24802e-07	5.32271e-05
chr1	212404521	212405040	ncRNA_intronic	LOC101929541	6.21709	7.49106	1.28616	8.35101e-07	5.38476e-05
chr15	76488445	76489582	intronic	TMEM266	9.06756	10.0243	0.9784	8.36353e-07	5.38842e-05
chr1	156785100	156785935	promoter	NTRK1,SH2D2A	9.17889	8.07992	-1.07613	8.39938e-07	5.4071e-05
chr6	90925524	90925911	intronic	BACH2	7.63392	6.23968	-1.39068	8.48147e-07	5.45549e-05
chr10	80782568	80783484	ncRNA_intronic	ZMIZ1-AS1	7.56646	8.72222	1.20426	8.54975e-07	5.49492e-05
chr18	42313017	42313705	intronic	SETBP1	7.95288	6.50339	-1.43451	8.60536e-07	5.52616e-05
chr1	59280847	59281667	ncRNA_intronic	LINC01135	8.00073	6.6062	-1.35306	8.62945e-07	5.5326e-05
chr11	68163773	68164540	intronic	LRP5	9.15258	8.10824	-1.00488	8.62637e-07	5.5326e-05
chr4	179903128	179903792	intergenic	LINC01098,LINC00290	8.06156	6.59874	-1.42847	8.65169e-07	5.54065e-05
chr1	208024443	208024871	intergenic	C1orf132,CD34	8.11823	6.79265	-1.26413	8.65605e-07	5.54065e-05
chr8	95278402	95278994	intergenic	GEM,RAD54B	9.04993	9.99304	0.969981	8.67682e-07	5.54943e-05
chr5	108319154	108319764	intronic	FER	7.55628	6.23927	-1.29616	8.69181e-07	5.55451e-05
chr8	93114923	93116214	promoter	RUNX1T1	11.414	10.5658	-0.814442	8.82005e-07	5.63189e-05
chr14	78572295	78573418	intergenic	ADCK1,NONE	8.64911	7.38915	-1.23599	8.87095e-07	5.65981e-05
chr1	168692125	168692678	intronic	DPT	8.03043	6.78641	-1.23224	8.88849e-07	5.66641e-05
chr10	82461617	82462310	intergenic	SH2D4B,NRG3	7.73382	6.02047	-1.73172	8.96964e-07	5.71352e-05
chr18	71633958	71634686	intergenic	LOC100505817,FBXO15	8.38261	7.18509	-1.19039	9.11553e-07	5.80135e-05
chr8	22418590	22419689	exonic	SORBS3	9.1927	10.1355	0.969509	9.12224e-07	5.80135e-05
chr21	23004072	23004853	intergenic	NCAM2,LINC00317	8.81769	7.55335	-1.21765	9.13132e-07	5.80244e-05
chr11	32193266	32194051	intergenic	SNORA88,WT1	8.62787	7.39522	-1.19125	9.17541e-07	5.82576e-05
chr4	81951593	81953107	promoter	BMP3	8.7542	7.60082	-1.12382	9.21425e-07	5.84474e-05
chr5	167852914	167854562	intronic	WWC1	10.5397	11.3403	0.832124	9.22685e-07	5.84474e-05
chr20	59731260	59732478	intergenic	LOC100506470,CDH4	7.02068	8.15645	1.19904	9.22757e-07	5.84474e-05
chr9	73033317	73036165	intergenic	KLF9,TRPM3	12.7293	11.8898	-0.807456	9.28985e-07	5.87946e-05
chr3	25614900	25615829	intronic	RARB	7.64783	6.09351	-1.54023	9.31463e-07	5.88098e-05
chr12	108514408	108515567	intergenic	LOC728739,WSCD2	8.18118	6.79064	-1.39055	9.31125e-07	5.88098e-05
chr2	1343184	1344181	intronic	SNTG2	7.57743	6.23712	-1.3182	9.30674e-07	5.88098e-05
chr2	52937996	52939002	intergenic	MIR4431,ASB3	8.56304	7.28381	-1.23992	9.36057e-07	5.90525e-05
chr6	46724568	46725405	intronic	ANKRD66	7.45723	8.58011	1.12503	9.37943e-07	5.91242e-05
chr5	65103955	65104476	intronic	NLN	7.59727	6.29355	-1.29066	9.49701e-07	5.98175e-05
chr5	71126385	71126942	intergenic	CARTPT,MAP1B	8.04736	6.78678	-1.23483	9.65131e-07	6.06924e-05
chr12	110042710	110043261	intergenic	MVK,FAM222A	8.13235	9.11475	1.02192	9.64648e-07	6.06924e-05
chr5	65105742	65106399	exonic	NLN	9.14801	8.10223	-1.0171	9.6973e-07	6.09329e-05
chr1	26372275	26372919	promoter	SLC30A2	5.58263	7.27016	1.75156	9.77643e-07	6.13812e-05
chr17	43056941	43057595	intergenic	C1QL1,DCAKD	7.927	6.58529	-1.31626	9.82064e-07	6.16097e-05
chr10	123914093	123914838	intronic	TACC2	8.00265	6.76781	-1.22432	9.86349e-07	6.17801e-05
chr11	19674248	19675101	intronic	NAV2	7.80697	6.22306	-1.58316	9.88133e-07	6.18395e-05
chr12	81328893	81329343	intronic	LIN7A	8.64248	7.50812	-1.09663	9.88866e-07	6.18395e-05
chr12	46554236	46554974	intergenic	SCAF11,SLC38A1	7.58929	6.17236	-1.39889	9.90866e-07	6.19154e-05
chr5	178419348	178419750	intronic	GRM6	7.82227	6.40289	-1.35667	9.92208e-07	6.19501e-05
chr10	86983720	86984631	intergenic	LINC01519,LOC101929646	7.61191	5.856	-1.75602	9.99737e-07	6.23707e-05
chr8	33669527	33670924	intergenic	DUSP26,LINC01288	9.24617	8.02739	-1.18056	1.00356e-06	6.25598e-05
chr10	7403809	7404495	intronic	SFMBT2	7.25946	8.43609	1.20645	1.00451e-06	6.25692e-05
chr15	65919175	65919567	intronic	SLC24A1	7.06609	8.2593	1.2447	1.00624e-06	6.26279e-05
chr18	59002419	59002882	intronic	CDH20	8.37058	7.12676	-1.2042	1.00841e-06	6.26988e-05
chr15	90823097	90824040	intergenic	NGRN,GABARAPL3	9.09779	10.0171	0.957486	1.00897e-06	6.26988e-05
chr8	59770703	59771493	intronic	TOX	9.85335	8.8948	-0.927634	1.01454e-06	6.29457e-05
chr20	48109724	48110867	intergenic	KCNB1,PTGIS	7.80765	8.83896	1.07575	1.01446e-06	6.29457e-05
chr1	145007688	145008440	intronic	NBPF20,NBPF9,PDE4DIP	9.45826	8.10512	-1.31018	1.02048e-06	6.32642e-05
chr2	132415964	132417366	intergenic	LINC01087,C2orf27A	8.13917	6.07536	-2.0517	1.02249e-06	6.33392e-05
chr3	185507539	185508358	intronic	IGF2BP2	9.81169	10.664	0.88435	1.02411e-06	6.33894e-05
chr8	93080496	93080896	intronic	RUNX1T1	8.36407	7.21463	-1.11821	1.03378e-06	6.39379e-05
chr13	94588986	94589883	intronic	GPC6	8.65422	7.4756	-1.15435	1.03893e-06	6.42059e-05
chr5	170921072	170922164	intergenic	FGF18,SMIM23	6.20232	7.76356	1.59788	1.04198e-06	6.43441e-05
chr7	22232866	22233713	exonic	RAPGEF5	8.78215	7.52507	-1.24999	1.04389e-06	6.44114e-05
chr7	36972330	36973567	intronic	ELMO1	8.20049	6.35652	-1.8191	1.04861e-06	6.45541e-05
chr18	39279836	39280869	intergenic	KC6,PIK3C3	9.54055	8.10616	-1.38621	1.04934e-06	6.45541e-05
chr3	111718721	111719570	intronic	TAGLN3	8.91942	7.85103	-1.03551	1.04895e-06	6.45541e-05
chr8	107218400	107219142	intergenic	ZFPM2-AS1,OXR1	8.09502	6.55542	-1.49725	1.05783e-06	6.50168e-05
chr11	45943109	45945187	promoter	GYLTL1B	10.4763	11.2775	0.831524	1.063e-06	6.52837e-05
chr10	72667207	72668079	intergenic	PCBD1,LOC105378349	7.81593	6.26453	-1.56956	1.06799e-06	6.53748e-05
chr8	109772105	109773271	intergenic	NONE,TMEM74	8.7687	7.1899	-1.566	1.06876e-06	6.53748e-05
chr9	72128064	72128731	intronic	APBA1	8.09404	6.56281	-1.50707	1.06908e-06	6.53748e-05
chr6	70822515	70823300	intronic	COL19A1	8.1694	6.87638	-1.25918	1.06863e-06	6.53748e-05
chr18	21611346	21612303	intronic	TTC39C	8.41015	9.44234	1.0638	1.06946e-06	6.53748e-05
chr12	116299936	116300521	intergenic	TBX3,MED13L	6.40566	7.73679	1.34775	1.06768e-06	6.53748e-05
chr3	172326328	172326963	intergenic	TNFSF10,NCEH1	7.97322	6.30396	-1.59618	1.07149e-06	6.53971e-05
chr13	99596638	99597219	intronic	DOCK9	8.95883	7.87533	-1.05413	1.07073e-06	6.53971e-05
chr11	75335813	75336570	intronic	MAP6	7.94543	6.33666	-1.51532	1.07284e-06	6.5429e-05
chr12	104515956	104516549	intronic	NFYB	6.18353	7.65631	1.5042	1.07536e-06	6.55321e-05
chr15	88766134	88766664	intronic	NTRK3	8.01881	6.55352	-1.45275	1.07688e-06	6.55739e-05
chr12	107140084	107141342	exonic	RFX4	7.21426	8.61371	1.40106	1.08498e-06	6.60164e-05
chr11	10471530	10473240	promoter	AMPD3	9.92394	8.95445	-0.942757	1.08848e-06	6.6178e-05
chr11	8790167	8790844	promoter	LOC102724784	6.53806	7.80572	1.27513	1.09404e-06	6.64648e-05
chr4	133935552	133936543	intergenic	LINC01256,LOC101927359	8.84988	7.09803	-1.6971	1.09843e-06	6.66799e-05
chr6	21954050	21955026	ncRNA_intronic	CASC15	7.34154	8.39737	1.10087	1.11138e-06	6.74142e-05
chr8	56013579	56015903	promoter	XKR4	11.5924	10.652	-0.908172	1.11297e-06	6.74591e-05
chr12	32547983	32548334	intergenic	BICD1,FGD4	8.73579	9.64778	0.943107	1.11624e-06	6.76053e-05
chr4	37245271	37247122	promoter	NWD2	8.79526	7.72171	-1.04091	1.11843e-06	6.76859e-05
chr11	106374560	106375187	intergenic	LOC101928535,GUCY1A2	8.96812	7.91388	-1.02346	1.11994e-06	6.76992e-05
chr1	198906333	198906913	promoter	MIR181A1HG	10.3407	9.41967	-0.892119	1.12037e-06	6.76992e-05
chr15	29285183	29286213	intronic	APBA2	8.62823	7.20722	-1.40674	1.12129e-06	6.7703e-05
chr4	156465378	156466492	intergenic	MAP9,GUCY1A3	8.86494	7.67781	-1.16586	1.12763e-06	6.79295e-05
chr9	119317376	119318424	ncRNA_intronic	ASTN2-AS1	8.77119	7.58356	-1.15462	1.1262e-06	6.79295e-05
chr10	99304958	99305618	intronic	UBTD1	9.75064	10.6851	0.967647	1.12709e-06	6.79295e-05
chr10	22986514	22987231	intronic	PIP4K2A	7.50687	6.19333	-1.34214	1.13639e-06	6.84045e-05
chr11	113291218	113292151	intronic	DRD2	7.70711	8.77474	1.11111	1.13867e-06	6.84896e-05
chr8	113917869	113918451	intronic	CSMD3	8.18933	6.99077	-1.15923	1.14096e-06	6.85279e-05
chr17	55344125	55345000	intronic	MSI2	10.0839	10.8577	0.80628	1.14104e-06	6.85279e-05
chr5	173147482	173148224	ncRNA_intronic	LINC01484	8.22837	7.03823	-1.17107	1.15196e-06	6.91307e-05
chr8	64558706	64560178	intergenic	LOC102724612,LINC01289	9.15866	8.12396	-1.00781	1.15561e-06	6.92968e-05
chr6	79235642	79236532	intergenic	MEI4,IRAK1BP1	8.52266	7.05545	-1.43993	1.15725e-06	6.934e-05
chr3	21836517	21837280	intergenic	ZNF385D,ZNF385D-AS2	9.48966	8.47574	-0.985951	1.15809e-06	6.934e-05
chr18	40017290	40018209	ncRNA_intronic	LINC00907	10.2002	9.22704	-0.936542	1.16279e-06	6.95687e-05
chr18	57670674	57671624	intergenic	PMAIP1,MC4R	8.7885	9.76539	1.00244	1.16458e-06	6.9574e-05
chr14	64419691	64420231	ncRNA_intronic	MIR548AZ	7.5591	8.7092	1.15608	1.16464e-06	6.9574e-05
chr2	112152769	112153302	ncRNA_intronic	MIR4435-2HG	8.09219	9.09036	1.02474	1.16584e-06	6.95927e-05
chr22	44839786	44840790	promoter	LOC101927526	7.00756	8.13414	1.18066	1.17278e-06	6.99543e-05
chr1	222334821	222335599	intergenic	LOC101929771,HHIPL2	7.85807	6.62056	-1.22604	1.17685e-06	7.01435e-05
chr1	240257689	240257953	intronic	FMN2	8.2065	6.98675	-1.19193	1.18213e-06	7.04052e-05
chr19	35738485	35740241	promoter	LSR	10.2795	11.0808	0.840146	1.18864e-06	7.07395e-05
chr5	113028134	113029855	intergenic	YTHDC2,KCNN2	8.90617	7.84675	-1.04319	1.1896e-06	7.07428e-05
chr8	23621744	23623085	intergenic	NKX2-6,STC1	9.83934	10.6936	0.88486	1.19254e-06	7.08646e-05
chr13	103808716	103809636	intergenic	SLC10A2,MIR548AS	8.54788	7.30241	-1.23053	1.19468e-06	7.09378e-05
chr4	82135596	82136991	promoter	PRKG2	8.66037	7.43898	-1.21156	1.1996e-06	7.1123e-05
chr13	101475099	101476003	ncRNA_intronic	NALCN-AS1	8.6055	7.45128	-1.12424	1.19929e-06	7.1123e-05
chr4	83011759	83012367	intergenic	RASGEF1B,HNRNPD	8.90383	7.72178	-1.14115	1.2042e-06	7.12883e-05
chr15	91312497	91313132	exonic	BLM	7.78101	8.82592	1.06828	1.20418e-06	7.12883e-05
chr11	19453978	19455211	intronic	NAV2	7.8548	6.42729	-1.38653	1.20718e-06	7.13576e-05
chr1	204226482	204227081	exonic	PLEKHA6	8.70468	7.63001	-1.04475	1.20649e-06	7.13576e-05
chr13	52188399	52189038	intronic	WDFY2	8.58228	7.46966	-1.07988	1.21456e-06	7.17403e-05
chr2	109881159	109881870	intronic	SH3RF3	7.59023	6.10513	-1.41845	1.23525e-06	7.27417e-05
chr9	118918836	118919649	intronic	PAPPA	9.15691	7.77176	-1.3491	1.23706e-06	7.27417e-05
chr1	91194038	91194773	intergenic	BARHL2,LOC105378853	8.00412	6.71767	-1.27282	1.23615e-06	7.27417e-05
chr10	1434115	1434960	intronic	ADARB2	7.97151	6.69382	-1.25441	1.23617e-06	7.27417e-05
chr12	92429837	92430302	ncRNA_intronic	LINC01619	8.51939	7.33242	-1.15269	1.234e-06	7.27417e-05
chr5	159591841	159593210	intergenic	PWWP2A,FABP6	10.9813	10.0003	-0.950863	1.23702e-06	7.27417e-05
chr12	67072177	67073508	promoter	GRIP1	8.5277	7.41713	-1.08762	1.24161e-06	7.2955e-05
chr13	72098564	72099489	intronic	DACH1	8.10068	6.91936	-1.1558	1.24782e-06	7.32108e-05
chr15	60264076	60264839	intergenic	BNIP2,FOXB1	7.5392	8.63328	1.13021	1.24782e-06	7.32108e-05
chr10	24201720	24202333	intronic	KIAA1217	8.34567	6.87415	-1.42996	1.25168e-06	7.33708e-05
chr10	4628958	4630092	intergenic	LINC00703,LINC00704	7.50013	6.1095	-1.40186	1.25241e-06	7.33708e-05
chr14	101020413	101020951	intronic	BEGAIN	7.47583	6.06846	-1.4372	1.26992e-06	7.43411e-05
chr14	98877213	98878188	intergenic	LINC01550,C14orf177	7.64716	5.77974	-1.85449	1.2748e-06	7.45716e-05
chr6	162213382	162214819	intronic	PARK2	8.80793	7.63703	-1.13975	1.28297e-06	7.4994e-05
chr7	43843107	43844078	exonic	BLVRA	9.84505	10.6804	0.867024	1.29359e-06	7.55044e-05
chr2	85682443	85683208	intergenic	SH2D6,PARTICL	6.26238	7.66319	1.45346	1.29362e-06	7.55044e-05
chrX	53409681	53410767	exonic	SMC1A	7.77763	6.41332	-1.33611	1.30231e-06	7.59551e-05
chr10	80267228	80268158	intergenic	LINC00595,ZMIZ1-AS1	9.6405	8.47661	-1.13897	1.30473e-06	7.604e-05
chr5	53822710	53823175	intronic	SNX18	7.40471	8.50983	1.12617	1.30584e-06	7.60487e-05
chr8	136509071	136509853	intronic	KHDRBS3	7.74589	6.43728	-1.29575	1.31881e-06	7.67473e-05
chr7	82447337	82447944	intronic	PCLO	7.86559	6.35499	-1.45989	1.32086e-06	7.68099e-05
chr1	231747331	231748117	promoter	LINC00582	9.17804	10.0728	0.925726	1.33437e-06	7.75383e-05
chr8	134847255	134848253	intergenic	LOC101927798,LOC101927822	8.2896	9.45118	1.18415	1.33678e-06	7.76208e-05
chr1	3454371	3454984	intronic	MEGF6	6.06921	7.33864	1.32026	1.33855e-06	7.76665e-05
chr5	68250099	68250821	intergenic	PIK3R1,LOC101928885	9.64053	10.6733	1.06292	1.34538e-06	7.80055e-05
chr8	64889666	64889968	ncRNA_intronic	LOC102724623	7.51983	6.26644	-1.24644	1.35761e-06	7.85987e-05
chr3	72295750	72296632	intergenic	LINC00870,RYBP	8.11557	6.8764	-1.2254	1.35706e-06	7.85987e-05
chr4	24975073	24976273	intronic	CCDC149	8.44752	7.11176	-1.3115	1.36046e-06	7.8706e-05
chr7	112127615	112128470	intronic	LSMEM1	8.73328	7.56176	-1.14664	1.36838e-06	7.9106e-05
chr1	90461670	90461995	intronic	ZNF326	7.7046	8.75569	1.09917	1.37141e-06	7.92233e-05
chr4	27925914	27926547	intergenic	LOC101929199,MIR4275	8.42161	6.51505	-1.86297	1.38386e-06	7.98836e-05
chr11	117616065	117616805	intronic	DSCAML1	8.78366	9.73568	0.992084	1.39196e-06	8.02334e-05
chr10	73994072	73994987	UTR3	ANAPC16	8.78048	9.68827	0.941638	1.39892e-06	8.05757e-05
chr7	17351545	17351961	intronic	AHR	7.99671	6.69618	-1.30898	1.40159e-06	8.0612e-05
chr3	107737152	107737887	intergenic	LINC00636,CD47	7.67436	8.73919	1.09403	1.40101e-06	8.0612e-05
chr7	49682774	49683679	intergenic	CDC14C,VWC2	9.10536	7.93371	-1.13574	1.41477e-06	8.13103e-05
chr1	10813235	10814136	intronic	CASZ1	10.2479	11.0514	0.840218	1.42407e-06	8.17854e-05
chr4	43255477	43255965	intergenic	GRXCR1,LVCAT1	7.54781	6.05859	-1.46503	1.42524e-06	8.17932e-05
chr17	50279319	50280336	intergenic	CA10,C17orf112	8.27	6.97781	-1.27966	1.43165e-06	8.20415e-05
chr20	61285436	61286011	intronic	SLCO4A1	9.58702	10.4485	0.898721	1.43112e-06	8.20415e-05
chr3	117629552	117630394	intergenic	LINC00901,LOC105374060	7.67541	6.27208	-1.42462	1.43486e-06	8.20464e-05
chr5	126334683	126335367	intronic	2018-03-03	8.29314	6.87071	-1.36803	1.43426e-06	8.20464e-05
chr4	87281043	87281711	promoter	MAPK10	10.5478	9.68955	-0.828651	1.4331e-06	8.20464e-05
chr9	77149072	77150188	ncRNA_intronic	MIR6130	9.28083	8.2361	-1.01309	1.45078e-06	8.28964e-05
chr16	81567188	81567870	promoter	MIR7854	7.57546	6.04542	-1.56766	1.45384e-06	8.29565e-05
chr8	134784944	134785923	downstream	LOC101927798	8.06569	9.2321	1.18872	1.45394e-06	8.29565e-05
chr6	130686296	130688127	promoter	SAMD3,TMEM200A	10.6455	9.8084	-0.806652	1.46032e-06	8.32603e-05
chr2	133046387	133047029	intergenic	ANKRD30BL,ZNF806	8.50284	6.88473	-1.57282	1.46203e-06	8.32977e-05
chr7	154070907	154071593	intronic	DPP6	6.26143	7.75005	1.48205	1.46674e-06	8.35058e-05
chr2	71713995	71714979	intronic	DYSF	7.45717	8.4935	1.06967	1.47163e-06	8.37236e-05
chr6	52827231	52828172	intergenic	GSTA3,GSTA4	7.7223	6.09861	-1.59558	1.4741e-06	8.38038e-05
chr16	76310984	76311667	promoter	CNTNAP4	7.86497	6.60883	-1.22494	1.48343e-06	8.42732e-05
chr6	50372803	50373766	intergenic	DEFB112,TFAP2D	8.27675	6.98204	-1.27381	1.48635e-06	8.43781e-05
chr6	7541444	7543546	promoter	DSP	11.0562	11.8749	0.848576	1.4895e-06	8.4496e-05
chr10	118503807	118504242	promoter	HSPA12A	8.2056	6.84989	-1.33615	1.49606e-06	8.47464e-05
chr5	113141926	113143755	intergenic	YTHDC2,KCNN2	10.0205	8.8957	-1.09398	1.49595e-06	8.47464e-05
chr7	150598389	150599737	intergenic	AOC1,KCNH2	9.43382	8.38713	-1.02048	1.49897e-06	8.48072e-05
chr1	231878517	231879289	ncRNA_intronic	TSNAX-DISC1	8.64186	9.61097	1.00275	1.49929e-06	8.48072e-05
chr3	140775438	140776130	intronic	SPSB4	7.68761	6.14868	-1.51499	1.50978e-06	8.53396e-05
chr2	134022812	134024819	promoter	LOC101928161	10.6722	9.7243	-0.910335	1.515e-06	8.55728e-05
chr10	62661490	62662114	intronic	RHOBTB1	9.64789	8.65215	-0.962178	1.52223e-06	8.59197e-05
chr18	22622561	22623310	intergenic	LOC105372028,ZNF521	7.3778	6.08026	-1.27773	1.53819e-06	8.66965e-05
chr7	29464286	29465076	intronic	CHN2	7.69019	6.38579	-1.25617	1.53751e-06	8.66965e-05
chr7	146523011	146523897	intronic	CNTNAP2	7.85188	6.63678	-1.18871	1.54231e-06	8.68668e-05
chr11	108982956	108984292	intergenic	DDX10,C11orf87	9.55782	8.59354	-0.934423	1.54775e-06	8.71104e-05
chr10	55246756	55247544	intergenic	MBL2,PCDH15	8.91838	7.78144	-1.10987	1.55187e-06	8.72802e-05
chr5	151243607	151244358	intronic	GLRA1	8.31909	6.86122	-1.42782	1.55965e-06	8.76551e-05
chr14	56823593	56824615	intergenic	PELI2,LOC101927690	9.56032	8.56861	-0.958524	1.56113e-06	8.76758e-05
chr20	48470054	48470956	intronic	SLC9A8	7.88214	6.25856	-1.63518	1.57e-06	8.81114e-05
chr8	107299384	107299806	intronic	OXR1	7.65186	8.79902	1.16902	1.5725e-06	8.81889e-05
chr12	129283408	129284159	exonic	SLC15A4	8.08602	6.88897	-1.18693	1.57372e-06	8.81918e-05
chr11	126281536	126282208	intronic	ST3GAL4	7.95074	8.96956	1.0564	1.57479e-06	8.81918e-05
chr7	112725773	112726977	promoter	GPR85	9.96032	8.98619	-0.940763	1.57907e-06	8.83683e-05
chr2	12342889	12343955	ncRNA_intronic	MIR3681HG	8.16773	6.71068	-1.41822	1.59518e-06	8.92069e-05
chr3	35435317	35436257	promoter	LOC101928135	7.69788	6.29442	-1.36331	1.59656e-06	8.92204e-05
chr11	6479509	6480905	exonic	TRIM3	8.62303	9.61585	1.02462	1.60938e-06	8.98733e-05
chr4	64770520	64771314	intergenic	ADGRL3-AS1,TECRL	7.95675	6.46404	-1.4604	1.61862e-06	9.02614e-05
chr8	93083486	93084207	intronic	RUNX1T1	8.70762	7.56404	-1.10605	1.61781e-06	9.02614e-05
chr18	59197977	59198777	intronic	CDH20	8.58007	7.46444	-1.08223	1.62045e-06	9.02993e-05
chr9	84248853	84249691	exonic	TLE1	7.61959	6.17956	-1.43543	1.62615e-06	9.05528e-05
chr6	16541406	16542178	intronic	ATXN1	7.84881	6.45418	-1.39693	1.6282e-06	9.0603e-05
chr7	127635204	127636683	intronic	SND1	8.7806	7.59056	-1.18975	1.63008e-06	9.06438e-05
chr10	99309275	99310314	intronic	UBTD1	10.8135	11.5832	0.802148	1.63911e-06	9.09535e-05
chr16	87894073	87894975	intronic	SLC7A5	9.12744	10.0064	0.911028	1.63807e-06	9.09535e-05
chr2	205158566	205159600	intergenic	ICOS,PARD3B	8.27665	9.38253	1.13074	1.6384e-06	9.09535e-05
chr6	140283754	140284534	intergenic	LOC100132735,LOC100507477	8.34551	6.9439	-1.37148	1.6485e-06	9.141e-05
chr4	153019588	153020270	promoter	LOC100996286	7.90573	6.55298	-1.34082	1.65424e-06	9.15992e-05
chr16	71090302	71090746	intronic	HYDIN	7.53828	6.27839	-1.27656	1.65377e-06	9.15992e-05
chr2	85660717	85661296	exonic	SH2D6	10.6631	9.81865	-0.815858	1.66555e-06	9.21606e-05
chr12	3246388	3246874	intronic	TSPAN9	7.91459	6.59704	-1.32359	1.66938e-06	9.21893e-05
chr13	114581907	114583290	intergenic	GAS6-AS2,LINC00452	8.47523	7.35392	-1.09135	1.66909e-06	9.21893e-05
chr5	32013582	32014202	intronic	PDZD2	9.91937	10.8001	0.910178	1.66957e-06	9.21893e-05
chr4	151097317	151098163	intronic	DCLK2	7.84035	6.50041	-1.31054	1.68162e-06	9.27893e-05
chr5	146347120	146347734	intronic	PPP2R2B	7.98295	6.42204	-1.54792	1.68567e-06	9.29476e-05
chr14	102580233	102581620	intronic	HSP90AA1	6.95944	8.12408	1.17955	1.68998e-06	9.31204e-05
chr13	108048366	108049154	intronic	FAM155A	8.08958	6.70226	-1.3795	1.69706e-06	9.34449e-05
chr8	54500648	54501136	intergenic	OPRK1,ATP6V1H	7.8537	6.52892	-1.32636	1.70214e-06	9.36595e-05
chr12	29687840	29688716	intronic	TMTC1	8.12447	6.8762	-1.21088	1.70718e-06	9.38054e-05
chr1	178986773	178987589	intergenic	RALGPS2,FAM20B	8.37298	9.34394	1.01441	1.7062e-06	9.38054e-05
chr10	47043535	47044287	intergenic	GPRIN2,NPY4R	7.21961	5.85748	-1.4095	1.71048e-06	9.39215e-05
chr4	103090486	103091400	intergenic	BANK1,SLC39A8	8.24845	7.07294	-1.14408	1.7131e-06	9.39998e-05
chr18	20780510	20781341	intronic	CABLES1	8.04695	6.66227	-1.35248	1.71767e-06	9.41197e-05
chr9	131066985	131067900	intergenic	SWI5,TRUB2	9.46505	10.29	0.86199	1.71653e-06	9.41197e-05
chr2	100883979	100884846	intergenic	LINC01104,LONRF2	8.23989	6.78376	-1.45371	1.72844e-06	9.46436e-05
chr3	25555330	25555933	intronic	RARB	7.41475	6.04898	-1.37457	1.73056e-06	9.46942e-05
chr4	16112238	16113272	intergenic	PROM1,TAPT1	9.59793	10.5089	0.942105	1.73767e-06	9.49515e-05
chr6	11830152	11830891	intergenic	ADTRP,LOC101928253	7.89525	8.9119	1.05623	1.73688e-06	9.49515e-05
chr3	62617023	62617712	intronic	CADPS	9.35992	8.33772	-0.989092	1.74651e-06	9.53679e-05
chr4	66535942	66536759	promoter	EPHA5-AS1	10.5909	9.7477	-0.811177	1.75225e-06	9.56151e-05
chr10	56566265	56566946	intergenic	PCDH15,MTRNR2L5	7.33944	8.60638	1.32696	1.75654e-06	9.5783e-05
chr13	114450752	114452017	ncRNA_exonic	LINC00552	9.6188	10.4461	0.85075	1.76421e-06	9.61346e-05
chr2	44773348	44774117	intronic	CAMKMT	8.3333	7.14512	-1.16272	1.77631e-06	9.66602e-05
chr12	83049347	83050064	intergenic	METTL25,TMTC2	9.16201	8.12048	-1.01268	1.77544e-06	9.66602e-05
chr10	10562251	10563051	intergenic	LOC101928322,SFTA1P	8.31066	7.04725	-1.23142	1.79957e-06	9.77236e-05
chr20	4805183	4805762	promoter	RASSF2	9.2214	10.0837	0.8944	1.79871e-06	9.77236e-05
chr2	101494032	101494942	intronic	NPAS2	7.52	5.80069	-1.71626	1.8108e-06	9.81384e-05
chr19	31387223	31388066	intergenic	ZNF536,TSHZ3	8.11323	6.91867	-1.2006	1.81206e-06	9.81384e-05
chr8	27751148	27751889	intronic	SCARA5	8.30042	7.13706	-1.12579	1.81219e-06	9.81384e-05
chr13	49078256	49079145	intronic	RCBTB2	7.82205	8.83055	1.04488	1.80899e-06	9.81384e-05
chr21	30940420	30941067	intronic	GRIK1	7.66587	6.3735	-1.29557	1.8184e-06	9.8407e-05
chr8	102486320	102486923	intergenic	NACAP1,GRHL2	7.41776	6.07114	-1.33773	1.82101e-06	9.84807e-05
chr2	38964215	38965031	intergenic	GALM,SRSF7	7.78969	8.8025	1.03621	1.82434e-06	9.85256e-05
chr18	45816663	45817262	intronic	ZBTB7C	7.12688	8.41768	1.32902	1.8234e-06	9.85256e-05
chr6	170251564	170252825	intergenic	LINC00574,LOC102724511	8.09598	9.1183	1.07392	1.83404e-06	9.89818e-05
chr9	29514274	29515220	intergenic	LINGO2,LINC01242	8.51356	7.19564	-1.30958	1.83638e-06	9.904e-05
chr2	71115930	71116851	promoter	LINC01143	10.5083	11.4075	0.930738	1.85395e-06	9.97829e-05
chr8	17449289	17450291	intronic	PDGFRL	7.52329	6.03208	-1.50943	1.85858e-06	9.98954e-05
chr7	71077550	71078739	intronic	WBSCR17	9.16456	8.17968	-0.956575	1.85752e-06	9.98954e-05
chr6	170491499	170493006	intergenic	LOC102724511,LOC154449	7.65264	8.92028	1.29985	1.86226e-06	0.000100025
chr8	60972349	60973633	intergenic	TOX,CA8	9.02533	7.99272	-0.998335	1.86715e-06	0.000100219
chr7	67882553	67883093	intergenic	LOC102723427,LOC100507468	9.50616	10.3536	0.885722	1.88813e-06	0.000101277
chr15	72098682	72099169	intergenic	THSD4,NR2E3	9.06576	9.93699	0.907981	1.89214e-06	0.000101394
chr2	185462171	185463815	promoter	ZNF804A	11.1023	10.2497	-0.819643	1.92268e-06	0.00010292
chr9	95794742	95795670	exonic	FGD3	10.093	10.8687	0.808148	1.92553e-06	0.000103002
chr10	78696563	78697419	ncRNA_intronic	KCNMA1-AS1	8.29628	7.0525	-1.23722	1.93409e-06	0.00010339
chr3	42203190	42203630	intronic	TRAK1	9.21795	10.1199	0.938495	1.97369e-06	0.000105292
chr15	53504985	53505636	intergenic	ONECUT1,WDR72	8.49186	7.27519	-1.17367	1.98049e-06	0.000105584
chr7	119512763	119513421	ncRNA_intronic	LVCAT5	7.89992	6.56767	-1.31725	1.98186e-06	0.000105586
chr5	148753953	148754947	exonic	IL17B	8.27837	9.26826	1.01408	1.98421e-06	0.000105639
chr12	119273509	119274407	intergenic	LOC105370016,SRRM4	8.45918	6.92265	-1.55897	1.991e-06	0.000105929
chr5	58883193	58884081	intronic	PDE4D	9.90215	8.89698	-0.97334	2.00221e-06	0.000106454
chr2	166557058	166557532	intergenic	CSRNP3,GALNT3	8.54036	7.36999	-1.13769	2.00381e-06	0.000106467
chr5	74082781	74083577	intronic	FAM169A	7.73477	8.72435	1.02905	2.00649e-06	0.000106537
chr10	24911621	24912265	exonic	ARHGAP21	7.97396	6.64349	-1.27913	2.01161e-06	0.000106737
chr3	64209426	64209869	intronic	PRICKLE2	8.80249	7.63693	-1.12532	2.02588e-06	0.000107422
chr2	164466534	164467510	exonic	FIGN	8.04328	6.10698	-1.88539	2.02874e-06	0.000107469
chr3	76359698	76360376	intergenic	ZNF717,ROBO2	8.00817	6.81911	-1.17051	2.02949e-06	0.000107469
chr1	182650365	182650987	intergenic	RGS8,NPL	8.46746	7.19257	-1.22241	2.03435e-06	0.000107582
chr15	72102585	72103253	promoter	NR2E3	9.71041	10.693	1.01561	2.03352e-06	0.000107582
chr5	160809242	160810068	intronic	GABRB2	7.86593	6.40027	-1.45095	2.03771e-06	0.000107597
chr6	111738282	111738859	intronic	REV3L	8.63389	7.55731	-1.04496	2.03873e-06	0.000107597
chr13	99784856	99785314	intergenic	DOCK9-AS2,UBAC2-AS1	7.57966	6.25376	-1.27553	2.04214e-06	0.000107704
chr16	28278413	28279395	intergenic	XPO6,SBK1	7.3421	8.47272	1.19486	2.04483e-06	0.000107774
chr2	56524876	56525443	intronic	CCDC85A	7.58653	6.24752	-1.31208	2.06943e-06	0.000108756
chr3	73673000	73674291	promoter	PDZRN3	9.21649	8.14294	-1.02857	2.06637e-06	0.000108756
chr4	104640203	104641829	promoter	TACR3	9.06934	8.07988	-0.960332	2.07035e-06	0.000108756
chr6	21992584	21993448	ncRNA_intronic	CASC15	7.45462	8.50992	1.08826	2.06963e-06	0.000108756
chr1	208209404	208210115	intronic	PLXNA2	5.88245	7.21528	1.46017	2.07004e-06	0.000108756
chr4	618804	620031	promoter	PDE6B	9.65729	10.4474	0.825297	2.07205e-06	0.000108772
chr12	16072272	16073034	intronic	DERA	7.40054	6.00455	-1.35483	2.07431e-06	0.000108819
chr4	5871681	5872845	intronic	CRMP1	8.67087	7.42852	-1.22411	2.08265e-06	0.00010918
chr5	14406426	14407054	exonic	TRIO	6.00222	7.90119	1.87918	2.08398e-06	0.00010918
chr5	51024068	51024812	intergenic	ISL1,PELO	8.5892	7.22925	-1.31428	2.08612e-06	0.00010922
chr5	148765404	148766323	intronic	IL17B	10.2254	11.0013	0.808654	2.09294e-06	0.000109504
chr3	177914550	177915171	intergenic	KCCAT211,LINC01014	7.31375	6.05388	-1.2393	2.10105e-06	0.000109783
chr14	56957887	56958749	intergenic	PELI2,LOC101927690	9.97574	10.7501	0.805396	2.09985e-06	0.000109783
chr3	79061754	79062570	intronic	ROBO1	7.79839	6.58864	-1.2147	2.10541e-06	0.000109938
chr22	28425630	28426446	exonic	TTC28	7.71963	6.17969	-1.55711	2.11519e-06	0.000110375
chr9	74605233	74605876	intergenic	C9orf85,C9orf57	7.79091	6.37801	-1.37907	2.13239e-06	0.000111052
chr1	222232322	222232953	intergenic	LOC101929771,HHIPL2	8.40085	9.42991	1.05202	2.13133e-06	0.000111052
chr3	183733433	183734214	intronic	ABCC5	9.62449	10.4457	0.855443	2.1463e-06	0.000111703
chr4	6931155	6932195	intronic	TBC1D14	7.92809	6.48041	-1.4276	2.16572e-06	0.00011249
chr6	12749172	12750664	exonic	PHACTR1	9.85793	8.83301	-0.988818	2.16569e-06	0.00011249
chr15	65350502	65350941	exonic	RASL12	6.10058	7.38843	1.27902	2.16486e-06	0.00011249
chr6	52254413	52255463	intronic	PAQR8	8.13066	6.70673	-1.36594	2.1728e-06	0.000112784
chr4	16618606	16619441	ncRNA_intronic	MIR548AX	7.76848	6.41362	-1.30002	2.17541e-06	0.000112845
chr3	5535892	5536430	intergenic	MIR4790,GRM7-AS3	7.90787	6.69407	-1.19517	2.18188e-06	0.000113106
chr3	177471277	177471894	downstream	LINC00578	8.86853	7.42325	-1.41197	2.20891e-06	0.000114432
chr14	95513602	95514567	intergenic	GSC,DICER1	8.4598	9.41006	0.980956	2.21272e-06	0.000114554
chr5	32056276	32057128	intronic	PDZD2	7.29924	8.38268	1.12536	2.2168e-06	0.00011469
chr3	79815544	79817366	promoter	ROBO1	8.09949	6.92643	-1.16859	2.22974e-06	0.000115208
chr10	1803570	1804818	intergenic	ADARB2,LINC00700	9.23177	10.0816	0.880879	2.22905e-06	0.000115208
chr10	118429344	118430343	promoter	C10orf82	7.49709	6.21028	-1.25538	2.23351e-06	0.000115327
chr11	123245051	123245703	intergenic	CLMP,MIR4493	8.72327	7.63528	-1.06941	2.2352e-06	0.000115339
chr16	84542781	84543747	intergenic	TLDC1,COTL1	10.2299	11.0117	0.8127	2.24478e-06	0.000115757
chr18	20717673	20718257	intronic	CABLES1	8.91543	9.82095	0.939887	2.25307e-06	0.000116109
chr5	66382218	66382785	intronic	MAST4	7.80236	6.54502	-1.25042	2.25584e-06	0.000116176
chr18	65569959	65570962	intergenic	LOC643542,TMX3	8.06102	6.80005	-1.22949	2.25754e-06	0.000116187
chr10	7439525	7440193	intronic	SFMBT2	10.3534	11.1432	0.821203	2.26105e-06	0.00011624
chr5	33050485	33051277	intergenic	LOC340113,TARS	7.28129	8.33388	1.08189	2.26152e-06	0.00011624
chr7	36891053	36892021	downstream	ELMO1	7.49863	6.27649	-1.21508	2.27079e-06	0.000116598
chr14	89561058	89561941	intergenic	TTC8,FOXN3	8.00475	6.78925	-1.18688	2.27292e-06	0.000116598
chr11	75350683	75351465	intronic	MAP6	10.1393	9.10706	-1.00449	2.27204e-06	0.000116598
chr4	186494514	186495475	intergenic	PDLIM3,SORBS2	8.37905	9.35897	1.02373	2.28098e-06	0.000116935
chr16	56230865	56231564	intronic	GNAO1	7.98515	6.20332	-1.79556	2.29148e-06	0.000117397
chr9	87465700	87466369	intronic	NTRK2	7.90118	6.66717	-1.20271	2.30614e-06	0.000118071
chr2	170217074	170217964	intronic	LRP2	9.5765	10.5408	0.992683	2.33659e-06	0.000119553
chr2	157654354	157654691	intergenic	GPD2,GALNT5	6.45176	7.62876	1.22209	2.34121e-06	0.000119685
chr22	46543467	46543712	intergenic	MIRLET7BHG,PPARA	6.40164	7.74411	1.32116	2.34221e-06	0.000119685
chr8	156264	157340	downstream	RPL23AP53	10.539	11.3733	0.865316	2.34507e-06	0.000119754
chr8	9687405	9688830	intergenic	TNKS,LINC00599	9.80517	10.6512	0.880193	2.34814e-06	0.000119755
chr7	134240381	134241330	intronic	AKR1B15	7.40211	8.43162	1.06452	2.3474e-06	0.000119755
chr5	136852000	136852906	intergenic	SPOCK1,KLHL3	6.60764	7.90174	1.35573	2.35051e-06	0.000119798
chr10	102276596	102277056	exonic	SEC31B	7.8672	6.63725	-1.2008	2.3547e-06	0.000119935
chr4	139598846	139599498	intergenic	LINC00499,LOC105377448	8.2715	7.0867	-1.15085	2.3611e-06	0.000120183
chr2	231694610	231695727	intergenic	CAB39,ITM2C	8.34969	9.25901	0.942786	2.36892e-06	0.000120503
chr7	68876447	68877174	intergenic	LOC102723427,LOC100507468	6.02536	7.37402	1.33067	2.37319e-06	0.000120642
chr7	138629863	138630393	intronic	KIAA1549	9.66513	10.5364	0.90503	2.37489e-06	0.000120651
chr1	7232444	7233533	intronic	CAMTA1	8.94756	7.87561	-1.05427	2.37645e-06	0.000120652
chr21	31184870	31185543	intronic	GRIK1	8.77579	7.51834	-1.2174	2.38151e-06	0.000120831
chr14	29931437	29932249	ncRNA_intronic	MIR548AI	8.09145	6.28228	-1.74949	2.39908e-06	0.00012141
chr18	62633136	62633804	intergenic	LOC284294,CDH7	7.89745	6.33052	-1.51467	2.39821e-06	0.00012141
chr7	33761630	33762636	intergenic	BBS9,BMPER	8.41128	7.24241	-1.13542	2.39649e-06	0.00012141
chr18	48116519	48117429	intronic	MAPK4	8.59131	7.49429	-1.07014	2.39448e-06	0.00012141
chr5	132003170	132004490	intergenic	IL13,IL4	8.80727	9.80076	1.00806	2.40449e-06	0.000121606
chr12	98689822	98690739	intergenic	MIR4303,SLC9A7P1	7.43672	5.80051	-1.59098	2.43076e-06	0.000122718
chr5	111618818	111619314	intronic	EPB41L4A	7.93031	6.38413	-1.52402	2.43116e-06	0.000122718
chr7	51072735	51073787	intergenic	GRB10,COBL	7.67963	6.44897	-1.21621	2.45082e-06	0.000123631
chr4	170054936	170055633	intronic	SH3RF1	8.8243	7.59936	-1.17156	2.45239e-06	0.000123632
chr15	56703289	56704043	intronic	TEX9	8.45009	9.53652	1.11551	2.45465e-06	0.000123667
chr3	170360616	170361648	ncRNA_intronic	LOC101928583	7.92759	6.54066	-1.39267	2.46122e-06	0.000123918
chr8	139734346	139734916	intronic	COL22A1	7.55912	6.30247	-1.23935	2.47628e-06	0.000124597
chr1	234349680	234351031	promoter	SLC35F3	8.28421	6.71305	-1.54551	2.47994e-06	0.000124599
chr1	204570194	204570908	intergenic	MDM4,LRRN2	8.065	6.79197	-1.23377	2.48107e-06	0.000124599
chr20	13845949	13847258	intronic	SEL1L2	8.70982	7.59926	-1.07767	2.4809e-06	0.000124599
chr14	54302965	54304112	intergenic	LOC101927620,MIR5580	8.35096	9.57346	1.24473	2.50054e-06	0.000125497
chr6	51730288	51731108	intronic	PKHD1	7.4633	6.21132	-1.2453	2.50364e-06	0.000125572
chr8	131097961	131098604	intronic	ASAP1	8.57473	7.41312	-1.12581	2.51159e-06	0.000125891
chr10	99570176	99571334	intergenic	SFRP5,LINC00866	8.15602	9.28114	1.15539	2.51352e-06	0.000125908
chr8	142047887	142049084	intergenic	PTK2,DENND3	8.38172	9.28246	0.935652	2.51739e-06	0.000126021
chr1	112290886	112291917	ncRNA_intronic	LOC101928718	8.53134	7.34936	-1.15573	2.52897e-06	0.000126521
chr6	37045155	37046078	intergenic	FGD2,PIM1	8.66088	7.52169	-1.0924	2.53215e-06	0.000126599
chr14	45383928	45384408	intergenic	LOC101927418,KLHL28	6.84895	7.98369	1.18163	2.53724e-06	0.000126773
chr11	132342162	132343455	intronic	OPCML	7.73734	6.36632	-1.39526	2.55347e-06	0.00012745
chr8	50822153	50823638	promoter	SNTG1	10.4767	9.61481	-0.831667	2.55401e-06	0.00012745
chr8	33394684	33395749	intergenic	TTI2,RNF122	9.752	10.6762	0.95234	2.55583e-06	0.00012746
chr18	22377800	22378458	intergenic	LOC105372028,ZNF521	8.69945	7.48587	-1.18577	2.5593e-06	0.000127476
chr1	204113812	204114876	intronic	ETNK2	8.93246	9.96767	1.08141	2.55939e-06	0.000127476
chr3	177374980	177375799	ncRNA_intronic	LINC00578	7.81853	6.2043	-1.59187	2.56966e-06	0.000127826
chr10	80985948	80986698	intronic	ZMIZ1	8.46254	9.3697	0.944639	2.56817e-06	0.000127826
chr2	185464044	185464661	intronic	ZNF804A	8.61464	7.55171	-1.04014	2.57288e-06	0.000127905
chr6	52190670	52191796	intergenic	MCM3,PAQR8	8.26005	7.13627	-1.09153	2.57482e-06	0.000127921
chr21	46847320	46848084	intronic	COL18A1	6.60497	8.07978	1.4764	2.57831e-06	0.000128014
chr14	40326459	40327088	intergenic	FBXO33,LOC644919	7.68714	5.88076	-1.70515	2.58727e-06	0.000128378
chr8	108172100	108172871	intergenic	ABRA,ANGPT1	8.48275	6.91685	-1.52313	2.59118e-06	0.000128491
chr15	91366775	91368064	intergenic	BLM,FURIN	8.0771	9.07403	1.03047	2.60134e-06	0.000128913
chr1	27851932	27852338	intergenic	WASF2,AHDC1	7.92121	6.4501	-1.49966	2.60504e-06	0.000129016
chr6	13299127	13299935	intronic	TBC1D7-LOC100130357	8.1246	6.7906	-1.31046	2.61125e-06	0.00012908
chr11	35388697	35389383	intronic	SLC1A2	7.31719	6.05465	-1.24787	2.61061e-06	0.00012908
chr7	123249277	123249948	intronic	ASB15	8.38466	7.19566	-1.15406	2.62164e-06	0.000129512
chr6	134459670	134460173	intergenic	HMGA1P7,SGK1	7.96948	6.59333	-1.33117	2.63579e-06	0.00013013
chr11	123291807	123292160	intergenic	MIR4493,GRAMD1B	7.36779	6.02954	-1.27427	2.6427e-06	0.000130389
chr1	233926552	233927891	intergenic	KCNK1,SLC35F3	8.94296	7.92766	-0.988639	2.6463e-06	0.000130485
chr2	86574254	86574902	intergenic	REEP1,KDM3A	5.40931	7.12005	1.44437	2.65921e-06	0.00013104
chr2	136773260	136773996	intergenic	DARS-AS1,CXCR4	8.40698	7.08821	-1.27717	2.67125e-06	0.000131551
chr3	53295572	53296218	intergenic	TKT,DCP1A	8.41868	6.9013	-1.53719	2.6932e-06	0.000132549
chr2	114732201	114732788	intergenic	ACTR3,LOC100499194	8.63981	7.51921	-1.09333	2.69733e-06	0.00013264
chr20	2039689	2040725	intergenic	LOC727993,STK35	8.49087	9.41364	0.96644	2.69842e-06	0.00013264
chr2	17818319	17819248	intronic	VSNL1	7.72526	5.88078	-1.80358	2.71366e-06	0.000132986
chr10	106584214	106585183	intronic	SORCS3	8.21826	6.82767	-1.36266	2.71356e-06	0.000132986
chr11	43929114	43930134	intronic	ALKBH3	8.67327	7.52961	-1.12374	2.70855e-06	0.000132986
chr7	71900109	71901454	intergenic	CALN1,TYW1B	8.87714	7.87158	-0.975498	2.7139e-06	0.000132986
chr17	19220233	19221212	intronic	EPN2	9.82258	10.6794	0.880071	2.70934e-06	0.000132986
chr10	55163289	55164171	intergenic	MBL2,PCDH15	9.42422	8.3824	-1.00354	2.71827e-06	0.000133117
chr5	124242035	124242884	intergenic	ZNF608,LOC101927421	8.82034	7.80081	-0.992143	2.72117e-06	0.000133177
chr14	69200859	69201793	intergenic	RAD51B,ZFP36L1	8.04515	9.15288	1.13129	2.72351e-06	0.000133209
chr6	69942010	69943447	exonic	ADGRB3	10.0114	9.1222	-0.858846	2.72669e-06	0.000133281
chr6	50154887	50155795	intergenic	DEFB112,TFAP2D	8.1493	6.68539	-1.44393	2.74255e-06	0.00013389
chr15	31608147	31608952	intergenic	LOC283710,KLF13	9.26508	10.144	0.912714	2.74088e-06	0.00013389
chr7	107110284	107110919	promoter	GPR22	8.3869	7.25268	-1.10093	2.74519e-06	0.000133936
chr2	236637877	236638528	intronic	AGAP1	7.46703	6.11334	-1.37161	2.7476e-06	0.000133971
chr6	150927184	150928134	intronic	PLEKHG1	7.89705	6.46742	-1.42329	2.75519e-06	0.000134254
chr11	7494802	7495661	intergenic	SYT9,OLFML1	7.98487	6.58205	-1.4057	2.75753e-06	0.000134254
chr6	155758408	155759143	intronic	NOX3	8.53715	7.35012	-1.15402	2.75852e-06	0.000134254
chr18	45719977	45721496	intronic	ZBTB7C	8.8424	7.48649	-1.33805	2.7648e-06	0.000134477
chr6	101849578	101850971	intronic	GRIK2	9.71372	8.71189	-0.967823	2.77144e-06	0.000134717
chr6	91387748	91388712	intergenic	MAP3K7,MIR4643	8.37598	7.10823	-1.23419	2.78505e-06	0.000135295
chr12	92428669	92429114	ncRNA_intronic	LINC01619	9.0755	8.03948	-1.00151	2.79017e-06	0.00013546
chr6	37661355	37661787	intronic	MDGA1	8.85783	7.79488	-1.02571	2.79273e-06	0.000135501
chr18	985085	986488	intergenic	ADCYAP1,LINC00470	7.78671	6.57583	-1.19685	2.79685e-06	0.000135617
chr15	80989162	80989805	intronic	ABHD17C	8.75735	9.73498	1.00745	2.83414e-06	0.000137256
chr5	161912487	161913328	intergenic	GABRG2,CCNG1	9.18711	8.10334	-1.04631	2.83647e-06	0.000137285
chr3	170794828	170795515	intronic	TNIK	7.60642	6.36908	-1.21361	2.84743e-06	0.000137562
chr3	13151970	13153239	intergenic	IQSEC1,NUP210	9.79642	10.5761	0.812317	2.84463e-06	0.000137562
chr2	205015245	205016012	intergenic	ICOS,PARD3B	7.69849	6.27742	-1.41501	2.8674e-06	0.000138442
chr10	126330461	126331407	intronic	FAM53B	8.24913	9.24473	1.01009	2.88392e-06	0.000139154
chr8	115953177	115953893	intergenic	CSMD3,TRPS1	8.60131	7.26801	-1.29817	2.89695e-06	0.000139697
chr14	69960435	69960892	intronic	PLEKHD1	7.69384	6.48565	-1.19297	2.89949e-06	0.000139734
chr3	9150809	9151543	intronic	SRGAP3	8.24229	6.95552	-1.28374	2.90184e-06	0.000139762
chr6	155468945	155469600	exonic	TIAM2	8.13458	7.00854	-1.10157	2.91233e-06	0.000140182
chr2	119959910	119960943	intergenic	C1QL2,STEAP3	7.86865	6.58888	-1.25408	2.91528e-06	0.000140238
chr11	131335545	131336525	intronic	NTM	8.88937	9.83688	0.979877	2.922e-06	0.000140475
chr6	21357434	21358177	intergenic	CDKAL1,LINC00581	7.65242	6.38895	-1.23218	2.93431e-06	0.000140981
chr11	75344493	75345182	intronic	MAP6	8.85261	7.61297	-1.16811	2.95877e-06	0.00014207
chr1	205405002	205405492	ncRNA_exonic	BLACAT1	8.59998	7.43134	-1.15187	2.96625e-06	0.000142342
chr12	63465049	63465913	intergenic	PPM1H,AVPR1A	7.80058	8.7809	1.02132	2.99483e-06	0.000143626
chr1	217580516	217581458	intergenic	ESRRG,GPATCH2	8.04354	6.79918	-1.20469	2.99818e-06	0.000143699
chr6	141681018	141681699	intergenic	MIR4465,NMBR	9.06603	8.06212	-0.974221	3.00612e-06	0.000143992
chr12	94214261	94215104	intronic	CRADD	8.2877	7.12886	-1.14402	3.01637e-06	0.000144308
chr16	66290428	66291345	intergenic	LINC00922,CDH5	6.2806	7.57193	1.3431	3.01638e-06	0.000144308
chr8	125476615	125477470	ncRNA_exonic	RNF139-AS1	8.07331	9.12421	1.07343	3.04096e-06	0.000145396
chr1	82687288	82688279	intergenic	ADGRL2,LINC01361	8.34619	7.06079	-1.26856	3.04481e-06	0.000145492
chr6	21523111	21524255	intergenic	LINC00581,SOX4	8.80837	7.76023	-1.02512	3.09945e-06	0.000148013
chr10	12761897	12762977	intronic	CAMK1D	7.90107	8.87526	1.02262	3.10208e-06	0.000148049
chr2	23078265	23079162	intergenic	LOC102723362,KLHL29	7.79184	6.44758	-1.31799	3.10894e-06	0.000148241
chr8	8558933	8560167	promoter	CLDN23	9.34035	10.1718	0.860479	3.11174e-06	0.000148241
chr8	82005808	82006498	intronic	PAG1	7.47923	6.25315	-1.24577	3.12287e-06	0.000148681
chr5	5810578	5811256	intergenic	ICE1,FLJ33360	6.80091	7.91449	1.15801	3.13145e-06	0.000148999
chr1	44705280	44706083	ncRNA_intronic	ERI3-IT1	9.01076	7.81561	-1.17189	3.14134e-06	0.000149289
chr11	82288033	82288831	intergenic	MIR4300HG,FAM181B	8.25353	7.11979	-1.10324	3.14068e-06	0.000149289
chr1	166458838	166459985	intergenic	FAM78B,FMO9P	8.26888	6.67278	-1.50859	3.14779e-06	0.000149505
chr10	60850519	60851449	intergenic	LINC00844,CCEPR	7.85596	6.60652	-1.23124	3.15156e-06	0.000149505
chr5	152951762	152952866	intronic	GRIA1	9.10291	7.92668	-1.12997	3.15061e-06	0.000149505
chr6	64593017	64593619	intronic	EYS	7.81119	5.94696	-1.78751	3.15734e-06	0.000149689
chrX	132548946	132550127	promoter	GPC4	6.53699	7.81607	1.27784	3.16251e-06	0.000149844
chr13	19573666	19574224	intergenic	LINC00408,LINC00442	8.51331	7.04465	-1.41683	3.16663e-06	0.000149908
chr8	135554728	135555745	intronic	ZFAT	8.6568	9.55483	0.943093	3.16768e-06	0.000149908
chr5	2756346	2757240	downstream	C5orf38	7.39816	6.02092	-1.41234	3.18583e-06	0.000150586
chr9	4489621	4490995	promoter	SLC1A1	9.5123	8.43475	-1.04005	3.18573e-06	0.000150586
chr15	63336746	63337222	intronic	TPM1	10.532	11.3099	0.810473	3.20583e-06	0.00015135
chr2	70922495	70923114	exonic	ADD2	8.18926	6.52725	-1.6356	3.21187e-06	0.000151512
chr10	121496514	121497690	intronic	INPP5F	8.88131	9.73471	0.886908	3.21503e-06	0.000151512
chr4	184413754	184414811	downstream	LOC389247	8.68844	9.62726	0.968579	3.21375e-06	0.000151512
chr18	70042727	70043402	intergenic	LOC102724913,CBLN2	9.29772	8.28613	-0.965884	3.22008e-06	0.000151569
chr2	232391132	232392039	intronic	NMUR1	8.92547	9.85298	0.945536	3.21875e-06	0.000151569
chr2	30644350	30645547	intergenic	LOC285043,LCLAT1	8.74329	7.56485	-1.14641	3.2264e-06	0.000151776
chr2	121227806	121228624	intergenic	LINC01101,GLI2	5.73809	7.38193	1.7015	3.2374e-06	0.000152202
chr14	67969204	67970402	intronic	TMEM229B	8.55231	9.43691	0.918068	3.24469e-06	0.000152454
chrX	14602485	14603301	intronic	GLRA2	8.14347	6.9395	-1.1869	3.24786e-06	0.000152512
chr7	36870629	36871432	intergenic	AOAH,ELMO1	8.75921	7.67079	-1.06916	3.25083e-06	0.000152538
chr10	79728565	79729266	intergenic	DLG5-AS1,POLR3A	6.63168	7.7645	1.16685	3.25228e-06	0.000152538
chr21	41240993	41241689	intronic	PCP4	8.60838	7.43528	-1.15645	3.27269e-06	0.000153404
chr6	47216198	47217031	intronic	TNFRSF21	7.58628	6.31423	-1.27418	3.28643e-06	0.000153864
chr6	111983842	111985542	intronic	FYN	9.35638	8.39278	-0.942898	3.29362e-06	0.00015411
chr4	102526077	102526649	intergenic	FLJ20021,BANK1	7.47648	8.5952	1.13921	3.30869e-06	0.000154631
chr14	27030082	27030558	intronic	NOVA1	6.86947	8.18572	1.31302	3.30807e-06	0.000154631
chr2	230350503	230350989	intronic	DNER	7.89308	6.50949	-1.33744	3.3226e-06	0.000155189
chr18	47088890	47089191	intronic	LIPG	7.71007	6.26806	-1.33308	3.33243e-06	0.000155464
chr2	56701654	56702795	intergenic	CCDC85A,VRK2	9.27117	8.23463	-1.00306	3.33077e-06	0.000155464
chrX	100334747	100336549	intronic	TMEM35	9.15058	8.1637	-0.957433	3.34205e-06	0.000155729
chr1	168665135	168666205	exonic	DPT	7.77342	6.33835	-1.41206	3.34694e-06	0.000155864
chr5	50678624	50679579	promoter	ISL1	10.1062	9.22365	-0.85015	3.36685e-06	0.000156699
chr18	77509254	77510214	intronic	CTDP1	5.93754	7.33791	1.45889	3.37065e-06	0.000156783
chr7	50868358	50869029	intergenic	GRB10,COBL	9.0626	10.0291	0.997281	3.38309e-06	0.000157269
chr4	53523833	53524679	promoter	USP46	9.13011	8.15837	-0.94698	3.40112e-06	0.000158014
chr11	7903821	7904805	ncRNA_exonic	LOC283299	9.55077	10.4066	0.88721	3.40764e-06	0.000158223
chr3	77516992	77518176	intronic	ROBO2	9.53538	8.60379	-0.901955	3.41422e-06	0.000158435
chr7	25392581	25393278	intergenic	NPVF,MIR148A	8.13399	6.8748	-1.2291	3.42199e-06	0.000158702
chr13	113427255	113427894	intronic	ATP11A	9.11969	8.04021	-1.04415	3.43071e-06	0.00015879
chr2	219649796	219650208	intronic	CYP27A1	8.80924	9.71904	0.93874	3.42634e-06	0.00015879
chr7	35293073	35294295	promoter	TBX20	7.34341	8.40651	1.08364	3.43193e-06	0.00015879
chr5	3310562	3311648	intergenic	LINC01377,LINC01019	6.46486	7.78971	1.37849	3.43087e-06	0.00015879
chr3	185671388	185671860	intergenic	TRA2B,LOC344887	7.35751	8.3665	1.04484	3.43504e-06	0.00015884
chr5	128415169	128415834	intergenic	SLC27A6,ISOC1	8.13623	6.87994	-1.23533	3.44501e-06	0.000159208
chr8	50825978	50826636	intronic	SNTG1	8.77118	7.68312	-1.05173	3.45333e-06	0.000159312
chr20	48018603	48018946	intronic	KCNB1	7.02789	8.09872	1.10522	3.4503e-06	0.000159312
chr15	72995297	72995784	intronic	BBS4	6.55671	7.69244	1.23297	3.45306e-06	0.000159312
chr14	88276512	88276901	intergenic	LOC283585,GALC	6.72486	8.17923	1.43433	3.46434e-06	0.000159726
chr2	119936103	119936866	intergenic	C1QL2,STEAP3	8.81378	7.58754	-1.17464	3.49622e-06	0.000160914
chr2	36213814	36215116	intergenic	LINC01320,LOC100288911	6.2956	7.60182	1.40777	3.49937e-06	0.000160965
chr18	59303020	59303926	intergenic	CDH20,LINC01544	9.78221	8.88072	-0.870675	3.50374e-06	0.000161072
chr12	101600839	101601520	intronic	SLC5A8	7.9536	6.65369	-1.28295	3.53744e-06	0.000162526
chr20	23907554	23908474	intergenic	CST5,GGTLC1	8.02305	6.58308	-1.42337	3.54498e-06	0.000162778
chr5	17316817	17317562	intergenic	BASP1,LOC401177	7.76034	6.47809	-1.2485	3.5679e-06	0.000163544
chr4	86887255	86887962	intronic	ARHGAP24	8.00917	6.8328	-1.14727	3.56787e-06	0.000163544
chr18	20768310	20768741	intronic	CABLES1	7.45902	8.70656	1.27191	3.56538e-06	0.000163544
chr15	31627480	31628365	intronic	KLF13	9.1769	8.19848	-0.953018	3.57209e-06	0.000163641
chr11	104207893	104209004	intergenic	MIR7641-1,LOC102723895	8.47661	7.04727	-1.40289	3.58432e-06	0.000164011
chr10	62109965	62110649	intronic	ANK3	8.45215	7.37643	-1.0446	3.58339e-06	0.000164011
chr1	204261049	204261868	intronic	PLEKHA6	7.37571	6.14679	-1.20085	3.59238e-06	0.000164189
chr9	82225793	82226362	intronic	TLE4	7.85315	6.64151	-1.19519	3.59079e-06	0.000164189
chr1	184112229	184113182	intergenic	TSEN15,C1orf21	7.73341	6.20159	-1.55829	3.59608e-06	0.000164263
chr3	79204026	79204463	intronic	ROBO1	8.40197	7.04575	-1.30241	3.60427e-06	0.000164446
chr5	173837698	173838683	ncRNA_intronic	LINC01411	5.85649	7.12848	1.30004	3.60248e-06	0.000164446
chr13	108373583	108374514	intronic	FAM155A	8.0795	6.9208	-1.13634	3.6286e-06	0.00016546
chr9	77232210	77232754	intronic	RORB	9.22492	10.0865	0.891399	3.63315e-06	0.000165572
chr7	118261933	118262581	intergenic	ANKRD7,LVCAT5	7.65143	6.27988	-1.30246	3.64187e-06	0.000165873
chr1	219759228	219760022	intergenic	LOC102723886,RNU5F-1	8.23058	6.83654	-1.29433	3.64916e-06	0.000166109
chr11	11994830	11995597	intronic	DKK3	8.65225	7.61962	-1.00502	3.65368e-06	0.000166219
chr20	44758715	44759232	downstream	CD40	8.06815	6.81425	-1.23172	3.65606e-06	0.000166231
chr6	7505328	7506039	intergenic	RIOK1,DSP	6.2162	7.40064	1.22374	3.66749e-06	0.000166655
chr4	6106281	6107792	exonic	JAKMIP1	9.22991	10.0667	0.864158	3.69765e-06	0.000167929
chr22	19104223	19105114	intronic	DGCR2	9.80047	10.6338	0.869706	3.70005e-06	0.000167941
chr12	22873269	22873746	intergenic	ETNK1,LOC101928441	8.12193	6.63725	-1.42185	3.72585e-06	0.000169015
chrX	38079180	38080428	promoter	SRPX	7.53762	6.0737	-1.40768	3.72845e-06	0.000169035
chr3	47933812	47934168	intronic	MAP4	8.19657	6.9091	-1.22942	3.73752e-06	0.000169349
chr8	131009717	131010580	intergenic	FAM49B,MIR5194	7.71135	6.22794	-1.47252	3.74001e-06	0.000169364
chr6	115083230	115084008	intergenic	LOC101927768,LOC105377962	8.18258	6.92559	-1.23104	3.74711e-06	0.000169589
chr12	103140062	103141233	intergenic	IGF1,LINC00485	7.93098	6.63509	-1.26192	3.75033e-06	0.000169637
chr17	57504030	57504303	intergenic	YPEL2,LINC01476	6.56304	7.79458	1.2385	3.75894e-06	0.000169929
chr7	2313518	2314090	intronic	SNX8	7.90215	6.51579	-1.37026	3.77843e-06	0.000170677
chr4	76790025	76791081	intronic	PPEF2	10.082	10.9403	0.887644	3.77983e-06	0.000170677
chr5	124091334	124091670	intergenic	ZNF608,LOC101927421	7.42409	6.18307	-1.22011	3.79352e-06	0.000171197
chrX	51634913	51635420	intronic	MAGED1	8.00004	6.56395	-1.39775	3.80197e-06	0.00017148
chr2	226995919	226996734	intergenic	NYAP2,LOC646736	8.49842	7.41989	-1.05011	3.81198e-06	0.000171834
chr3	134690093	134690741	intronic	EPHB1	8.04045	6.68148	-1.35116	3.81724e-06	0.000171972
chr15	88649161	88649887	intronic	NTRK3	7.66879	6.41968	-1.23745	3.83341e-06	0.000172511
chr18	56746335	56747136	intergenic	OACYLP,SEC11C	8.1475	9.08375	0.962889	3.83423e-06	0.000172511
chr5	134600523	134601080	intronic	C5orf66	7.84031	8.81288	1.02182	3.83576e-06	0.000172511
chr3	107444541	107445365	intronic	BBX	8.82632	7.77028	-1.02217	3.84253e-06	0.000172697
chr3	64210686	64211417	promoter	PRICKLE2	9.96845	9.00354	-0.931673	3.84429e-06	0.000172697
chr1	177870332	177872083	intergenic	LOC101928778,SEC16B	10.5322	11.3295	0.826847	3.85624e-06	0.000173135
chr1	231763994	231764627	ncRNA_intronic	TSNAX-DISC1	8.63756	9.60106	1.00086	3.86647e-06	0.000173496
chr2	1976203	1976610	intronic	MYT1L	8.04916	6.90929	-1.12561	3.89284e-06	0.000174579
chr1	112490554	112491824	intronic	KCND3	9.4626	8.4331	-1.00856	3.8951e-06	0.000174581
chr10	60758725	60759629	promoter	LINC00844	8.10325	6.97612	-1.09801	3.8978e-06	0.000174603
chr5	81452624	81453134	intronic	ATG10	8.03926	6.7845	-1.2282	3.914e-06	0.000175229
chr5	137758727	137759471	intronic	KDM3B	6.42303	7.60392	1.20341	3.91773e-06	0.000175297
chr1	179060673	179061446	intronic	TOR3A	7.90014	6.22324	-1.6748	3.92809e-06	0.000175561
chr2	220377592	220377902	promoter	ASIC4	9.12155	8.08732	-1.00184	3.9373e-06	0.000175836
chr3	78330253	78331195	intergenic	ROBO2,ROBO1	8.02554	9.03661	1.03094	3.94094e-06	0.000175836
chr7	145559156	145560028	intergenic	TPK1,CNTNAP2	7.67571	8.79376	1.16054	3.93988e-06	0.000175836
chr1	204981766	204982340	exonic	NFASC	7.48769	6.04953	-1.46296	3.94939e-06	0.000176113
chr21	33584319	33584834	intergenic	LINC00159,MIS18A	7.70711	6.39191	-1.27513	3.96602e-06	0.000176655
chr1	233021678	233022827	intergenic	MAP10,NTPCR	9.49165	10.3227	0.860592	3.96558e-06	0.000176655
chr4	173466439	173467178	intronic	GALNTL6	7.91988	6.39213	-1.4971	3.97185e-06	0.000176815
chr1	116701747	116702563	intergenic	MAB21L3,ATP1A1	7.60966	6.346	-1.21458	3.98577e-06	0.000177334
chr5	9623702	9624243	intergenic	SNHG18,TAS2R1	8.46932	7.18018	-1.23441	3.99184e-06	0.000177504
chr6	138328151	138328765	intergenic	TNFAIP3,PERP	6.07917	7.25394	1.20802	3.99607e-06	0.000177592
chr10	105378114	105379127	intronic	SH3PXD2A	9.83736	8.87851	-0.93613	4.01749e-06	0.000178443
chr3	14470763	14471153	intronic	SLC6A6	9.56517	10.3679	0.834617	4.02174e-06	0.000178531
chr5	8151765	8152540	intergenic	MTRR,LOC729506	7.75888	6.5223	-1.21636	4.02674e-06	0.000178653
chr1	47089059	47090367	intergenic	MOB3C,ATPAF1	8.17588	6.93196	-1.2492	4.08952e-06	0.000181234
chr9	16371194	16371818	intergenic	C9orf92,BNC2	7.70578	6.33416	-1.35186	4.10126e-06	0.000181496
chr11	44617472	44618323	intronic	CD82	7.31419	6.02961	-1.24676	4.09797e-06	0.000181496
chr5	31918786	31919436	intronic	PDZD2	8.39985	7.27159	-1.10106	4.10235e-06	0.000181496
chr2	237478229	237478724	promoter	ACKR3	8.78679	7.76825	-0.994434	4.11992e-06	0.000182069
chr18	55019421	55021718	promoter	ST8SIA3	11.1967	10.312	-0.847646	4.12965e-06	0.000182305
chr12	131545259	131546007	intronic	ADGRD1	7.8561	8.81799	0.9849	4.12989e-06	0.000182305
chr3	82047257	82047839	intergenic	GBE1,NONE	7.28308	5.98802	-1.31204	4.13663e-06	0.000182445
chr9	71745362	71747271	intronic	TJP2	10.1482	10.9697	0.850991	4.13768e-06	0.000182445
chr8	56440839	56441549	intergenic	XKR4,TMEM68	7.53674	6.20411	-1.3091	4.14313e-06	0.000182583
chr2	145265641	145266049	intronic	ZEB2	7.73478	6.55215	-1.206	4.15203e-06	0.000182873
chr3	194406341	194407175	promoter	FAM43A	9.64728	8.48282	-1.11954	4.15489e-06	0.000182896
chr3	193807200	193807826	intergenic	LOC285389,HES1	7.20064	8.51572	1.35766	4.15797e-06	0.00018293
chr6	63064121	63064587	intergenic	KHDRBS2,LGSN	7.97865	6.43193	-1.5055	4.1871e-06	0.000183953
chr4	140185753	140186560	downstream	MGARP	7.59252	6.38744	-1.20117	4.18493e-06	0.000183953
chr4	186718094	186719422	intronic	SORBS2	9.9484	10.7498	0.832819	4.18824e-06	0.000183953
chr2	103592289	103593375	ncRNA_intronic	LOC105373519	8.27788	7.17706	-1.06817	4.20173e-06	0.000184443
chr14	32798304	32798817	promoter	AKAP6	9.40959	8.45052	-0.927573	4.20781e-06	0.000184607
chr1	104599323	104600455	intergenic	AMY1A,LOC100129138	7.76954	6.49612	-1.2688	4.26452e-06	0.000186931
chr9	71451666	71452217	intronic	PIP5K1B	7.74154	6.51146	-1.19726	4.26553e-06	0.000186931
chr3	1214202	1215252	intronic	CNTN6	7.53362	6.15841	-1.40917	4.28135e-06	0.00018722
chr5	15577109	15577686	intronic	FBXL7	8.21043	6.93016	-1.24924	4.28025e-06	0.00018722
chr10	74010458	74010845	intergenic	ANAPC16,DDIT4	7.73714	8.68705	0.983996	4.27816e-06	0.00018722
chr13	100430611	100431207	ncRNA_intronic	LOC101927437	8.18498	9.19829	1.03628	4.28162e-06	0.00018722
chr5	133240242	133241589	intergenic	FSTL4,WSPAR	7.67241	6.0051	-1.6829	4.35888e-06	0.000189998
chr6	119076296	119077274	intergenic	CEP85L,LOC100287632	8.14337	6.61056	-1.49447	4.36628e-06	0.000189998
chr13	27332932	27333835	promoter	GPR12	8.08309	6.70634	-1.35218	4.36479e-06	0.000189998
chr7	141345866	141346345	intronic	AGK	7.50667	6.20276	-1.3378	4.36588e-06	0.000189998
chr9	19781290	19781617	intronic	SLC24A2	7.66665	6.41825	-1.20043	4.36685e-06	0.000189998
chr18	8998419	8999284	intergenic	MTCL1,NDUFV2	9.44577	8.44397	-0.973237	4.35276e-06	0.000189998
chr2	232394390	232395497	promoter	NMUR1	9.70489	10.5383	0.866443	4.35505e-06	0.000189998
chr9	134262492	134263255	intergenic	PLPP7,PRRC2B	7.78015	8.8116	1.08403	4.36429e-06	0.000189998
chr11	131145307	131145938	intergenic	SNX19,NTM	7.67371	6.42055	-1.25887	4.36993e-06	0.000190027
chr2	115918596	115920306	promoter	DPP10	8.9022	7.72649	-1.12729	4.37417e-06	0.000190106
chr7	140338266	140339032	intronic	DENND2A	8.55736	9.44042	0.922623	4.39021e-06	0.000190698
chr6	90904033	90904558	intronic	BACH2	7.58372	6.37364	-1.1692	4.40243e-06	0.000191124
chr1	168582056	168583465	intergenic	XCL1,DPT	9.95267	8.97765	-0.94422	4.40948e-06	0.000191264
chr14	76950300	76951325	intronic	ESRRB	11.0892	12.0231	0.972193	4.41053e-06	0.000191264
chr21	35984913	35985139	intronic	RCAN1	7.87383	6.65098	-1.17269	4.42618e-06	0.000191641
chr3	9117347	9117954	intronic	SRGAP3	8.43724	7.33911	-1.08784	4.42652e-06	0.000191641
chr2	46590675	46591298	intronic	EPAS1	8.8666	9.79298	0.958562	4.42298e-06	0.000191641
chr1	58448396	58449410	intronic	DAB1	7.64046	6.35057	-1.29566	4.45044e-06	0.000192571
chr1	108488924	108489845	intronic	VAV3	7.99677	6.47875	-1.45256	4.45571e-06	0.000192693
chr20	41368574	41369523	intronic	PTPRT	7.20458	5.42883	-1.66171	4.46317e-06	0.000192821
chr2	47432489	47433536	ncRNA_intronic	LOC101927043	8.5549	7.46786	-1.06067	4.46354e-06	0.000192821
chr9	107521288	107521645	exonic	NIPSNAP3A	7.45802	6.2747	-1.16335	4.47336e-06	0.000193139
chr1	205547224	205547881	intronic	MFSD4A	8.8421	7.84406	-0.968349	4.48232e-06	0.00019342
chr12	106517242	106517739	intronic	NUAK1	7.49367	6.03823	-1.47701	4.52201e-06	0.000194675
chr6	134458673	134459069	intergenic	HMGA1P7,SGK1	8.24216	7.03686	-1.16823	4.52447e-06	0.000194675
chr1	237349869	237350510	intronic	RYR2	7.50226	6.31477	-1.15702	4.5193e-06	0.000194675
chr10	80963530	80964264	intronic	ZMIZ1	9.46072	8.52955	-0.900738	4.52624e-06	0.000194675
chr10	12687029	12687811	intronic	CAMK1D	8.52969	9.44352	0.942115	4.51948e-06	0.000194675
chr18	39254310	39255028	intergenic	KC6,PIK3C3	8.37923	6.93715	-1.38872	4.52986e-06	0.000194725
chr20	51404611	51405236	intergenic	LINC01524,TSHZ2	7.66073	6.4763	-1.18838	4.54115e-06	0.000194981
chr14	80170622	80171299	intronic	NRXN3	7.42598	6.20464	-1.18565	4.54325e-06	0.000194981
chr8	69782860	69783543	intergenic	C8orf34,LINC01592	8.21134	6.98993	-1.2075	4.59393e-06	0.000196942
chr4	152609221	152609928	exonic	GATB	8.22938	7.03715	-1.16814	4.60338e-06	0.000197132
chr18	34992553	34993351	intronic	CELF4	9.16404	8.10939	-1.02436	4.60227e-06	0.000197132
chr14	79962472	79963604	intronic	NRXN3	8.88988	7.7542	-1.10682	4.60877e-06	0.000197149
chr11	40456395	40457005	intronic	LRRC4C	8.64523	7.61	-1.00902	4.60662e-06	0.000197149
chr3	97747847	97748494	intronic	GABRR3	7.68198	6.40529	-1.30428	4.61187e-06	0.000197174
chr21	35263680	35264129	intergenic	ITSN1,ATP5O	6.75279	8.03306	1.27216	4.61671e-06	0.000197274
chr9	86796436	86797563	intergenic	LOC101927575,SLC28A3	9.74204	8.79022	-0.922254	4.62126e-06	0.000197362
chr22	50326722	50327347	intergenic	CRELD2,PIM3	7.32162	5.51526	-1.84105	4.62629e-06	0.000197469
chr5	71179066	71179892	intergenic	CARTPT,MAP1B	7.37808	5.85124	-1.53855	4.65174e-06	0.000198341
chr15	68950389	68951254	intronic	CORO2B	8.76495	7.71085	-1.02103	4.64928e-06	0.000198341
chr20	32042290	32043348	intergenic	SNTA1,CBFA2T2	9.43771	10.2859	0.880105	4.67021e-06	0.000199021
chr13	52291873	52292639	intronic	WDFY2	8.86676	7.54602	-1.27132	4.68381e-06	0.000199309
chr5	142481430	142482598	intronic	ARHGAP26	8.68413	7.6016	-1.05913	4.68428e-06	0.000199309
chr2	237067757	237068743	intergenic	AGAP1,GBX2	7.47186	8.46309	1.02125	4.70247e-06	0.000199892
chr6	90995285	90995696	intronic	BACH2	8.81544	7.68933	-1.09867	4.71364e-06	0.000200222
chr4	62067453	62069207	promoter	ADGRL3	9.95601	9.06998	-0.853087	4.71821e-06	0.000200308
chr13	44767692	44768296	downstream	MIR8079	7.33658	6.07207	-1.2407	4.73906e-06	0.000201085
chr15	70485223	70485983	intergenic	TLE3,LOC101929151	6.25289	7.39328	1.19152	4.77177e-06	0.000202364
chr20	36432967	36433747	intronic	CTNNBL1	7.67064	6.34941	-1.36129	4.81751e-06	0.000204194
chr14	42074463	42075088	promoter	LRFN5	8.47274	7.22568	-1.20051	4.82942e-06	0.000204478
chr1	35112330	35113146	intergenic	C1orf94,MIR552	5.46736	6.99074	1.38174	4.82925e-06	0.000204478
chr10	18579465	18580600	intronic	CACNB2	10.7596	11.5537	0.823963	4.84046e-06	0.000204836
chr1	46507617	46508248	UTR3	PIK3R3	8.9408	7.9325	-0.996947	4.84546e-06	0.000204936
chr13	76209345	76211260	promoter	LMO7	9.06662	9.89603	0.867224	4.84804e-06	0.000204936
chr9	85412074	85412870	intergenic	SPATA31D1,RASEF	8.39882	7.08229	-1.28259	4.85365e-06	0.000205063
chr2	70912765	70913543	intronic	ADD2	9.2283	8.12225	-1.08253	4.87034e-06	0.000205658
chr5	191078	192008	promoter	LRRC14B	8.67838	7.50883	-1.15258	4.87338e-06	0.000205677
chr12	83411793	83412356	intronic	TMTC2	8.24422	7.14666	-1.07863	4.88778e-06	0.000206174
chr2	152619202	152619844	intergenic	NEB,ARL5A	7.64239	6.37223	-1.2376	4.90409e-06	0.00020664
chr11	123349815	123350492	intergenic	MIR4493,GRAMD1B	7.15201	5.91889	-1.2376	4.90964e-06	0.000206649
chr8	73228664	73229302	intergenic	LOC392232,KCNB2	8.86236	7.82434	-1.01456	4.90859e-06	0.000206649
chr2	68107029	68108094	intergenic	LOC101927701,C1D	9.31557	8.34087	-0.94828	4.91217e-06	0.000206649
chr3	23280746	23281639	intronic	UBE2E2	7.75953	6.4581	-1.27202	4.91888e-06	0.000206821
chr14	32488274	32488964	intergenic	NUBPL,ARHGAP5-AS1	7.57397	6.2961	-1.28945	4.92452e-06	0.000206948
chr3	10515947	10516762	intronic	ATP2B2	7.50013	6.21157	-1.278	4.93067e-06	0.000207096
chr2	169386367	169386895	intronic	CERS6	8.26224	7.01861	-1.21192	4.93764e-06	0.000207278
chr8	73603015	73603737	intronic	KCNB2	8.68748	7.53682	-1.1283	4.94514e-06	0.000207482
chr12	72168750	72169684	intronic	RAB21	7.73419	8.74771	1.04507	4.95157e-06	0.000207642
chr15	52093597	52094021	intronic	TMOD2	7.57929	6.37613	-1.17905	4.95447e-06	0.000207653
chr2	206824266	206825000	intergenic	NRP2,INO80D	8.34704	6.8575	-1.4643	4.96471e-06	0.000207971
chr5	1138264	1138756	intergenic	SLC12A7,CTD-3080P12.3	7.38113	6.07223	-1.34233	4.99813e-06	0.00020926
chr4	58363442	58364878	intergenic	LOC101928851,LOC105377671	9.1784	8.22362	-0.928494	5.00709e-06	0.000209524
chr15	89701177	89701863	intronic	ABHD2	7.4573	5.99758	-1.50842	5.01527e-06	0.000209643
chr5	13271348	13272225	intergenic	LINC01194,DNAH5	8.02032	6.5531	-1.42398	5.01333e-06	0.000209643
chr20	58904640	58905448	intergenic	MIR646HG,LOC101928048	7.39494	8.47538	1.10469	5.02055e-06	0.000209753
chr1	2004704	2005802	promoter	PRKCZ	8.83098	7.63405	-1.17845	5.03236e-06	0.000210128
chr2	18002919	18004379	intergenic	MSGN1,KCNS3	9.08337	8.13452	-0.921333	5.03753e-06	0.000210128
chr5	156000089	156000728	intronic	SGCD	7.14926	8.21442	1.12021	5.03522e-06	0.000210128
chr5	153020655	153021425	intronic	GRIA1	7.78694	6.54797	-1.2165	5.04377e-06	0.000210277
chrX	38485385	38486004	intronic	TSPAN7	8.42559	7.26932	-1.12281	5.04939e-06	0.0002104
chr2	26935170	26936171	intronic	KCNK3	8.80349	7.53936	-1.24182	5.06243e-06	0.000210832
chr14	84898869	84899512	intergenic	NONE,LOC105370605	7.80153	6.51965	-1.2584	5.11228e-06	0.000212683
chr3	62618269	62619124	intronic	CADPS	8.74092	7.67612	-1.04386	5.11014e-06	0.000212683
chr1	155938370	155939132	exonic	ARHGEF2	8.70234	7.52644	-1.12126	5.12621e-06	0.00021315
chr15	33446768	33447447	exonic	FMN1	7.90062	6.53888	-1.37521	5.16096e-06	0.000214256
chr6	150773535	150774515	intergenic	IYD,PLEKHG1	7.5881	6.24743	-1.35214	5.15919e-06	0.000214256
chr10	109197446	109198335	intergenic	SORCS1,LINC01435	8.6763	7.46789	-1.17512	5.16008e-06	0.000214256
chr3	158997922	158998966	intronic	IQCJ-SCHIP1,SCHIP1	8.18595	6.81802	-1.35464	5.17756e-06	0.000214832
chr8	21989634	21990199	promoter	HR	9.01963	7.81299	-1.18248	5.18503e-06	0.000215029
chr3	133178320	133179091	ncRNA_intronic	BFSP2-AS1	7.48554	8.60271	1.14383	5.18778e-06	0.00021503
chr7	44322987	44323411	intronic	CAMK2B	7.78222	6.34318	-1.40683	5.19868e-06	0.000215255
chr4	185874258	185875394	intergenic	MIR4455,HELT	9.14686	10.139	1.01918	5.24469e-06	0.000217046
chr4	24796168	24797518	promoter	SOD3	8.81322	7.6717	-1.12931	5.26715e-06	0.000217688
chr8	64880711	64881407	ncRNA_intronic	LOC102724623	8.36123	7.30131	-1.02748	5.26502e-06	0.000217688
chr2	154729556	154730182	intronic	GALNT13	8.58679	7.55192	-1.00359	5.26959e-06	0.000217688
chr3	193678144	193678840	ncRNA_intronic	LOC647323	6.63122	7.80345	1.19382	5.27127e-06	0.000217688
chr2	106500327	106500966	intronic	NCK2	7.68381	6.37124	-1.32741	5.30341e-06	0.000218738
chr16	77811857	77812817	intergenic	NUDT7,VAT1L	7.08419	8.22644	1.14717	5.305e-06	0.000218738
chr4	68025866	68026674	intergenic	MIR1269A,LOC101927237	8.62809	7.25055	-1.33563	5.31675e-06	0.000219108
chr11	28480893	28481526	intergenic	METTL15,MIR8068	7.96024	6.77092	-1.18177	5.34052e-06	0.000219857
chr1	220624083	220625306	intergenic	RAB3GAP2,MARK1	8.02868	6.83576	-1.17712	5.33913e-06	0.000219857
chr6	25062465	25063237	intergenic	FAM65B,CMAHP	7.91758	6.02248	-1.85573	5.37025e-06	0.000220966
chr14	89646200	89646802	intronic	FOXN3	8.08765	6.5979	-1.47312	5.39817e-06	0.000221953
chr8	31685700	31686393	intronic	NRG1	8.65938	7.59098	-1.03163	5.39988e-06	0.000221953
chr11	121260264	121261083	intergenic	SC5D,SORL1	8.87443	7.75206	-1.09664	5.41914e-06	0.000222512
chr2	10331204	10332282	intronic	C2orf48	9.99951	10.8106	0.844136	5.4174e-06	0.000222512
chr7	105920292	105920689	intronic	NAMPT	7.80642	8.73758	0.974541	5.43348e-06	0.000222753
chr10	105376513	105376921	intronic	SH3PXD2A	7.19872	5.84257	-1.41471	5.4533e-06	0.000223318
chr7	55660700	55662031	intergenic	VOPP1,FKBP9P1	9.36197	10.2807	0.950184	5.45196e-06	0.000223318
chr2	97477627	97477959	UTR3	CNNM4	8.71521	7.66062	-1.04356	5.47485e-06	0.000223983
chr18	18889099	18889647	intronic	GREB1L	7.74549	6.4311	-1.28765	5.48466e-06	0.000224233
chr13	66430488	66431057	intergenic	LOC102723968,LINC01052	8.47892	7.22212	-1.20928	5.48665e-06	0.000224233
chr1	229915970	229916597	intergenic	URB2,LOC101927532	6.43632	7.56024	1.15554	5.49221e-06	0.000224344
chr18	24589097	24589738	intronic	CHST9	7.45807	6.1032	-1.31563	5.50075e-06	0.000224576
chr1	205012005	205012581	promoter	CNTN2	8.01538	6.79279	-1.21227	5.50707e-06	0.000224601
chr9	116395982	116396961	intergenic	RGS3,ZNF618	8.75614	9.63884	0.918619	5.50682e-06	0.000224601
chr9	11458061	11458874	intergenic	PTPRD-AS2,TYRP1	9.06473	8.11558	-0.922226	5.51173e-06	0.000224675
chr17	50031640	50032279	intronic	CA10	7.83842	6.61775	-1.1946	5.52372e-06	0.000224699
chr8	48605247	48605788	intronic	SPIDR	7.89148	6.74232	-1.12206	5.52045e-06	0.000224699
chr18	39325211	39326170	intergenic	KC6,PIK3C3	9.34198	8.41592	-0.894533	5.51871e-06	0.000224699
chr20	32614615	32615337	intronic	RALY	7.57389	8.58876	1.05481	5.52168e-06	0.000224699
chr2	70913822	70914494	intronic	ADD2	8.97982	7.7193	-1.23114	5.53373e-06	0.00022499
chr9	27849956	27850781	intergenic	C9orf72,LINGO2	7.42716	8.44056	1.0395	5.53943e-06	0.000225106
chr15	89551313	89551919	intergenic	MFGE8,ABHD2	7.49914	8.60098	1.14738	5.55587e-06	0.000225657
chr18	63417619	63419083	promoter	CDH7	10.0274	9.12663	-0.86824	5.5726e-06	0.00022622
chr21	33392541	33393423	intergenic	HUNK,LINC00159	8.447	7.14962	-1.26365	5.62674e-06	0.0002283
chr20	35310659	35311379	exonic	NDRG3	8.22142	9.1196	0.927965	5.64891e-06	0.000229036
chr12	32405208	32406130	intronic	BICD1	9.09713	10.0267	0.960748	5.65069e-06	0.000229036
chr8	135599147	135600008	intronic	ZFAT	7.5192	6.04889	-1.48178	5.65915e-06	0.000229261
chr5	151276554	151276993	intronic	GLRA1	8.0019	6.67085	-1.27611	5.67106e-06	0.000229625
chr9	86152667	86153931	promoter	FRMD3	10.6538	9.79956	-0.819126	5.68135e-06	0.000229924
chr6	145525283	145525887	intergenic	UTRN,EPM2A	8.27424	6.94401	-1.27979	5.69352e-06	0.000230298
chr7	107473688	107474592	intergenic	SLC26A3,DLD	7.89474	6.47514	-1.35769	5.70223e-06	0.000230532
chr3	73569927	73570878	promoter	LOC101927296	9.2292	8.17266	-1.02946	5.73563e-06	0.000231645
chr3	20710557	20711563	intergenic	LOC101927829,VENTXP7	8.66063	7.61228	-1.01873	5.74707e-06	0.000231838
chr13	50229886	50230333	intergenic	ARL11,EBPL	8.38345	9.36177	1.01523	5.74795e-06	0.000231838
chr5	135614616	135615452	ncRNA_intronic	TRPC7-AS2	5.35853	7.35988	2.01069	5.74925e-06	0.000231838
chr2	139676604	139677389	intergenic	YY1P2,LRP1B	9.68437	8.68947	-0.962887	5.76361e-06	0.000232298
chr12	76208522	76209545	intergenic	KRR1,PHLDA1	9.27325	8.12021	-1.11664	5.77132e-06	0.00023249
chr5	107222964	107223795	intronic	FBXL17	7.63285	6.39168	-1.20961	5.77524e-06	0.000232529
chr7	68162626	68163265	intergenic	LOC102723427,LOC100507468	7.89041	6.62463	-1.23368	5.80308e-06	0.000233412
chr5	131541166	131541932	intronic	P4HA2	8.77528	7.74411	-1.00022	5.80293e-06	0.000233412
chr18	44334748	44335970	intronic	ST8SIA5	8.28333	6.77485	-1.46117	5.8499e-06	0.000235001
chr2	228161472	228162167	ncRNA_intronic	LOC654841	6.66627	7.81245	1.19903	5.85154e-06	0.000235001
chr10	11408857	11409481	intergenic	CELF2-AS1,USP6NL	6.07327	7.30112	1.28727	5.85029e-06	0.000235001
chr3	123108260	123108849	intronic	ADCY5	7.75952	6.44295	-1.31136	5.87949e-06	0.000235948
chr12	79480262	79481062	intronic	SYT1	8.74757	7.67891	-1.02431	5.8811e-06	0.000235948
chr2	186932775	186933751	ncRNA_intronic	LINC01473	9.08509	8.05062	-1.00205	5.88788e-06	0.000236099
chr2	23789691	23790566	intronic	KLHL29	8.2015	7.1185	-1.05808	5.89652e-06	0.000236326
chr17	60761772	60762424	intronic	MRC2	7.16657	8.18594	1.05632	5.90145e-06	0.000236361
chr1	11218719	11219682	intronic	MTOR	7.05396	8.14115	1.14915	5.90339e-06	0.000236361
chr4	37630512	37631155	intronic	RELL1	6.98068	8.09149	1.14337	5.90912e-06	0.00023647
chr2	40624643	40625274	intronic	SLC8A1	7.8346	6.39612	-1.41861	5.93057e-06	0.000237192
chr6	40688805	40689693	intergenic	LRFN2,LOC101929555	8.6506	7.44677	-1.20347	5.93318e-06	0.000237192
chr14	64422912	64423472	ncRNA_intronic	MIR548AZ	7.06639	8.19953	1.16326	5.93997e-06	0.000237343
chr20	25272020	25272822	intronic	PYGB	8.10674	6.37305	-1.71053	5.94715e-06	0.000237509
chr10	31492859	31493526	ncRNA_intronic	LOC101929352	8.1051	9.10147	1.02223	5.95224e-06	0.000237592
chr12	125889973	125890620	intronic	TMEM132B	6.58001	7.89174	1.29114	5.97459e-06	0.000238363
chr12	109348944	109349556	intronic	SVOP	8.42355	6.95934	-1.44046	6.00589e-06	0.000239159
chr15	58814633	58815521	intronic	LIPC	7.3058	5.82277	-1.35448	5.9982e-06	0.000239159
chr3	66138947	66140491	intronic	SLC25A26	10.0467	9.18098	-0.834914	6.00667e-06	0.000239159
chr4	30721021	30721597	promoter	PCDH7	8.51834	7.45741	-1.02434	6.01007e-06	0.000239173
chr7	92842010	92842720	intronic	HEPACAM2	8.08976	6.98361	-1.08083	6.01359e-06	0.000239193
chr4	167076423	167077341	intergenic	TLL1,SPOCK3	7.40891	6.12491	-1.23299	6.02569e-06	0.000239412
chr3	45624384	45625066	intergenic	LARS2,LIMD1	7.58713	6.32711	-1.21322	6.02491e-06	0.000239412
chr2	135435397	135436236	intronic	TMEM163	7.95638	6.512	-1.40254	6.04467e-06	0.000239944
chr2	30911693	30912336	intergenic	LCLAT1,CAPN13	7.75194	6.59334	-1.13159	6.06426e-06	0.000240601
chr3	195076694	195077517	intronic	ACAP2	7.58005	6.36187	-1.21805	6.10081e-06	0.000241929
chr6	108968474	108968957	intronic	FOXO3	8.34674	6.9668	-1.33963	6.10473e-06	0.000241963
chr2	51258918	51260310	promoter	LOC730100	10.1566	9.19726	-0.926212	6.1124e-06	0.000242023
chr10	36123750	36124368	intergenic	PCAT5,ANKRD30A	7.85876	6.61959	-1.20954	6.125e-06	0.000242191
chr10	93963724	93964374	intronic	CPEB3	8.45489	7.39223	-1.02396	6.12249e-06	0.000242191
chr18	64349893	64350768	intergenic	CDH19,MIR5011	8.26401	7.16347	-1.09022	6.16102e-06	0.000243459
chr12	126742350	126743279	intergenic	LOC101927464,LOC100128554	7.71365	6.42359	-1.30609	6.16688e-06	0.000243484
chr1	234857443	234857788	intergenic	LOC101927787,LINC01132	7.40609	6.12438	-1.2678	6.16782e-06	0.000243484
chr5	55859983	55861751	intronic	C5orf67	8.41309	7.2982	-1.09042	6.17298e-06	0.000243565
chr7	110286689	110287697	intergenic	EIF3IP1,IMMP2L	8.63774	7.61101	-1.0137	6.178e-06	0.000243641
chr9	19570781	19571405	intronic	SLC24A2	9.40068	8.27566	-1.08999	6.19626e-06	0.000244117
chr18	75588235	75589013	intergenic	GALR1,LINC01029	8.27535	7.03402	-1.18827	6.21011e-06	0.000244541
chr10	94732473	94733023	intronic	EXOC6	7.63097	6.1977	-1.39465	6.21608e-06	0.000244653
chr4	170892733	170893082	ncRNA_intronic	LOC100506085	7.54142	6.37496	-1.17174	6.22715e-06	0.000244967
chr2	166491183	166491883	intronic	CSRNP3	10.2744	9.38973	-0.851038	6.24308e-06	0.000245471
chr7	140917403	140918352	intronic	TMEM178B	8.01783	6.63883	-1.36109	6.24737e-06	0.000245517
chr5	141126526	141127790	intergenic	ARAP3,PCDH1	10.7375	9.88857	-0.823677	6.25909e-06	0.000245855
chr1	35449745	35451326	promoter	ZMYM6NB	8.82238	7.66813	-1.10644	6.28492e-06	0.000246746
chr21	47264983	47266017	intergenic	LOC100129027,PCBP3	8.59185	9.59543	1.06825	6.30581e-06	0.000247443
chr2	5660453	5661196	intergenic	LINC01249,LINC01248	8.04387	6.33463	-1.67343	6.32881e-06	0.000247975
chr10	113968786	113969976	intergenic	GPAM,TECTB	8.43125	7.24137	-1.1573	6.32547e-06	0.000247975
chr6	130693251	130693847	intronic	TMEM200A	7.91207	6.73827	-1.14478	6.32803e-06	0.000247975
chr4	128329641	128330310	intergenic	MIR2054,INTU	8.38734	7.32696	-1.04467	6.33401e-06	0.000247994
chr9	108163802	108164675	intergenic	SLC44A1,FSD1L	9.91248	10.7266	0.844563	6.33557e-06	0.000247994
chr6	112065070	112065878	intronic	FYN	7.5947	6.32307	-1.26202	6.36201e-06	0.000248905
chr2	168107550	168108365	exonic	XIRP2	7.96733	6.68034	-1.26006	6.37534e-06	0.000249179
chr4	149135672	149136828	intronic	NR3C2	9.14015	8.16641	-0.95294	6.37434e-06	0.000249179
chr10	125537996	125538875	intronic	CPXM2	7.74662	6.23374	-1.50676	6.38197e-06	0.000249191
chr11	113348025	113348432	intergenic	DRD2,TMPRSS5	7.78001	6.53373	-1.21486	6.38031e-06	0.000249191
chr12	57453619	57454632	exonic	NEMP1	7.09465	8.18408	1.1442	6.40381e-06	0.00024992
chr6	88654781	88655471	intergenic	LOC101928911,SPACA1	8.37777	7.13828	-1.2161	6.41034e-06	0.000250051
chr1	237271514	237272194	intronic	RYR2	8.0653	6.89271	-1.15906	6.43014e-06	0.000250699
chr7	5465233	5465771	intergenic	TNRC18,FBXL18	9.21249	8.08164	-1.08267	6.454e-06	0.000251381
chr5	7348109	7349150	promoter	LOC101929261	8.58214	7.4987	-1.06978	6.45763e-06	0.000251398
chr14	78877683	78878747	intronic	NRXN3	8.21871	7.128	-1.06892	6.46616e-06	0.000251605
chr7	113146210	113146768	intergenic	LINC00998,PPP1R3A	7.42475	6.19015	-1.23272	6.483e-06	0.000252136
chr3	2139291	2139725	promoter	CNTN4	7.95682	6.81158	-1.12014	6.48913e-06	0.00025225
chr6	110662916	110663716	intronic	METTL24	7.67516	6.37743	-1.27662	6.50123e-06	0.000252596
chr2	59756724	59757446	intergenic	LOC101927285,MIR4432HG	8.62612	9.51093	0.91917	6.51015e-06	0.000252818
chr7	47344615	47345216	intronic	TNS3	7.8601	6.68911	-1.13929	6.53679e-06	0.000253727
chr15	42309169	42309869	intronic	PLA2G4E	7.41011	8.39165	1.01495	6.56879e-06	0.000254844
chr3	83563648	83564741	intergenic	GBE1,LINC00971	7.77991	8.76629	1.02373	6.57341e-06	0.000254898
chr5	50683080	50684005	exonic	ISL1	8.60507	7.56559	-1.02426	6.58318e-06	0.000255025
chr3	50229680	50230617	promoter	GNAT1	9.4332	10.2267	0.835335	6.58103e-06	0.000255025
chr7	38257301	38257782	intronic	STARD3NL	8.17684	9.13802	0.985778	6.59791e-06	0.000255345
chr14	104617888	104618459	exonic	KIF26A	6.69431	7.98125	1.26144	6.59601e-06	0.000255345
chr12	109193245	109193688	intronic	SSH1	7.55072	6.18607	-1.32154	6.60404e-06	0.000255375
chr5	32506077	32506745	intergenic	ZFR,SUB1	8.07203	6.94488	-1.10061	6.6054e-06	0.000255375
chr10	121759267	121760040	intergenic	MIR4682,PLPP4	6.05918	7.21277	1.18658	6.60842e-06	0.000255375
chr8	21987306	21987755	intronic	HR	9.01535	7.87213	-1.11773	6.61661e-06	0.000255567
chr5	148513086	148514407	intergenic	LOC255187,ABLIM3	8.54665	9.43807	0.918594	6.6382e-06	0.000256275
chr7	44307397	44308120	intronic	CAMK2B	8.45862	7.43147	-1.00818	6.65518e-06	0.000256805
chr16	50913603	50914207	intergenic	CYLD,LOC101927334	8.26581	6.98228	-1.26088	6.66723e-06	0.000257143
chr14	87927983	87928642	intergenic	LOC283585,GALC	8.43496	9.32412	0.918047	6.67163e-06	0.000257188
chr15	89437525	89439041	promoter	HAPLN3	8.9973	9.90301	0.935076	6.67592e-06	0.000257219
chr10	104215580	104216003	ncRNA_exonic	RPARP-AS1	8.53175	9.42869	0.935953	6.67898e-06	0.000257219
chr18	47005684	47006243	downstream	C18orf32,RPL17-C18orf32	7.5521	6.1581	-1.41828	6.69302e-06	0.000257634
chr18	5413454	5413957	intronic	EPB41L3	8.81685	7.81428	-0.968852	6.70747e-06	0.000258064
[truncated: 6,546 more rows]
