# Supplementary material for: ATAC-Seq analysis reveals a widespread decrease of chromatin accessibility in age-related macular degeneration
Source: Nat Commun. 2018 Apr 10;9:1364. doi: 10.1038/s41467-018-03856-y (PMC5893535; doi:10.1038/s41467-018-03856-y)
Supplement: Supplementary file 7 — Supplementary Data 4 [file 41467_2018_3856_MOESM7_ESM.xlsx]

## Sheet: Differential ATAC-Seq peaks
Supplementary Data 4. Differential ATAC-Seq peaks of macular vs. peripheral RPE samples from normal eyes
Chromosome in hg19	Start site in hg19	End site in hg19	Type	Nearby gene	Average ATACseq in normal macular RPE samples	Average ATACseq in normal peripheral RPE samples	log fold change of macula vs periphery in normal RPE	P value	Fdr
chr16	84328042	84328791	promoter	WFDC1	8.21575	6.56532	-1.95875	2.18477e-19	4.67513e-16
chr5	6602650	6603583	intronic	NSUN2	6.53205	6.10037	-1.68257	5.17695e-08	9.40198e-06
chr6	39211372	39212044	intergenic	KCNK5,KCNK17	7.30169	6.53437	-1.42029	1.21317e-08	2.8092e-06
chr19	40304026	40304880	intergenic	LEUTX,DYRK1B	6.94627	6.49854	-1.41063	3.57262e-07	4.41793e-05
chr2	175712164	175712728	promoter	CHN1	7.58015	6.43063	-1.40013	3.90452e-08	7.3068e-06
chr5	134914373	134915013	promoter	CXCL14	8.36722	7.10355	-1.39239	2.58004e-11	1.30909e-08
chr1	115809253	115809948	intergenic	TSPAN2,NGF	6.90357	6.17445	-1.37431	6.75314e-06	0.000439061
chr9	12814270	12814984	promoter	LURAP1L-AS1	7.657	6.62598	-1.35145	2.5408e-07	3.39044e-05
chr22	44529718	44530538	intronic	PARVB	7.83292	6.65514	-1.32314	1.3612e-09	4.28012e-07
chr5	168139441	168139947	ncRNA_exonic	LOC101927969	7.02574	5.57193	-1.31717	1.15882e-05	0.000663902
chr3	89156362	89157165	promoter	EPHA3	8.91296	7.26392	-1.31614	1.10583e-11	5.85221e-09
chr18	71949130	71949609	intronic	CYB5A	7.18464	6.04364	-1.31148	2.44149e-05	0.00118738
chr12	124488437	124489124	intronic	ZNF664,ZNF664-FAM101A	7.31507	6.43884	-1.31025	4.08625e-07	4.94135e-05
chr4	24211916	24212703	intergenic	PPARGC1A,MIR573	6.91275	6.16277	-1.29991	4.18998e-05	0.0017932
chr18	35067327	35067850	intronic	CELF4	7.37432	6.16517	-1.28282	1.7745e-06	0.000151361
chr6	9646521	9647234	intergenic	LOC100506207,TFAP2A	7.00577	6.46985	-1.26721	9.40711e-06	0.000562563
chr6	92009146	92009822	intergenic	MAP3K7,MIR4643	7.19465	6.62638	-1.2584	1.1254e-06	0.000104903
chr18	5488692	5489346	exonic	EPB41L3	7.9108	6.65625	-1.25126	7.89967e-08	1.31796e-05
chr19	54000522	54001351	intergenic	ZNF813,ZNF331	6.96148	6.18678	-1.25034	3.23775e-05	0.0014796
chr3	140834599	140835169	intronic	SPSB4	6.88089	6.22856	-1.2486	3.26176e-05	0.00148387
chr3	187984444	187985099	intronic	LPP	6.80553	6.14144	-1.23448	2.82952e-05	0.00132503
chr15	31694774	31695371	intronic	KLF13	6.68826	5.43277	-1.23369	7.08111e-05	0.00266242
chr10	15557048	15557636	UTR3	ITGA8	7.37014	6.18939	-1.23096	2.60726e-06	0.00020481
chr11	130253438	130254343	intergenic	ZBTB44,ADAMTS8	7.71091	7.19646	-1.23004	3.14675e-08	6.12148e-06
chr15	30165863	30166615	intronic	TJP1	7.16686	6.49304	-1.22578	7.71419e-06	0.000481203
chr16	65093322	65093868	intronic	CDH11	7.81795	6.06771	-1.22377	1.12857e-06	0.000104999
chr2	106814430	106814709	intergenic	UXS1,PLGLA	6.86336	6.25979	-1.21901	3.82406e-05	0.00167297
chr20	17986336	17987009	intergenic	MGME1,OVOL2	7.63227	6.61108	-1.21296	3.49401e-07	4.38686e-05
chr11	75896872	75897499	UTR3	WNT11	6.78848	6.30144	-1.20548	3.88707e-05	0.00169601
chr13	25727721	25728278	intergenic	PABPC3,AMER2	7.13928	6.007	-1.19357	7.87625e-05	0.00287571
chr10	1316318	1317088	intronic	ADARB2	7.20322	5.9616	-1.18832	7.42796e-05	0.00275288
chr14	76934052	76934590	intronic	ESRRB	7.09546	6.39975	-1.18662	2.44511e-06	0.000194614
chr5	2387290	2388324	intergenic	LOC100506858,IRX2	7.48277	6.10818	-1.18363	3.03305e-06	0.000230012
chr7	100709054	100709952	intergenic	MUC17,TRIM56	7.50108	6.65993	-1.17885	1.0177e-06	9.76374e-05
chr9	112320950	112321522	intergenic	MIR3927,PALM2	7.32944	6.3278	-1.17155	2.86275e-06	0.000221187
chr14	98121484	98122270	ncRNA_intronic	LOC100129345	7.64534	6.69183	-1.16347	3.37564e-06	0.000250587
chr7	30926048	30926697	ncRNA_intronic	INMT-FAM188B	7.66002	6.7063	-1.16317	1.10359e-06	0.000103261
chr18	328640	329334	intronic	COLEC12	6.56638	5.98219	-1.16252	0.000134707	0.0042581
chr11	94814601	94815018	intergenic	SRSF8,ENDOD1	6.95481	5.97838	-1.16062	7.63033e-05	0.00280465
chr7	46972398	46973037	intergenic	LOC730338,TNS3	6.60726	5.78162	-1.15967	0.000808869	0.0155476
chr2	2879943	2880633	intergenic	MYT1L,LINC01250	6.79682	6.13983	-1.15373	0.000133553	0.0042325
chr10	21861424	21861920	intronic	MLLT10	6.8568	6.37125	-1.15173	3.98816e-05	0.00173091
chr7	25445224	25445789	intergenic	NPVF,MIR148A	6.71528	6.09996	-1.15152	9.22861e-05	0.00322131
chr8	27797231	27798058	intronic	SCARA5	7.38762	6.89996	-1.15004	4.03645e-06	0.000293879
chr6	140783689	140784512	intergenic	MIR3668,MIR4465	6.64253	6.13506	-1.14722	0.000460995	0.0103839
chr22	31498484	31498846	intronic	SMTN	7.35321	6.69047	-1.14594	1.02505e-06	9.79359e-05
chr9	133887619	133888230	intronic	LAMC3	7.18063	5.8128	-1.14091	5.58599e-05	0.00221527
chr3	34053465	34053968	intergenic	PDCD6IP,LOC101928135	6.84187	6.40213	-1.13765	0.000120429	0.00390974
chr9	137118007	137118481	intergenic	RNU6ATAC,RXRA	6.7392	5.89882	-1.13607	0.000460451	0.0103773
chr9	18478598	18479396	intronic	ADAMTSL1	7.2528	6.6528	-1.13576	1.57066e-05	0.000837518
chr3	36881898	36882860	intronic	TRANK1	7.16127	6.21851	-1.13402	1.91546e-06	0.000160865
chr3	169417079	169417841	intergenic	MECOM,TERC	6.26866	5.2295	-1.13279	0.00128302	0.0214987
chr20	25034181	25034571	intronic	ACSS1	7.87458	6.76209	-1.12613	1.52817e-06	0.000134483
chr2	3706996	3707509	intronic	ALLC	7.81912	6.47517	-1.1253	3.65409e-07	4.47371e-05
chr12	31671598	31672113	intronic	DENND5B	7.9794	6.94003	-1.12274	2.19497e-07	3.03011e-05
chr3	122755281	122756107	intergenic	SEMA5B,PDIA5	7.22126	6.13708	-1.11924	4.33994e-05	0.00184137
chr6	166075955	166077015	promoter	PDE10A	7.96085	6.65478	-1.11922	4.36587e-07	5.17771e-05
chr10	5576992	5577707	intergenic	CALML3,LOC105376382	6.88503	6.26976	-1.11408	9.03433e-05	0.00316923
chr13	98434050	98434771	intergenic	RAP2A,IPO5	7.42361	6.75002	-1.1137	7.39552e-06	0.000472095
chr17	6701091	6701803	downstream	TEKT1	6.56909	6.08632	-1.1122	0.000315084	0.00794755
chr14	98154316	98154957	promoter	LOC100129345	6.81612	5.74869	-1.11022	0.000462702	0.0103985
chr7	24517179	24517919	intergenic	NPY,MPP6	7.70594	7.12585	-1.10639	7.41939e-07	7.80257e-05
chr12	114691808	114692593	intergenic	RBM19,TBX5	7.0367	6.23806	-1.10445	3.06127e-05	0.00141073
chr8	49951562	49952487	intergenic	SNAI2,C8orf22	7.02184	5.85701	-1.10391	0.000216263	0.00598977
chr2	206596169	206597034	intronic	NRP2	7.9518	7.31411	-1.10345	3.40667e-07	4.32129e-05
chr2	224590161	224590650	intergenic	SCG2,AP1S3	8.11352	7.27935	-1.10182	2.1722e-07	3.03011e-05
chr14	24109682	24110317	intronic	DHRS2	6.81351	6.09898	-1.10123	0.000564432	0.0120467
chr6	106245782	106246402	intergenic	PREP,PRDM1	7.33252	6.70005	-1.0925	2.85019e-05	0.00132965
chr2	30163374	30164037	intergenic	ALK,YPEL5	6.97039	6.48453	-1.08924	7.34128e-05	0.00272916
chr15	25982273	25982957	intronic	ATP10A	7.12119	6.5467	-1.08716	4.70035e-05	0.00194726
chr11	57082967	57083385	intronic	TNKS1BP1	7.0632	6.2824	-1.08019	7.57054e-05	0.00278903
chr7	75595761	75596364	intronic	POR	8.08757	7.49993	-1.07969	2.64576e-07	3.50512e-05
chr6	113932474	113932986	intergenic	RFPL4B,LOC101927686	7.64186	6.42438	-1.07519	4.51882e-06	0.000319544
chr12	100304850	100305253	intronic	ANKS1B	7.17367	6.14629	-1.0742	0.000390665	0.00921052
chr8	95262451	95263026	exonic	GEM	8.17371	6.90543	-1.07316	2.6493e-07	3.50512e-05
chr9	101751762	101752357	intronic	COL15A1	7.15895	6.40953	-1.06846	0.000168828	0.00500872
chr7	54971599	54972242	intergenic	LOC100996654,EGFR	6.49028	6.06691	-1.06743	0.00109844	0.019246
chr13	24275555	24276487	intergenic	TNFRSF19,MIPEP	7.59549	6.87331	-1.06727	5.94256e-06	0.000395771
chr5	118014439	118015267	intergenic	LOC102467225,DTWD2	7.58809	5.93347	-1.06045	0.000162656	0.00488522
chr3	72395647	72396196	intergenic	LINC00870,RYBP	7.44263	6.78155	-1.05771	1.35233e-05	0.00074366
chr12	81991632	81992377	promoter	PPFIA2	7.80224	6.82919	-1.05705	1.92433e-06	0.000161071
chr5	135355021	135355493	intergenic	LECT2,TGFBI	7.04093	6.25717	-1.05186	0.000212188	0.00591105
chr14	73278979	73279788	intronic	DPF3	8.17208	6.97728	-1.05111	2.19792e-07	3.03011e-05
chr4	141217436	141217971	ncRNA_intronic	SCOC-AS1	7.5117	6.89772	-1.04924	1.31019e-05	0.000727805
chr14	78786193	78786967	intergenic	NONE,NRXN3	6.89442	6.36612	-1.04846	0.000521629	0.0113778
chr2	86038140	86038744	intergenic	ATOH8,LOC284950	7.57229	6.97676	-1.04333	5.10122e-06	0.000351142
chr7	50725023	50725578	intronic	GRB10	7.25749	6.64842	-1.03892	0.000160146	0.00482182
chr20	52354931	52355386	intergenic	LOC105372672,SUMO1P1	7.56891	6.33814	-1.03765	4.39096e-05	0.00185343
chr9	106379268	106379937	intergenic	LINC01492,LOC101928523	7.32786	5.98738	-1.03408	0.000213553	0.00594202
chr20	39497339	39497863	intergenic	MAFB,LOC100128988	6.76804	6.69316	-1.03379	9.50262e-05	0.00329195
chr9	134827138	134827862	intronic	MED27	6.87153	6.43172	-1.02678	0.000109703	0.00363561
chr10	70752724	70753149	intronic	KIAA1279	7.0534	6.23881	-1.02662	0.000511072	0.0112042
chr6	140374468	140375012	ncRNA_intronic	LOC100507477	6.62666	6.02395	-1.02654	0.0010992	0.0192525
chr8	108815955	108816797	intergenic	ANGPT1,RSPO2	7.43044	6.71411	-1.02572	5.2931e-05	0.00212488
chr3	124556544	124557052	intronic	ITGB5	7.77466	7.19123	-1.02331	2.80513e-06	0.000217417
chr2	107192357	107192837	intergenic	RGPD3,ST6GAL2	6.61569	5.66661	-1.02237	0.000946752	0.0173285
chr5	3595128	3596143	promoter	IRX1	7.7873	6.79396	-1.02129	1.11864e-05	0.000646148
chr6	43973852	43974725	ncRNA_intronic	LOC101929705	8.99639	7.67302	-1.02039	3.91877e-09	1.07749e-06
chr14	80678392	80678810	ncRNA_intronic	DIO2-AS1	7.63908	6.65443	-1.01854	1.67109e-05	0.000876036
chr12	27311158	27311741	intergenic	C12orf71,STK38L	7.72047	6.09662	-1.01773	5.62961e-05	0.00222534
chr6	5730618	5731329	intronic	FARS2	7.49705	6.8443	-1.01711	1.82514e-05	0.000940604
chr5	141742281	141742865	ncRNA_intronic	LOC101926941	7.25731	6.51186	-1.01495	9.8934e-05	0.00337078
chr14	76461595	76462545	intronic	IFT43	6.99482	6.51878	-1.01119	0.000295587	0.00757309
chr4	113437584	113438079	promoter	NEUROG2	7.44928	6.11951	-1.00962	0.000337551	0.00833432
chr1	81762235	81762828	intergenic	LOC101927412,LOC101927434	7.88284	6.63006	-1.00891	1.09057e-05	0.0006337
chr4	144547431	144548075	intronic	FREM3	7.35951	6.75777	-1.00853	2.57381e-05	0.00123706
chr13	34216516	34217260	intronic	STARD13	6.91649	6.34238	-1.00725	0.000762531	0.0148986
chr9	82676715	82677485	intergenic	LINC01507,TLE1	7.20343	6.7743	-1.00706	0.000135664	0.00428287
chr4	186559555	186560498	exonic	SORBS2	7.55517	6.50161	-1.00655	6.16937e-05	0.0024003
chr6	82726897	82727479	intergenic	LINC01526,IBTK	7.37317	6.49217	-1.00566	0.00013654	0.00429845
chr4	77119005	77119436	intronic	SCARB2	7.32671	6.35887	-1.00332	0.000435077	0.00994573
chr3	158480257	158481185	intergenic	RARRES1,MFSD1	7.27455	6.89262	-1.00285	6.4689e-05	0.00248152
chr10	44829923	44830726	intergenic	C10orf142,CXCL12	8.74418	7.80041	-1.00261	1.84934e-07	2.69286e-05
chr7	41025844	41026440	intergenic	LINC01450,LINC01449	6.43502	6.01964	-1.00017	0.00239022	0.0325331
chr2	235588532	235589219	intergenic	ARL4C,LINC01173	6.49649	5.92084	-1.00007	0.00166895	0.0255294
chrX	102406884	102407503	intergenic	NXF3,BEX4	7.9066	7.04315	-0.998999	8.18936e-06	0.000505082
chr3	41189786	41190398	intergenic	ZNF621,CTNNB1	6.9391	6.68093	-0.997508	0.000143503	0.00447265
chr20	42478222	42479009	intergenic	GTSF1L,LOC105372626	6.60997	6.17111	-0.997273	0.00213337	0.0301631
chr18	43668286	43668989	intronic	ATP5A1	8.23356	7.22291	-0.995749	2.6167e-06	0.000205073
chr3	119878868	119879340	intergenic	GSK3B,GPR156	7.18111	6.27017	-0.995455	8.79513e-05	0.00310524
chr2	166325939	166326515	promoter	CSRNP3	8.53677	7.44779	-0.994862	1.01736e-06	9.76374e-05
chr9	117047575	117048060	intronic	COL27A1	6.95052	6.7534	-0.994796	7.7515e-05	0.0028407
chr3	192606658	192607325	intronic	MB21D2	7.59354	6.79947	-0.994309	1.82813e-05	0.00094116
chr8	120581043	120581738	exonic	ENPP2	6.49827	5.86217	-0.994106	0.00190316	0.0279856
chr16	81214334	81215264	promoter	PKD1L2	8.96182	8.10276	-0.991825	3.3337e-08	6.42709e-06
chr9	16213783	16214224	intronic	C9orf92	6.70322	6.24552	-0.989553	0.00110143	0.019271
chr11	21910297	21910784	intergenic	NELL1,ANO5	6.85175	6.04585	-0.986624	0.00146202	0.0234157
chr2	19938315	19938934	intergenic	OSR1,LINC00954	6.74845	5.83511	-0.985717	0.00177416	0.0267193
chr10	82277072	82277697	exonic	TSPAN14	6.93811	6.50235	-0.984738	0.000290357	0.00747803
chr8	26506125	26506868	intronic	DPYSL2	7.14156	6.10338	-0.981857	0.000415455	0.0096178
chr7	143015726	143016220	intronic	CLCN1	7.07917	6.15457	-0.980963	0.000679835	0.0138548
chrX	119805887	119806724	intergenic	C1GALT1C1,CT47B1	7.09877	6.46115	-0.97856	0.000735855	0.0145823
chr14	85994952	85995215	promoter	FLRT2	7.77381	6.61991	-0.977749	2.73137e-05	0.00129478
chr16	14107379	14108274	ncRNA_intronic	LOC101927311	6.83977	6.49155	-0.976901	0.00105333	0.0187119
chr19	5934882	5935815	intronic	RANBP3	7.51508	6.93044	-0.976481	2.29011e-05	0.001126
chr14	89695236	89695966	intronic	FOXN3	7.1519	6.8613	-0.972873	0.000150624	0.00465072
chr1	115968827	115969352	intergenic	NGF,VANGL1	6.5521	6.06008	-0.971905	0.00167206	0.0255419
chr5	9455533	9456994	intronic	SEMA5A	8.26746	7.17493	-0.971901	6.58037e-06	0.000428961
chr9	12775426	12776912	promoter	LURAP1L	9.93807	8.63723	-0.967776	3.40659e-13	2.61972e-10
chr14	89595602	89596296	intergenic	TTC8,FOXN3	8.381	6.87601	-0.96741	3.45646e-06	0.00025559
chr1	21669022	21669367	intronic	ECE1	6.96297	6.34125	-0.967024	0.000663453	0.0136112
chr13	107165434	107166389	intronic	EFNB2	7.4553	6.17526	-0.965717	0.000426586	0.00982443
chr18	65192439	65193293	ncRNA_intronic	LOC643542	8.01776	7.34378	-0.965108	1.24398e-05	0.000701317
chr2	175892559	175893409	intergenic	CHN1,ATF2	7.39883	6.83155	-0.964886	9.72513e-05	0.00333084
chr2	26947133	26947710	intronic	KCNK3	7.2059	6.4879	-0.962559	0.000158323	0.00479225
chr13	31551777	31552279	intergenic	TEX26,HSPH1	6.78446	6.22536	-0.95983	0.0019293	0.0282267
chr1	49207047	49207556	intronic	AGBL4,BEND5	6.82747	6.26728	-0.959556	0.00153061	0.0241294
chr6	85473820	85474789	promoter	TBX18	8.73413	8.0185	-0.95858	3.56062e-07	4.41418e-05
chr6	91859375	91860413	intergenic	MAP3K7,MIR4643	8.09977	7.33678	-0.956868	2.00999e-05	0.00101671
chr1	87744909	87745687	intergenic	LOC101927844,LMO4	6.99318	6.16965	-0.956715	0.00107799	0.018989
chr3	54925375	54925982	exonic	CACNA2D3	7.48104	6.72752	-0.955824	0.000145099	0.00451411
chr5	14588724	14589733	intronic	FAM105A	7.94873	7.40657	-0.954147	9.22399e-06	0.000554984
chr9	122725914	122726515	intergenic	LINC01613,MIR147A	7.28282	6.63915	-0.953679	0.000130142	0.00414416
chr7	39125175	39125780	exonic	POU6F2	7.5498	6.58676	-0.953589	0.000147476	0.00457938
chr8	70404614	70405326	promoter	SULF1	7.91828	6.91414	-0.953332	2.8436e-05	0.00132783
chr1	112807065	112807599	intergenic	LOC643355,CTTNBP2NL	7.00426	6.27517	-0.953189	0.000966257	0.0175387
chr11	111339760	111340603	intronic	BTG4	8.78878	7.632	-0.951965	1.90971e-07	2.75544e-05
chr16	80934096	80934730	intergenic	PRCAT47,CMC2	7.58901	6.95702	-0.951769	3.43828e-05	0.00154823
chr1	60135358	60135929	intronic	FGGY	7.01715	6.26971	-0.951749	0.000879714	0.0164683
chr20	49277657	49278410	intronic	FAM65C	7.30235	6.67745	-0.950979	0.000129246	0.00411988
chr6	1695697	1696788	intronic	GMDS	7.20053	6.69419	-0.950199	0.000182222	0.00527555
chr9	18438233	18438984	intergenic	SH3GL2,ADAMTSL1	7.00648	6.48852	-0.949052	0.000742515	0.0146706
chr18	3155193	3156385	intronic	MYOM1	7.89251	7.22641	-0.948852	1.74289e-05	0.000905804
chr5	134911853	134912640	intronic	CXCL14	8.70785	7.40268	-0.948655	1.75693e-07	2.58895e-05
chr14	66512116	66512824	intergenic	FUT8,LINC00238	7.3518	6.33519	-0.948298	0.000138995	0.00435449
chr14	94326103	94326824	intergenic	PRIMA1,FAM181A-AS1	7.1639	6.46365	-0.947467	0.000229883	0.00625092
chr6	3281834	3282815	intronic	SLC22A23	7.84737	7.37796	-0.947318	8.45822e-06	0.000517903
chr4	120656236	120656888	intergenic	PDE5A,LINC01365	7.25704	6.85847	-0.946674	0.000153908	0.00471955
chr16	73089535	73089827	intronic	ZFHX3	7.28353	6.10048	-0.946429	0.000639268	0.0132182
chrX	13912987	13913638	intronic	GPM6B	7.06826	6.24997	-0.946155	0.00115511	0.0199547
chr19	18127980	18128777	intergenic	ARRDC2,IL12RB1	8.16978	7.25031	-0.944623	5.73807e-06	0.000384756
chr1	210410314	210410889	intronic	SERTAD4	7.40004	6.76283	-0.943843	5.56653e-05	0.00220942
chr1	31575274	31575887	intergenic	PUM1,NKAIN1	7.21877	7.05023	-0.942439	8.22177e-05	0.00296231
chr11	2118487	2119273	intergenic	H19,IGF2	8.2938	7.69993	-0.940446	1.88729e-06	0.000159052
chr20	47092066	47092744	intergenic	LINC00494,PREX1	7.8035	7.11192	-0.940318	1.22405e-05	0.000691668
chr7	42131110	42131682	intronic	GLI3	6.74487	6.06295	-0.939641	0.0012166	0.0206617
chr2	36933064	36933743	intronic	VIT	7.07862	6.63685	-0.939479	0.000479674	0.0106727
chr10	111725210	111725666	ncRNA_intronic	ADD3-AS1	7.02925	6.65538	-0.939355	0.00028068	0.00727446
chr17	55887939	55888904	intergenic	CCDC182,MRPS23	7.89285	7.29845	-0.936771	7.58692e-06	0.000475676
chr6	2877712	2878094	promoter	SERPINB9P1	7.47387	6.84438	-0.936144	0.000130619	0.00415558
chr5	150017039	150017520	intronic	SYNPO	7.2581	6.77967	-0.934164	0.000125378	0.00402443
chr3	178684200	178685079	intergenic	KCNMB2-AS1,ZMAT3	7.1684	6.10055	-0.931818	0.00237195	0.0324098
chr1	201871308	201871722	intronic	LMOD1	6.90717	6.12176	-0.93134	0.00224318	0.0311871
chr2	29678040	29678795	intronic	ALK	7.18823	6.21704	-0.930879	0.000390979	0.00921052
chrX	24260753	24261325	intergenic	ZFX,SUPT20HL2	7.01861	6.13324	-0.930455	0.00127892	0.0214462
chr1	48315348	48316062	intronic	TRABD2B	7.1826	6.26704	-0.928679	0.000390116	0.00920439
chr2	192782169	192783045	intergenic	SDPR,TMEFF2	6.85021	6.22443	-0.927639	0.00234444	0.032155
chr8	21567922	21568851	intronic	GFRA2	8.24755	7.35964	-0.926663	6.05578e-06	0.000401141
chr8	27765452	27766171	intronic	SCARA5	7.25319	6.55454	-0.92635	0.00035031	0.00853949
chr12	127769259	127770107	intergenic	LOC101927592,LOC101927616	7.18922	6.89556	-0.926306	0.000228696	0.00623188
chr7	107612154	107612972	intronic	LAMB1	6.89124	6.26254	-0.926251	0.00217273	0.0305703
chr11	112434708	112435572	intergenic	LOC387810,LOC101928847	7.00343	6.78299	-0.924948	0.000403404	0.00939627
chr1	56912191	56912831	intergenic	MIR4422,PLPP3	6.90654	6.36754	-0.924258	0.00144084	0.0231914
chr5	148786008	148786640	promoter	CARMN	7.53201	6.59001	-0.922185	3.49361e-05	0.00156314
chr18	21405915	21406543	intronic	LAMA3	7.56869	6.91834	-0.92161	0.000130968	0.0041586
chr11	131535866	131536312	intronic	NTM	7.1501	6.08458	-0.921566	0.00174887	0.0264031
chr10	121173211	121174105	intronic	GRK5	8.00152	7.44999	-0.920425	1.37023e-05	0.000751229
chr14	70345829	70346554	promoter	SMOC1	7.24911	6.59636	-0.920045	0.00041921	0.00968651
chr20	891948	892575	intronic	ANGPT4	6.93863	6.52241	-0.919738	0.00095408	0.0174108
chr2	215345817	215346403	intronic	VWC2L	8.35641	7.29113	-0.919225	6.88906e-06	0.000445544
chr15	100781777	100782694	intronic	ADAMTS17	7.17891	6.37152	-0.918997	0.00061913	0.0129063
chr18	34160157	34160647	intronic	FHOD3	6.96134	6.51273	-0.918706	0.000745071	0.0147028
chr5	169137555	169138130	intronic	DOCK2	7.59864	6.51474	-0.918064	0.000143089	0.00446571
chr2	29239240	29239729	intronic	FAM179A	7.50017	6.57775	-0.917783	0.000244851	0.00656722
chr4	134067681	134068134	ncRNA_intronic	LOC101927359	7.5691	6.4743	-0.91715	0.000477683	0.0106388
chr7	4921616	4922299	intronic	RADIL	7.35918	7.01338	-0.916534	0.000166159	0.00495943
chr11	133994675	133995244	intronic	JAM3	7.22851	6.49333	-0.916468	0.000349774	0.00853487
chr2	211251332	211251891	ncRNA_intronic	LANCL1-AS1	7.77904	5.92466	-0.91644	0.00037767	0.00899699
chr7	98628492	98629106	ncRNA_exonic	LOC101927550	6.46767	6.31267	-0.916265	0.00240508	0.0326451
chr17	789258	789839	intronic	NXN	6.75191	6.3933	-0.915974	0.000906633	0.0168448
chr10	95218464	95219058	intronic	MYOF	7.70352	7.2625	-0.915952	1.97258e-05	0.00100161
chr5	7412398	7413108	intronic	ADCY2	6.98139	6.09775	-0.914649	0.00130262	0.021664
chr18	56691976	56692580	intergenic	ZNF532,OACYLP	6.5493	5.98269	-0.914599	0.00395846	0.0448695
chr10	105205705	105206355	UTR3	PDCD11	7.47809	7.13485	-0.91458	6.08309e-05	0.00237612
chr12	79817788	79818354	intronic	SYT1	7.98232	7.39775	-0.914573	2.17876e-05	0.00108585
chr8	135539979	135540587	intronic	ZFAT	6.77097	6.19087	-0.914496	0.00388888	0.0443712
chr11	3174577	3175152	intronic	OSBPL5	7.20471	6.73278	-0.914359	0.000571825	0.0121518
chr6	113917879	113918706	intergenic	RFPL4B,LOC101927686	7.13428	6.7451	-0.91434	0.00062264	0.012952
chr4	57937438	57937948	intronic	IGFBP7	7.31337	6.63503	-0.913643	0.000552947	0.0118478
chr5	148810297	148811146	ncRNA_intronic	CARMN	7.31243	6.55549	-0.912989	0.000176461	0.00516964
chr7	124283245	124283896	intergenic	LOC101928211,GPR37	8.11292	6.81381	-0.912945	2.5687e-05	0.00123698
chr19	32508286	32509437	intergenic	THEG5,LINC01533	7.09579	6.88021	-0.912676	0.000392794	0.00923216
chr1	118221236	118221922	intergenic	FAM46C,GDAP2	7.37851	6.08739	-0.912589	0.00119707	0.0204215
chr8	61966636	61967207	intergenic	LOC100130298,CLVS1	6.90816	6.3565	-0.911818	0.00160804	0.024919
chr11	47026188	47026647	intronic	C11orf49	7.39735	6.78041	-0.911682	0.000116383	0.00381361
chr3	27718984	27719520	intergenic	SLC4A7,EOMES	7.01517	6.69938	-0.911154	0.000909617	0.016879
chr4	138296513	138296992	intergenic	LOC729307,PCDH18	7.64551	6.64307	-0.910851	0.000177484	0.00518105
chr2	235748902	235749312	intergenic	LINC01173,SH3BP4	6.76472	6.20934	-0.909534	0.00164855	0.0253156
chr20	30183418	30184412	intergenic	HM13-AS1,ID1	8.62182	7.77432	-0.908684	2.06809e-06	0.000170086
chr2	109938553	109939099	intronic	SH3RF3	6.75487	6.59125	-0.907437	0.00174443	0.0263522
chr18	7902274	7902905	intronic	PTPRM	6.59159	6.52718	-0.906868	0.00182587	0.0272231
chr5	7208976	7209538	intergenic	MIR4278,MIR4454	6.83593	6.16532	-0.905209	0.00298528	0.0375402
chr20	45302600	45303394	intronic	SLC13A3	7.12525	6.42915	-0.904997	0.000903556	0.0168003
chr5	15008603	15009038	intergenic	ANKH,LOC101929454	7.02927	6.46738	-0.903613	0.00140496	0.022806
chr3	72173015	72173623	intergenic	LINC00877,LINC00870	6.81184	6.19705	-0.900379	0.00222672	0.0310637
chr1	206807105	206807479	promoter	DYRK3	7.02357	6.49127	-0.900174	0.00145428	0.0233525
chr14	78730277	78731373	intergenic	NONE,NRXN3	8.38698	7.16741	-0.898837	1.41399e-05	0.000768979
chr10	5641811	5642476	intergenic	LOC105376382,ASB13	7.23641	6.52936	-0.898628	0.000344397	0.00844554
chr5	66431065	66431879	intronic	MAST4	8.01966	6.64902	-0.897141	4.41488e-05	0.00186033
chr1	230289449	230290064	intronic	GALNT2	7.1755	6.3491	-0.896305	0.00192759	0.0282099
chr9	101265100	101265725	intronic	GABBR2	7.35553	6.5499	-0.895962	0.000231089	0.0062664
chr11	112831802	112832426	promoter	NCAM1	8.6804	7.68167	-0.895754	2.41907e-06	0.000192965
chr4	22654782	22655434	intergenic	ADGRA3,GBA3	7.74568	6.12396	-0.89559	0.000336555	0.00832391
chr12	112860332	112860796	intronic	PTPN11	7.14287	6.50039	-0.894193	0.00103285	0.0184782
chrX	47483074	47483481	downstream	CFP	6.97192	6.27329	-0.893878	0.00157827	0.0245582
chr1	35920095	35920594	intronic	KIAA0319L	7.04249	6.63157	-0.893841	0.000853399	0.0161297
chr7	30951023	30951595	promoter	AQP1	8.31651	7.07452	-0.893128	5.39655e-06	0.000367361
chr4	153273543	153274298	promoter	FBXW7	8.76871	7.88101	-0.892409	2.60918e-06	0.00020481
chr17	148472	149171	intronic	RPH3AL	6.85539	6.15036	-0.892334	0.0016029	0.024855
chr7	134534598	134535395	intronic	CALD1	6.80186	5.90608	-0.892147	0.00301055	0.0377504
chr4	114366305	114366914	intergenic	ANK2,CAMK2D	7.43671	6.77013	-0.89194	0.000400315	0.00934644
chr11	116596550	116597124	intergenic	LOC101929011,BUD13	7.51072	6.96591	-0.891159	0.000158095	0.00478828
chr10	130929615	130930483	intergenic	LINC01163,MGMT	7.22851	6.85816	-0.890313	0.000245591	0.00658347
chr3	42190441	42190903	promoter	TRAK1	7.14612	6.8045	-0.890066	0.000377488	0.00899699
chr11	79124275	79124717	intronic	TENM4	7.46542	7.08496	-0.889662	0.000161387	0.00485216
chr3	16490043	16490880	intronic	RFTN1	7.94555	7.35301	-0.889654	3.57501e-05	0.00158657
chr3	123379673	123380259	intronic	MYLK	7.40251	6.87368	-0.888549	0.000154667	0.00472422
chr16	49673573	49674246	intronic	ZNF423	7.54436	7.09656	-0.888418	9.02976e-05	0.00316923
chr8	70536384	70537123	exonic	SULF1	8.013	7.33429	-0.887027	4.01601e-05	0.00173687
chr12	83076188	83076397	intergenic	METTL25,TMTC2	7.61115	6.09749	-0.88614	0.000720939	0.0144062
chr11	45043174	45043868	intergenic	LOC221122,PRDM11	7.54995	7.27604	-0.885958	4.56849e-05	0.00190872
chr14	22733291	22734101	intergenic	OR4E1,DAD1	6.96359	6.31719	-0.885807	0.00244037	0.0329513
chr4	121617036	121617671	intronic	PRDM5	7.86122	6.40015	-0.885399	0.000136629	0.00429845
chr4	156447570	156448136	intergenic	MAP9,GUCY1A3	6.80028	6.00716	-0.884884	0.00421513	0.0468404
chr9	133656186	133656939	intronic	ABL1	6.91144	6.57949	-0.884881	0.00183267	0.0272832
chr6	3592506	3593110	intergenic	SLC22A23,PXDC1	6.83675	6.42275	-0.883773	0.00303761	0.037964
chr7	73670728	73671253	promoter	RFC2	7.20797	6.93931	-0.883691	0.00027475	0.00717367
chr7	134463964	134464692	promoter	CALD1	7.70598	6.9315	-0.882439	0.000143208	0.0044666
chr2	98776825	98777413	intronic	VWA3B	6.72937	6.39171	-0.881168	0.00248932	0.0332926
chr11	36112724	36113462	intronic	LDLRAD3	6.7364	6.29368	-0.880839	0.00244509	0.0329772
chr18	44519547	44520427	intergenic	PIAS2,KATNAL2	6.73472	6.36402	-0.880811	0.00447007	0.0486088
chr5	135389292	135389777	exonic	TGFBI	6.97529	6.48998	-0.878209	0.0028792	0.0367018
chr7	95138486	95139058	intronic	ASB4	7.62428	6.85264	-0.878101	0.000118272	0.00386009
chr17	42664612	42665430	intergenic	FZD2,LINC01180	7.1571	6.98939	-0.877846	0.000182617	0.00528171
chr1	186943806	186944405	intronic	PLA2G4A	7.08966	6.42429	-0.877799	0.0029512	0.0372816
chr9	19460223	19460622	intergenic	ACER2,SLC24A2	8.26566	6.73244	-0.877586	5.0656e-05	0.00205874
chr2	105910407	105910878	intronic	TGFBRAP1	7.16155	6.20738	-0.877336	0.00177811	0.0267476
chr11	64631849	64632553	intronic	EHD1	8.07898	7.57502	-0.877303	3.18327e-05	0.00145876
chr3	15371675	15372040	exonic	SH3BP5	7.32279	6.60101	-0.87677	0.000739967	0.014632
chr10	72311711	72312216	intronic	PALD1	6.47547	6.18061	-0.876635	0.00408266	0.0458653
chr1	48347416	48348060	intronic	TRABD2B	7.45365	6.74992	-0.876465	5.00229e-05	0.00204144
chr15	29277053	29277812	intronic	APBA2	7.78338	7.19892	-0.875745	8.1608e-05	0.00295114
chr5	63801462	63802541	promoter	RGS7BP	8.02576	7.36552	-0.874977	6.87009e-05	0.00260096
chr12	120637650	120638071	intronic	RPLP0	6.83057	6.3475	-0.874531	0.00372897	0.0432545
chr15	61946916	61947588	intergenic	RORA,VPS13C	6.93851	6.42121	-0.87383	0.00105057	0.0186822
chr17	8446446	8446949	intronic	MYH10	6.7337	6.44764	-0.873594	0.00233751	0.0320997
chr2	121677456	121678253	intronic	GLI2	7.98892	7.4735	-0.873335	2.45939e-05	0.0011949
chr2	86012160	86012843	intronic	ATOH8	7.28398	6.60523	-0.873262	0.000301983	0.00770486
chr8	13416459	13416938	intergenic	DLC1,C8orf48	7.46751	6.37565	-0.873124	0.00017102	0.00504622
chr12	133170492	133170952	intergenic	FBRSL1,LRCOL1	8.5813	8.00916	-0.872168	9.21756e-07	9.05511e-05
chr10	36111168	36111776	intergenic	PCAT5,ANKRD30A	7.40987	6.92099	-0.871612	0.000373231	0.00893884
chr9	32721261	32721778	intergenic	TAF1L,TMEM215	7.74893	6.44941	-0.871169	0.000196944	0.00558032
chr13	45942685	45943102	ncRNA_intronic	TPT1-AS1	7.32503	6.77994	-0.87099	0.000430617	0.0098805
chr1	14275294	14275982	intergenic	PRDM2,KAZN	6.78813	6.77579	-0.870385	0.000738422	0.0146126
chr5	176964423	176965224	exonic	FAM193B	7.86918	7.62181	-0.869996	2.75923e-05	0.00130203
chr3	129407083	129407641	intronic	TMCC1	7.1106	6.49027	-0.869728	0.00187421	0.0277089
chrX	22318341	22318782	ncRNA_intronic	PTCHD1-AS	7.12618	6.27773	-0.869632	0.00247307	0.0331835
chr15	48684491	48685081	intergenic	DUT,FBN1	6.41583	6.12862	-0.869522	0.00395838	0.0448695
chr2	110401809	110402766	intergenic	SOWAHC,RGPD6	7.89137	7.0352	-0.868189	0.000105858	0.00355391
chr5	61177589	61178119	intergenic	LOC100506526,KIF2A	6.87487	6.09147	-0.86771	0.00345651	0.0411314
chr7	28757420	28758546	exonic	CREB5	6.93935	6.44322	-0.866166	0.00153541	0.0241482
chr4	141782515	141782920	intergenic	TBC1D9,RNF150	7.75667	6.74252	-0.866032	0.000157119	0.00476754
chr21	32656051	32656862	intronic	TIAM1	6.91677	6.31893	-0.865875	0.00247389	0.0331855
chr5	14806483	14806985	intronic	ANKH	7.23292	6.77584	-0.864884	0.000886221	0.016553
chr11	104571279	104571860	intergenic	LOC102723895,CASP12	6.94208	6.06601	-0.863895	0.00363768	0.0425061
chr11	119176775	119177652	UTR3	CBL	7.3838	6.76216	-0.86383	0.000383616	0.00908587
chr9	123196786	123197252	intronic	CDK5RAP2	7.07944	6.66921	-0.863826	0.000715972	0.0143477
chr2	232220350	232221100	exonic	ARMC9	7.26473	6.61869	-0.863239	0.000312397	0.00790094
chr5	158931683	158932371	intergenic	LOC285627,LOC101927766	6.98457	6.48448	-0.862132	0.00229858	0.0317066
chrX	39767363	39767994	intergenic	MIR3937,BCOR	7.38607	6.98837	-0.861626	0.000329275	0.00819992
chr1	178029954	178030811	intergenic	LOC730102,RASAL2-AS1	7.4135	6.4367	-0.86032	0.00130686	0.021714
chr4	31237557	31238255	intergenic	LOC102723778,LOC102723828	8.19179	6.84101	-0.859239	5.24129e-05	0.0021058
chr4	148863782	148864567	intronic	ARHGAP10	7.89379	6.583	-0.857924	0.000214312	0.00595248
chr14	105741753	105742311	intronic	BRF1	6.82148	6.61175	-0.857817	0.000813498	0.0155883
chr12	76282959	76283474	intergenic	KRR1,PHLDA1	7.88839	6.67252	-0.856213	0.000141281	0.00441766
chr6	56767291	56767987	intronic	DST	7.38571	6.49198	-0.855757	0.00132161	0.0218641
chr13	104307814	104308881	intergenic	LINC01309,DAOA-AS1	9.01178	7.39544	-0.855753	6.24587e-06	0.000411657
chr6	109560986	109561697	intronic	LOC100996634	7.31183	6.57306	-0.854683	0.0014415	0.0231914
chr6	5752203	5753109	intronic	FARS2	7.34029	6.61343	-0.853096	0.00072214	0.0144145
chr3	188186508	188187610	intronic	LPP	8.37878	7.62171	-0.852103	2.76755e-05	0.0013047
chr16	87193662	87194381	intergenic	LOC440390,LOC101928708	7.27155	6.67591	-0.851998	0.000220936	0.00608156
chr5	141891474	141892093	intergenic	LOC101926941,FGF1	6.9119	6.26718	-0.851936	0.00300458	0.0377103
chr5	77973545	77974492	intergenic	LHFPL2,ARSB	7.25089	7.00118	-0.851755	0.000491685	0.0108761
chr3	4348345	4348955	intronic	SETMAR	7.33453	6.56244	-0.851556	0.000355471	0.0086396
chr9	134516826	134517866	intronic	RAPGEF1	8.38521	7.65236	-0.850335	6.78747e-06	0.000440711
chr8	37901184	37902003	intronic	EIF4EBP1	7.6444	7.2561	-0.848331	8.49602e-05	0.00302005
chr18	25688806	25689223	intronic	CDH2	7.86097	6.53717	-0.847976	0.000214755	0.00596143
chr13	98225186	98225774	intergenic	RAP2A,IPO5	7.86492	6.93141	-0.847486	0.000110396	0.00365145
chr1	172795177	172795954	intergenic	FASLG,TNFSF18	8.45183	7.69993	-0.847195	3.56725e-05	0.00158534
chr8	133911127	133911895	exonic	TG	6.76484	6.54646	-0.847149	0.00358478	0.0421542
chr8	72431860	72432780	intergenic	EYA1,MSC	6.90701	6.53522	-0.846684	0.0020848	0.0297499
chr6	90936865	90937360	intronic	BACH2	7.2576	6.40142	-0.845878	0.00280074	0.0360848
chr12	99653088	99653907	intronic	ANKS1B	7.66817	6.42568	-0.845826	0.000920346	0.0169714
chr12	8845225	8845538	intergenic	MFAP5,RIMKLB	8.07171	6.80766	-0.845512	6.96814e-05	0.00262395
chr5	7420622	7421574	intronic	ADCY2	7.24447	6.84103	-0.845321	0.00100924	0.0181152
chr8	135647738	135648532	intronic	ZFAT	7.98568	7.47113	-0.845074	5.59028e-05	0.00221527
chr3	167967119	167968283	promoter	EGFEM1P	9.14078	7.95163	-0.845072	2.69282e-06	0.000210036
chr1	8963881	8964401	intergenic	ENO1-AS1,CA6	7.83585	7.19503	-0.844573	4.22749e-05	0.00180455
chr2	144115499	144115966	intronic	ARHGAP15	7.59526	6.09713	-0.844031	0.000950151	0.0173552
chr14	73109952	73110435	intronic	DPF3	7.09147	6.61047	-0.844007	0.00118017	0.0202315
chr3	72940192	72940583	intronic	GXYLT2	7.60752	7.0065	-0.843462	0.000219786	0.00606006
chr6	158862639	158863404	intronic	TULP4	7.22522	6.78564	-0.843057	0.000473214	0.0105768
chr6	35468626	35468972	intronic	TULP1	7.3904	6.73735	-0.842161	0.000443791	0.0101121
chr5	15834677	15835357	intronic	FBXL7	7.62531	6.46021	-0.841413	0.000857247	0.01619
chr11	78955295	78955950	intronic	TENM4	6.87913	6.58239	-0.841314	0.00426147	0.047153
chr7	157064557	157065087	intergenic	UBE3C,DNAJB6	7.85285	6.86238	-0.840588	0.000165119	0.00494324
chr12	65930604	65931194	ncRNA_intronic	LOC100507065	7.045	6.64236	-0.84031	0.00189437	0.0279064
chr6	150641462	150641878	intergenic	PPP1R14C,IYD	6.95787	6.3785	-0.83998	0.00254023	0.0337534
chr3	141111938	141112416	intronic	ZBTB38	6.86207	6.33485	-0.839776	0.00292232	0.0370022
chr11	26353360	26354072	promoter	ANO3	7.78912	6.98112	-0.839186	0.000271417	0.00710929
chr8	96705205	96706182	ncRNA_intronic	C8orf37-AS1	7.00614	6.08854	-0.839135	0.0036175	0.0423655
chr9	140141674	140142005	intronic	FAM166A	7.08867	6.22201	-0.83884	0.00200549	0.0290391
chr5	2008011	2008656	intergenic	CTD-2194D22.4,LOC100506858	6.81917	6.38659	-0.838582	0.00360282	0.0422375
chr2	106208691	106209200	downstream	LOC285000	7.64509	6.51723	-0.838008	0.000506596	0.0111259
chr6	69488365	69488959	intronic	ADGRB3	7.49281	6.20944	-0.836909	0.00202963	0.0292682
chr12	92955335	92955729	intergenic	CLLU1,C12orf74	7.48941	6.5184	-0.835873	0.000614215	0.0128255
chr6	94129098	94129838	promoter	EPHA7	10.1111	9.06881	-0.835803	2.19178e-13	1.71227e-10
chr2	105925425	105926073	intronic	TGFBRAP1	7.50752	6.89464	-0.83568	0.000302696	0.00771108
chr1	92329672	92330374	intronic	TGFBR3	7.03565	6.31664	-0.83526	0.0027579	0.0356824
chr15	35087516	35087876	ncRNA_intronic	LOC101928174	6.93216	6.23115	-0.835231	0.00419238	0.046693
chr14	85427869	85428542	intergenic	NONE,LOC105370605	7.52176	6.70676	-0.83465	0.000324677	0.00812799
chr3	155972129	155972929	intronic	KCNAB1	7.09022	6.49716	-0.83406	0.00170786	0.0259385
chr3	124835473	124835863	intronic	SLC12A8	7.31249	6.74199	-0.834037	0.000253852	0.00674977
chr5	131335270	131335584	intronic	ACSL6	7.53627	6.24477	-0.832097	0.00151656	0.0239847
chr6	43967973	43968482	promoter	C6orf223	8.40032	7.65393	-0.832066	9.78601e-06	0.000579588
chr15	29269496	29270021	intronic	APBA2	7.19757	6.80316	-0.831369	0.00122047	0.0207131
chr9	124135309	124135947	intergenic	STOM,GGTA1P	7.21779	6.99881	-0.8309	0.000690968	0.0140136
chr2	135133488	135133902	intronic	MGAT5	7.41879	6.538	-0.830671	0.00086075	0.016225
chr7	151424493	151425304	intronic	PRKAG2	8.72238	8.0977	-0.830545	7.24079e-06	0.000463386
chr8	38720107	38720761	intergenic	TACC1,PLEKHA2	7.02784	6.53176	-0.829459	0.00275053	0.0356151
chr9	12774811	12775351	ncRNA_intronic	LURAP1L-AS1	7.95591	6.81918	-0.829433	0.000194113	0.00552553
chr20	36927031	36927784	intergenic	LOC149684,BPI	8.43911	7.95457	-0.829268	1.2718e-05	0.000712109
chr10	73307503	73308226	intronic	CDH23	8.23224	7.98412	-0.829159	1.51387e-05	0.000811633
chr20	54934816	54935277	intronic	FAM210B	7.87781	6.92017	-0.828782	0.000169784	0.00502167
chr1	204010381	204011298	promoter	LINC00303	6.82381	6.41782	-0.8286	0.00291454	0.0369513
chr18	39123753	39124389	intergenic	KC6,PIK3C3	7.58846	6.38974	-0.82859	0.000949905	0.0173552
chr4	185264693	185265324	ncRNA_intronic	LOC728175	8.45791	7.64917	-0.827953	3.2652e-05	0.00148387
chr1	878586	878847	exonic	SAMD11	6.81086	6.33196	-0.826829	0.00347043	0.0412072
chr20	17766774	17767405	intergenic	BANF2,SNX5	6.59762	6.09565	-0.82672	0.00367413	0.0427914
chrX	17392822	17393621	promoter	NHS	8.7904	7.76353	-0.826047	1.16008e-05	0.000663902
chr1	236182100	236182935	intronic	NID1	7.69598	7.38568	-0.825228	0.000177365	0.00518063
chr14	55118938	55119362	intronic	SAMD4A	7.18323	7.01318	-0.824567	0.000480067	0.0106767
chr18	51061081	51061489	UTR3	DCC	7.15496	6.0324	-0.823781	0.00427803	0.0472301
chr11	70454630	70455369	intronic	SHANK2	7.58272	6.94671	-0.823521	0.000154821	0.00472422
chr10	81927589	81928262	intronic	ANXA11	7.17996	6.86537	-0.822959	0.000620934	0.0129275
chr16	56135923	56136723	ncRNA_exonic	LOC283856	8.32122	7.6542	-0.822323	2.89888e-05	0.00134853
chr14	49580601	49581665	intergenic	LINC00648,RPS29	8.56585	7.30497	-0.822307	5.01549e-05	0.00204344
chr7	148885755	148886632	intergenic	ZNF398,ZNF282	7.27534	7.12366	-0.821718	0.000476607	0.0106325
chr10	97033106	97033738	intronic	PDLIM1	7.29655	6.74135	-0.820929	0.00119884	0.0204235
chr13	80324058	80324831	intergenic	LINC01068,LINC01038	7.55731	6.86371	-0.820884	0.000577195	0.0122395
chr1	15322602	15323161	intronic	KAZN	7.06274	6.63349	-0.820453	0.00244913	0.0330062
chr10	30100589	30101367	intergenic	SVIL,KIAA1462	7.00921	6.59612	-0.820417	0.00234141	0.0321354
chr2	179058422	179060197	promoter	OSBPL6	10.9214	9.83521	-0.818921	1.00047e-21	2.73555e-18
chr11	133990013	133990592	intronic	JAM3	6.90816	6.40265	-0.818893	0.00295876	0.0373484
chr3	116489686	116490181	intergenic	TUSC7,MIR4447	7.88356	6.87558	-0.818642	0.000234817	0.00634999
chr1	168578194	168579034	intergenic	XCL1,DPT	7.46721	6.88086	-0.818366	0.0005019	0.0110425
chr13	106929863	106930791	intergenic	LINC00343,LINC00460	8.3352	6.80803	-0.818301	0.000115158	0.00378353
chr11	87489174	87489670	intergenic	LOC105369423,RAB38	7.61078	6.56209	-0.818023	0.00102696	0.018383
chr13	107863377	107863742	intronic	FAM155A	7.58791	6.58202	-0.817995	0.000650731	0.0133948
chr11	45879414	45880055	intronic	CRY2	8.18802	8.04506	-0.816901	2.07195e-05	0.00104376
chr4	88949153	88949932	intronic	PKD2	7.21447	6.66575	-0.816333	0.00192743	0.0282099
chr2	210443880	210444546	promoter	MAP2	7.88724	7.02712	-0.814979	0.000207812	0.00582454
chr4	87737428	87738118	downstream	PTPN13	7.21225	6.47852	-0.814796	0.00221319	0.0309626
chr18	11178844	11179566	intergenic	PIEZO2,LINC01255	6.99345	6.66994	-0.813938	0.00222568	0.0310579
chr11	86406923	86407492	intergenic	ME3,PRSS23	7.30699	6.87305	-0.813438	0.00143487	0.0231597
chr15	52051713	52052265	intronic	TMOD2	6.99328	6.28187	-0.813353	0.00446513	0.0485658
chr2	239318242	239318854	intergenic	TRAF3IP1,ASB1	6.87296	6.54805	-0.812878	0.00156702	0.024476
chr2	119997989	119998747	intronic	STEAP3	7.22823	6.58962	-0.812708	0.00109209	0.0191619
chr8	109481609	109482400	exonic	EMC2	7.69159	6.64284	-0.81209	0.000832033	0.0158293
chr7	30903151	30903862	ncRNA_intronic	INMT-FAM188B	7.61531	6.77879	-0.81197	0.000353769	0.00860675
chr3	101881771	101882574	promoter	LOC101929411	7.51989	7.01721	-0.811845	0.000884207	0.0165216
chr16	64509594	64510327	intergenic	NONE,CDH11	7.5219	7.01895	-0.811727	0.000459266	0.0103639
chr8	27096395	27097188	exonic	STMN4	7.8384	7.64272	-0.81146	7.40414e-05	0.00274612
chr14	53773632	53774119	intergenic	LOC101927620,MIR5580	7.42876	6.43163	-0.810761	0.0013885	0.0226434
chr2	27408106	27408950	intergenic	TCF23,SLC5A6	7.25048	7.27496	-0.810441	0.000357556	0.008686
chr18	34879328	34880080	intronic	CELF4	8.04148	7.41044	-0.810321	0.000193735	0.00552437
chr7	15688024	15688784	intronic	MEOX2	7.62772	6.06695	-0.809647	0.00280786	0.0361471
chr8	109023762	109024553	intronic	RSPO2	7.76493	6.09269	-0.809136	0.00132547	0.0218911
chr14	57196964	57197780	intergenic	TMEM260,OTX2	7.64266	6.91327	-0.808004	0.000218843	0.0060476
chr15	63334209	63335116	promoter	TPM1	8.94499	8.28238	-0.807468	2.53723e-06	0.00020012
chr8	37457207	37457911	intergenic	LINC01605,ZNF703	7.24271	6.65421	-0.805765	0.00196741	0.0286395
chr15	28341065	28341774	intronic	OCA2	9.15963	8.23638	-0.805348	3.01501e-06	0.000229705
chr11	130392091	130392910	intergenic	ADAMTS15,MIR8052	8.2818	7.73942	-0.80457	9.36277e-05	0.00325659
chr19	5128397	5128865	intronic	KDM4B	7.40079	7.06945	-0.804154	0.0001782	0.00519397
chr2	168975158	168975887	intronic	STK39	8.00924	7.07093	-0.804052	0.000178244	0.00519397
chr3	72287435	72288214	intergenic	LINC00870,RYBP	6.9158	6.54961	-0.803384	0.00362045	0.0423655
chr1	21645151	21645676	intronic	ECE1	7.08995	6.80243	-0.803357	0.00172182	0.0260974
chr8	33210613	33211571	intergenic	NRG1,FUT10	6.96984	6.67069	-0.802718	0.00409987	0.0460063
chr8	141455141	141456052	intronic	TRAPPC9	7.73327	7.30622	-0.801947	0.000167161	0.0049752
chr11	89867464	89868231	promoter	NAALAD2	8.1452	6.98181	-0.80152	0.000394151	0.00925081
chr3	155868017	155868600	intronic	KCNAB1	7.55392	6.67301	-0.801196	0.000960612	0.0174911
chr6	169470566	169471363	downstream	LOC102724357	7.75439	7.44885	-0.80035	0.000278411	0.00723473
chr15	44975106	44976043	intergenic	PATL2,B2M	7.4961	7.62037	0.800054	0.000228803	0.00623188
chr8	38620095	38620550	intronic	TACC1	7.21307	7.75784	0.800186	0.000108453	0.00360412
chr9	94677994	94678858	intronic	ROR2	6.99007	7.67833	0.800916	0.000165454	0.00494723
chr2	181572287	181573021	ncRNA_intronic	SCHLAP1	7.4393	7.80986	0.801657	0.000128067	0.00409024
chr5	156535960	156536523	promoter	HAVCR2	7.11725	7.2807	0.80171	0.000753474	0.0148157
chr19	13265752	13266088	downstream	IER2	8.31597	8.61168	0.802361	8.4815e-06	0.000517908
chr17	76170336	76171083	exonic	TK1	8.41924	8.6786	0.802482	1.37539e-06	0.000123752
chr1	2587053	2587512	intronic	TTC34	6.83079	6.6896	0.802681	0.00112165	0.0195172
chr18	24230818	24231235	intronic	KCTD1	6.97996	7.29641	0.802875	0.000812946	0.0155883
chr11	116724204	116724840	ncRNA_intronic	APOA1-AS	7.25263	7.41878	0.802917	0.000475729	0.0106224
chr16	57461375	57462140	UTR3	CIAPIN1	6.76282	7.37662	0.803004	0.000672594	0.0137414
chr10	3847414	3847871	intergenic	KLF6,LOC105376365	7.18218	7.22843	0.803494	0.000759393	0.0148873
chr17	71948360	71949402	intergenic	LINC00469,RPL38	7.32307	7.93271	0.804276	0.000108109	0.00360202
chr1	3073299	3073884	intronic	PRDM16	7.14325	7.5273	0.804379	9.07045e-05	0.00317963
chr9	21964898	21965972	promoter;downstream	CDKN2A-AS1;CDKN2A	7.3069	7.51726	0.804414	0.00055222	0.0118408
chr10	126773859	126774933	intronic	CTBP2	7.48264	8.13048	0.804687	3.59061e-05	0.0015892
chr9	97807105	97808064	intronic	C9orf3	8.35031	8.70444	0.805037	4.91559e-07	5.66582e-05
chr14	74680524	74681406	intergenic	LIN52,VSX2	8.58427	8.63925	0.805412	1.76241e-07	2.58927e-05
chr15	51199198	51199855	promoter	AP4E1	7.52791	7.5643	0.805986	0.000306396	0.0077892
chr15	83611219	83611909	intronic	HOMER2	7.77437	8.16816	0.806113	1.64389e-05	0.000868102
chr14	68750096	68750825	intronic	RAD51B	7.52152	7.30505	0.80643	0.000210663	0.00588099
chr11	16023344	16023991	intronic	SOX6	7.05397	7.70107	0.807394	0.000320606	0.00805888
chr5	173390837	173391909	intergenic	CPEB4,C5orf47	7.91326	8.15731	0.807937	2.5472e-05	0.00122812
chr1	206736216	206736808	intronic	RASSF5	7.20342	7.47651	0.807982	0.000485881	0.0107768
chr21	11180918	11181809	intergenic	BAGE,NONE	8.01931	8.09796	0.808006	4.7584e-05	0.00196307
chr21	38337587	38338018	intronic	HLCS	7.59064	7.91404	0.808036	5.10695e-05	0.00206871
chr6	32407392	32407824	promoter	HLA-DRA	6.77288	7.13274	0.808075	0.00208198	0.0297269
chr6	156939665	156940430	intergenic	MIR1202,ARID1B	7.41102	7.81263	0.808568	8.43004e-05	0.00301308
chr17	63583543	63584310	intergenic	AXIN2,CEP112	6.99496	7.80264	0.808962	7.9681e-05	0.00290198
chr1	2584287	2586466	intronic	TTC34	9.00787	9.10161	0.809031	4.12532e-09	1.12798e-06
chr2	92323469	92323820	intergenic	ACTR3BP2,NONE	7.15313	7.20138	0.809291	0.000726447	0.0144634
chr5	77993960	77994635	intergenic	LHFPL2,ARSB	6.95531	7.5541	0.809297	0.000176463	0.00516964
chr17	1658513	1659165	UTR3	SERPINF2	7.36198	7.64579	0.80938	9.35514e-05	0.00325659
chr18	19513843	19514741	intergenic	MIB1,GATA6-AS1	7.4972	7.3017	0.809437	0.000130784	0.00415677
chr2	202073436	202074231	exonic	CASP10	6.92752	7.23117	0.810156	0.0012458	0.0210054
chr8	141844695	141845268	intronic	PTK2	6.71196	7.61587	0.810666	0.000395448	0.00926798
chrX	152786286	152786985	intergenic	BGN,ATP2B3	7.5352	8.1431	0.810838	3.67331e-05	0.00161853
chr7	157405430	157406368	intronic	PTPRN2	7.24985	7.51808	0.811097	0.000639041	0.0132182
chr15	65359322	65359810	intronic	RASL12	7.69321	7.94344	0.811372	3.3972e-05	0.00153394
chr4	151502820	151503280	promoter	MAB21L2	7.59151	7.8739	0.811436	0.000124176	0.00399972
chr12	120689782	120690151	intronic	PXN	7.34282	7.59752	0.811592	0.000187376	0.00539935
chr10	73565465	73565981	exonic	CDH23	6.9409	7.32036	0.811701	0.000672044	0.0137359
chr21	11144526	11146103	intergenic	BAGE,NONE	9.21146	9.33127	0.81219	1.17887e-09	3.82837e-07
chr6	139898326	139899022	intergenic	LINC01625,LOC100132735	7.18019	7.34396	0.812231	0.000188911	0.00542054
chr11	69476899	69477713	intergenic	CCND1,ORAOV1	7.68336	8.35623	0.812264	1.32415e-05	0.000732253
chr15	64302909	64303358	intronic	DAPK2	7.17875	7.33378	0.812655	0.000448684	0.0101839
chr10	86093740	86094283	intronic	CCSER2	7.85425	7.96843	0.812854	8.4711e-05	0.00302005
chr9	136825434	136826016	intronic	VAV2	6.81517	7.67708	0.813414	0.000348014	0.00850753
chr4	190642106	190642833	intergenic	LOC105379514,LINC01596	7.14051	7.24362	0.813463	0.000410753	0.00954036
chr16	33950081	33950521	intergenic	ENPP7P13,LINC00273	7.99396	8.21494	0.813802	2.73599e-05	0.00129478
chr1	25291403	25292097	promoter	RUNX3	7.52036	7.67233	0.813838	0.00018807	0.00541125
chr20	29650166	29650831	intergenic	MLLT10P1,DEFB115	7.15046	7.3865	0.814038	0.000523393	0.0113931
chr18	29823259	29823890	intergenic	MEP1B,GAREM1	7.46318	7.57154	0.81417	8.22856e-05	0.00296258
chr1	228916885	228917796	intergenic	RHOU,MIR4454	6.86663	7.22537	0.81418	0.000518699	0.0113411
chr17	1657758	1658432	exonic	SERPINF2	7.11243	7.54721	0.814286	8.11215e-05	0.00293786
chr12	111631860	111632703	intronic	CUX2	6.85249	7.41492	0.814704	0.000235565	0.00636477
chr16	88686181	88686954	intronic	ZC3H18	7.51987	7.568	0.815202	0.00022415	0.00614595
chr19	57513583	57514639	intergenic	MIMT1,USP29	7.41023	7.76175	0.815494	2.17977e-05	0.00108585
chr10	81955995	81956553	intronic	ANXA11	7.39009	7.74443	0.815604	0.000210093	0.00587509
chr10	88843655	88844428	intronic	GLUD1	6.90246	7.38037	0.815699	0.00102211	0.0183194
chr17	19441797	19442412	intronic	SLC47A1	6.51991	7.42162	0.815745	0.000461454	0.0103895
chr2	44995566	44996468	intronic	CAMKMT	7.64314	8.06641	0.815908	3.9184e-05	0.00170514
chr1	3023602	3024133	intronic	PRDM16	7.51058	8.04027	0.816776	1.74881e-05	0.000906966
chr16	79757372	79758075	ncRNA_intronic	MAFTRR	8.21399	8.44197	0.816884	4.25781e-06	0.000305235
chr14	65936315	65937575	intronic	FUT8	6.81025	6.78734	0.81722	0.00196306	0.0285931
chr15	26386252	26386756	intergenic	LINC00929,GABRB3	7.38915	7.1747	0.817694	0.000134279	0.00425003
chr21	10596983	10597852	intergenic	TEKT4P2,TPTE	6.95745	6.58759	0.818465	0.000981202	0.0177571
chr9	139397053	139397726	exonic	NOTCH1	7.11753	7.29983	0.818551	0.000103501	0.00349265
chr8	22046058	22046592	intronic	BMP1	6.31616	7.20848	0.819043	0.00353389	0.0417128
chr10	59969362	59970457	intronic	IPMK	6.92977	7.04774	0.819145	0.00131001	0.0217442
chr17	4380306	4381133	intronic	SPNS3	8.10045	8.68604	0.819145	1.04579e-06	9.89822e-05
chr3	186848138	186849063	intronic	RPL39L	7.86039	7.89928	0.819226	8.48817e-05	0.00302005
chr6	75354745	75356115	ncRNA_intronic	LOC101928516	7.25077	7.00498	0.819476	0.000717732	0.0143713
chr6	27858354	27858755	promoter	HIST1H3J	7.09807	7.2591	0.819911	0.000427469	0.00983238
chr5	110971086	110972130	ncRNA_intronic	STARD4-AS1	6.34258	7.09768	0.820194	0.0027668	0.035788
chr6	170580814	170581469	ncRNA_intronic	LOC285804	6.75674	7.00998	0.820991	0.00236871	0.0323746
chr19	3178443	3179233	promoter	S1PR4	7.56572	7.52528	0.821058	0.000155213	0.00473284
chr1	151918132	151918658	intergenic	THEM4,S100A10	7.93205	8.37224	0.821136	2.98851e-05	0.00138238
chr4	8411000	8411778	intronic	ACOX3	8.25983	8.24106	0.821682	2.90359e-06	0.000223291
chr20	45560241	45560970	intronic	EYA2	7.75956	8.40436	0.822029	1.75627e-05	0.000908919
chr4	84133402	84134063	intergenic	PLAC8,COQ2	7.72835	7.70453	0.822294	9.50457e-05	0.00329195
chr22	23062664	23063912	intergenic	GGTLC2,MIR650	7.53765	7.86005	0.822333	6.87927e-05	0.00260227
chr3	72220602	72221514	ncRNA_exonic	LINC00870	6.49687	7.50746	0.823195	0.000940481	0.0172522
chr11	121352680	121353677	intronic	SORL1	7.62781	7.95942	0.823232	8.89134e-05	0.00313246
chr14	67902418	67903438	intergenic	PLEK2,TMEM229B	7.12147	7.39511	0.823592	0.000263457	0.00695257
chr18	46259915	46260763	intronic	CTIF	6.65301	7.17209	0.823661	0.00240638	0.0326536
chr7	47525091	47525658	intronic	TNS3	7.52526	8.19072	0.823704	4.37093e-05	0.00184656
chr17	45783886	45784293	intronic	TBKBP1	7.44935	7.44931	0.823758	7.69276e-05	0.00282548
chr20	62266633	62267535	intergenic	LOC100505771,STMN3	7.59079	7.67294	0.823853	9.67087e-05	0.00333084
chr2	133770387	133771264	ncRNA_intronic	MIR7853	6.84644	7.35119	0.824002	0.000281365	0.00728839
chr22	40357275	40357822	intronic	GRAP2	7.28899	7.69084	0.82404	9.6574e-05	0.00333082
chr22	35780389	35780972	intronic	HMOX1	7.76307	8.26631	0.824538	2.49139e-06	0.000197454
chr11	70328015	70328873	intronic	SHANK2	7.5351	7.9908	0.824585	1.97374e-05	0.00100161
chr2	25555192	25555918	intronic	DNMT3A	8.1886	8.40579	0.824789	3.22019e-06	0.000241967
chr19	6536045	6536514	downstream	TNFSF9	7.01002	7.28253	0.824896	0.000769615	0.014978
chr16	33924453	33925038	intergenic	ENPP7P13,LINC00273	6.71894	6.89633	0.824919	0.00229795	0.0317066
chr14	100534851	100535399	intronic	EVL	7.7011	7.90677	0.825084	0.000113849	0.00374804
chr2	238807140	238807766	intronic	RAMP1	8.00741	8.23709	0.825135	2.81383e-05	0.00131894
chr12	51717660	51718192	promoter	BIN2	7.44502	7.43229	0.825285	0.000159874	0.00482182
chr3	87841675	87842838	promoter	HTR1F	6.77577	7.05221	0.825316	0.00181186	0.02708
chr4	37992879	37993514	intronic	TBC1D1	7.21733	7.46425	0.825419	0.000213894	0.00594423
chr21	10963598	10964473	intronic	TPTE	6.69782	6.33271	0.825429	0.00423461	0.04698
chr1	172787935	172788682	intergenic	FASLG,TNFSF18	6.76679	6.98794	0.826023	0.00260778	0.0343357
chr18	72961526	72962327	intronic	TSHZ1	7.41881	7.35276	0.826125	0.000230607	0.00626024
chr7	93519239	93520434	promoter	TFPI2	8.23021	8.57974	0.826499	1.25497e-05	0.000705896
chr20	4775571	4776552	exonic	RASSF2	6.47235	7.03482	0.826563	0.00294517	0.0372342
chr4	649022	650023	exonic	PDE6B	8.22633	8.71151	0.826574	5.75114e-07	6.35894e-05
chr15	92430563	92431793	intronic	SLCO3A1	7.68654	8.26199	0.826665	1.69454e-05	0.000883475
chr1	54047632	54048358	intronic	GLIS1	8.00143	7.92298	0.826962	1.27527e-05	0.000713237
chr5	49405658	49406043	intergenic	NONE,EMB	6.68195	6.91732	0.827198	0.00225717	0.0313155
chr14	61614469	61615508	intergenic	SLC38A6,TMEM30B	8.32667	8.56783	0.827385	2.25687e-06	0.000182692
chr20	5582746	5583401	intronic	GPCPD1	7.51209	7.72336	0.827436	0.00010658	0.00357084
chr17	56564684	56565774	promoter	HSF5	7.16602	7.31852	0.827637	0.000348135	0.00850753
chr2	232290338	232291286	intergenic	B3GNT7,NCL	7.32957	7.31515	0.827649	0.00032679	0.00815599
chr19	16181177	16181767	intronic	TPM4	7.81239	7.94049	0.827713	4.57947e-05	0.00191108
chr19	10538813	10539156	intronic	PDE4A	7.13061	7.36788	0.827822	0.000549764	0.0118001
chr20	23615754	23616355	exonic	CST3	7.7738	8.16336	0.828199	2.50844e-05	0.00121511
chr5	76028437	76029337	exonic	F2R	7.62135	7.5037	0.828578	0.000151815	0.00468164
chr13	100035153	100036072	ncRNA_intronic	MIR548AN	7.41231	7.91036	0.829084	9.37213e-05	0.0032572
chr3	75721148	75721865	promoter	LINC00960	7.44572	7.87057	0.829112	0.000104315	0.00350927
chr8	23618861	23619451	intergenic	NKX2-6,STC1	6.9034	7.27858	0.830351	0.00190774	0.0280362
chr4	44151832	44152602	intergenic	LVCAT1,KCTD8	7.41612	7.43011	0.83071	0.000143584	0.00447265
chr16	2307212	2308088	intronic	RNPS1	7.45866	7.90571	0.83072	2.13031e-05	0.0010666
chr1	36559519	36560008	UTR3	ADPRHL2	7.18143	7.92378	0.830765	4.39779e-05	0.00185472
chr2	235885855	235886427	intronic	SH3BP4	7.65552	7.93524	0.830891	1.08537e-05	0.000631424
chr6	170449194	170449668	intergenic	LINC00574,LOC102724511	7.18726	7.5746	0.831075	6.89075e-05	0.00260278
chr6	163590476	163590983	intronic	PACRG	7.14217	7.47223	0.831084	6.06201e-05	0.00236977
chr13	84700794	84702015	intergenic	SLITRK1,LINC00333	6.90893	6.86895	0.831594	0.000970624	0.0176018
chr2	220112432	220112751	exonic	STK16	7.12841	7.40057	0.831652	0.000596317	0.012553
chr4	1195687	1196228	ncRNA_intronic	LOC100130872	7.28549	7.54128	0.831686	0.000247227	0.00661899
chr3	177144810	177145638	intergenic	LINC00501,LINC00578	7.20434	7.23481	0.832005	0.000446175	0.0101523
chr9	97845512	97846183	intronic	C9orf3	7.31583	7.7059	0.832319	2.97629e-05	0.00137803
chr1	179560556	179561422	promoter	TDRD5	8.72933	8.85749	0.832349	7.97189e-08	1.3238e-05
chr9	130646579	130647290	downstream	ST6GALNAC6	7.69003	8.19483	0.832526	1.26681e-05	0.00071093
chr1	54446870	54447697	intergenic	LRRC42,LDLRAD1	7.15599	8.03711	0.832835	3.36773e-05	0.00152208
chr19	47470775	47471489	intronic	ARHGAP35	7.52458	7.66452	0.83292	3.92894e-05	0.00170822
chr22	38568810	38569191	intronic	PLA2G6	7.13466	7.37691	0.832938	0.000193999	0.00552553
chr16	67475051	67475743	intronic	ATP6V0D1	8.15206	8.72722	0.833012	9.56763e-07	9.36164e-05
chr20	24929522	24930165	promoter	CST7	8.00166	8.07372	0.833095	2.31968e-05	0.00113713
chr1	179147933	179148519	intronic	ABL2	7.09963	7.64062	0.833225	0.000202733	0.005718
chr3	133606704	133607401	intronic	RAB6B	6.96225	7.04175	0.833304	0.000889972	0.0166105
chr3	75718209	75719208	downstream	FRG2C,FRG2EP	8.46304	8.72814	0.833314	1.66628e-06	0.000143867
chr17	1167308	1167887	intergenic	ABR,BHLHA9	7.48891	7.75763	0.833669	1.8903e-05	0.000968104
chr6	157637300	157638139	intergenic	ARID1B,TMEM242	7.5436	8.03177	0.834214	2.75903e-05	0.00130203
chr22	44334304	44334955	intronic	PNPLA3	8.19104	8.4263	0.834267	2.36517e-07	3.21565e-05
chr5	21533567	21534508	ncRNA_intronic	GUSBP1	6.57933	6.54198	0.834491	0.00357375	0.0420687
chr21	11143625	11144354	intergenic	BAGE,NONE	8.50172	8.53959	0.834599	2.0735e-06	0.000170086
chr2	92318524	92318833	intergenic	ACTR3BP2,NONE	7.04112	7.23718	0.835148	0.000524645	0.0113997
chr13	100086513	100086966	intergenic	MIR548AN,LINC01232	6.89488	7.04869	0.835291	0.00204991	0.0294313
chr19	15783128	15784332	promoter	CYP4F12	6.62669	7.44586	0.835313	0.000612604	0.0128082
chr3	160304800	160305505	intergenic	KPNA4,ARL14	7.07689	7.33304	0.835542	7.22682e-05	0.00270275
chr14	57261559	57262484	intergenic	TMEM260,OTX2	8.28923	8.62424	0.836267	8.67452e-07	8.77978e-05
chr2	92319852	92321366	intergenic	ACTR3BP2,NONE	9.56257	9.78654	0.836494	4.28258e-14	3.90325e-11
chr22	42336010	42336470	promoter	CENPM	7.23821	7.51281	0.836662	0.000182757	0.00528171
chr6	149805850	149806790	promoter	ZC3H12D	7.7601	7.89836	0.837306	0.000106201	0.00356299
chr6	108478787	108479671	intergenic	OSTM1,NR2E1	7.44977	7.90624	0.838194	4.60672e-05	0.00191818
chr8	126157104	126158083	intronic	NSMCE2	7.11147	7.68417	0.839136	8.03411e-05	0.00291604
chr20	4347811	4348642	intergenic	ADRA1D,PRNP	7.05451	6.94722	0.839188	0.00102295	0.0183279
chr9	92504180	92505105	intergenic	UNQ6494,LOC101927847	6.56303	7.10753	0.839268	0.000360634	0.0087349
chr19	49381833	49382233	downstream	TULP2	7.3675	7.85463	0.839351	3.26402e-05	0.00148387
chr17	34948850	34949771	intronic	DHRS11	7.60752	8.1834	0.839413	1.81845e-05	0.000938139
chr19	50004057	50004633	promoter	MIR150	8.11636	8.16022	0.839705	1.49714e-05	0.00080706
chr22	45104882	45105481	intronic	PRR5,PRR5-ARHGAP8	7.83596	8.30121	0.839718	9.12092e-07	9.01414e-05
chr16	89668529	89669245	intergenic	CPNE7,DPEP1	6.58518	7.18735	0.840066	0.00205951	0.0295174
chr15	41035849	41036672	exonic	RMDN3	7.34053	7.46808	0.840513	0.000194109	0.00552553
chr19	1882401	1882849	intronic	ABHD17A	7.21131	7.28395	0.840744	0.000264878	0.00698259
chr7	131618431	131619077	ncRNA_intronic	LOC101928782	7.55882	7.64065	0.841522	2.7154e-05	0.00128875
chr11	61244527	61245440	intergenic	SDHAF2,PPP1R32	7.59522	8.2903	0.841599	8.08343e-06	0.000500196
chr17	17695774	17696674	exonic	RAI1	9.07826	9.54976	0.841757	6.74921e-12	3.91216e-09
chr9	134503206	134504158	exonic	RAPGEF1	8.19586	8.30374	0.841906	1.14175e-05	0.000657236
chr9	66470990	66471508	downstream	LINC01410	6.61325	6.65568	0.841923	0.00280865	0.0361471
chr19	4012248	4012725	intronic	PIAS4	7.1905	7.5164	0.841984	5.45278e-05	0.00217303
chr22	38711550	38711924	intronic	CSNK1E,LOC400927-CSNK1E	7.25779	7.81961	0.842384	5.30587e-05	0.00212827
chr7	158613879	158614358	intronic	ESYT2	6.6173	7.05648	0.84249	0.00269228	0.0351486
chr9	125132979	125133492	promoter	PTGS1	6.63801	6.98261	0.842557	0.00116095	0.0200275
chr3	184403324	184403908	intergenic	EPHB3,MAGEF1	7.21308	7.76907	0.84267	5.17395e-05	0.00208898
chr7	30766725	30767433	intergenic	CRHR2,INMT	7.31753	7.32245	0.843327	0.000288892	0.00745245
chr20	46115882	46116683	intergenic	ZMYND8,NCOA3	6.86445	7.24683	0.843905	0.000774153	0.0150124
chr13	31444285	31445127	intergenic	LINC00398,LINC00545	7.66298	8.46574	0.844409	3.90554e-05	0.00170256
chr1	15416851	15417372	intronic	KAZN	6.85171	7.55865	0.844757	3.52645e-05	0.00157497
chr9	134604433	134605156	intronic	RAPGEF1	7.26996	7.65918	0.845184	0.000124778	0.0040165
chrX	61717706	61718049	intergenic	NONE,SPIN4	7.13265	7.27522	0.845597	0.000599174	0.0125916
chr5	160365048	160365912	promoter	LOC285629	8.50767	8.67629	0.845706	3.33941e-07	4.26898e-05
chr11	17717217	17717871	promoter	LOC102723330	7.42907	7.78939	0.846327	3.54564e-05	0.00158004
chr2	46277020	46277879	intronic	PRKCE	8.54847	8.90803	0.846776	3.34302e-08	6.42709e-06
chr3	13462336	13462821	promoter	NUP210	7.24266	7.386	0.847072	0.000308547	0.00783174
chr20	4930333	4930863	intronic	SLC23A2	8.3781	8.56805	0.84713	5.42738e-07	6.11257e-05
chr17	80200904	80201636	UTR3	CSNK1D	8.39775	8.78597	0.847184	3.06288e-08	6.00581e-06
chr12	49380344	49381092	intergenic	WNT1,DDN	6.83956	7.21403	0.848116	0.000373128	0.00893884
chr22	18914540	18915005	intronic	PRODH	7.76976	8.29209	0.848146	5.38633e-06	0.000367173
chr4	49512168	49512709	intergenic	CWH43,NONE	7.96639	8.24897	0.848352	1.21649e-05	0.000688186
chr1	16950689	16951051	ncRNA_intronic	CROCCP2	6.73798	6.65385	0.848762	0.000950328	0.0173552
chr1	15498985	15499465	intronic	TMEM51	6.50306	7.07771	0.849281	0.0021072	0.0299654
chr20	25071208	25072213	intergenic	VSX1,LOC284798	7.23542	7.31922	0.851031	0.000227635	0.00621038
chr5	177668307	177668990	intronic	COL23A1	6.78625	7.12859	0.851191	0.000704525	0.0142051
chr9	68418464	68419010	intergenic	MIR4477A,FRG1JP	7.83471	7.93105	0.851278	2.25666e-05	0.00111289
chr9	139218833	139219365	ncRNA_exonic	DKFZP434A062	8.18305	8.62724	0.852318	2.54195e-07	3.39044e-05
chr3	69978076	69978559	intronic	MITF	7.10295	7.25898	0.85254	0.000218222	0.00604062
chr2	137084705	137085422	intergenic	CXCR4,THSD7B	7.81668	7.9111	0.853402	6.36606e-05	0.00246126
chr12	52249637	52250369	intergenic	LOC105369971,ANKRD33	6.35046	6.97189	0.853527	0.00245705	0.0330515
chr10	102811985	102812481	intergenic	SFXN3,KAZALD1	7.04687	7.86129	0.853879	1.93399e-05	0.000987396
chr6	159590022	159590838	promoter	FNDC1	6.58487	7.46666	0.853911	0.000315209	0.00794755
chr19	6521903	6522726	intergenic	TUBB4A,TNFSF9	7.7102	7.92439	0.85417	4.00415e-05	0.00173326
chr18	48737861	48738494	intergenic	MEX3C,LOC100287225	7.50032	7.5737	0.854675	7.71388e-05	0.00283113
chr11	124767578	124768273	promoter	ROBO4	6.63766	7.10006	0.855271	0.000695253	0.01407
chr9	130869732	130870355	UTR3	SLC25A25	7.59014	7.98206	0.855602	1.27888e-05	0.000714391
chr17	10087422	10088372	intronic	GAS7	7.25732	8.09363	0.855625	2.83994e-05	0.00132738
chr22	28216929	28217646	intergenic	MN1,PITPNB	7.38598	7.73422	0.856126	1.84068e-05	0.000946634
chr10	42527905	42528169	intergenic	NONE,LOC441666	6.9155	7.24485	0.856274	0.000432468	0.00990912
chr20	37209566	37210174	promoter	ADIG	7.24964	7.61892	0.856479	2.59748e-05	0.00124601
chr2	231694901	231695609	intergenic	CAB39,ITM2C	7.55591	8.19451	0.856505	9.87389e-06	0.00058409
chr17	54674847	54675226	downstream	NOG	6.99381	7.59053	0.856513	9.82725e-05	0.00335444
chr10	112116318	112116713	intergenic	SMNDC1,DUSP5	6.89847	7.03256	0.857109	0.0014353	0.0231597
chr3	52274557	52275010	promoter	LOC101929054	8.06578	8.64665	0.857181	1.00728e-06	9.72065e-05
chr2	224890337	224891096	intronic	SERPINE2	6.99329	7.30066	0.857213	0.000580172	0.012292
chr19	18401079	18401618	intergenic	MIR3188,LSM4	7.63869	7.99052	0.85744	6.57015e-05	0.00251253
chr3	155613150	155613785	intronic	GMPS	7.14768	7.30876	0.858646	0.00028754	0.00742879
chr22	43711244	43712119	intronic	SCUBE1	7.76029	8.21347	0.858885	1.9448e-06	0.000162395
chr17	22252752	22253497	intergenic	MTRNR2L1,NONE	7.80361	8.0083	0.859059	5.39591e-05	0.00215386
chr10	71050445	71051168	intronic	HK1	7.22665	7.29779	0.859406	2.77149e-05	0.0013053
chr8	82152825	82153546	intergenic	PAG1,FABP5	7.09769	7.1378	0.859852	0.000251869	0.00671154
chr2	70684070	70684725	intronic	TGFA	7.78159	8.06871	0.860058	1.11987e-05	0.000646148
chr1	43402136	43402517	intronic	SLC2A1	7.5375	7.86924	0.860353	2.68834e-05	0.00127961
chr1	12233563	12234181	intronic	TNFRSF1B	8.08142	8.24987	0.860505	5.67615e-06	0.000381467
chr15	101401528	101402286	intergenic	ASB7,ALDH1A3	7.2369	7.56314	0.861174	9.77282e-05	0.0033402
chr16	84639756	84640165	intronic	COTL1	7.3916	7.54165	0.861532	2.64658e-05	0.00126463
chr2	137139638	137140244	intergenic	CXCR4,THSD7B	7.20922	7.38761	0.862091	0.00036006	0.00872657
chr10	42384307	42385762	intergenic	NONE,LOC441666	11.6424	11.865	0.862283	4.80321e-36	3.93999e-32
chr2	113992841	113993384	exonic	PAX8	6.88745	7.17565	0.862813	0.00063318	0.0131279
chr2	91763870	91764107	intergenic	NONE,LOC654342	6.45944	6.50344	0.862862	0.0028246	0.0362593
chr5	60588748	60589447	intergenic	CTC-436P18.1,ZSWIM6	8.58261	8.51457	0.863024	3.93404e-07	4.78079e-05
chr10	42392587	42392838	intergenic	NONE,LOC441666	8.8799	9.09087	0.86401	2.03233e-08	4.38706e-06
chr11	50371213	50372534	ncRNA_intronic	LOC646813	6.87163	7.0454	0.864054	0.000173403	0.00510123
chr10	82049127	82049977	promoter	MAT1A	7.47005	7.83036	0.864707	2.6157e-05	0.00125231
chr2	135016232	135017096	intronic	MGAT5	7.07837	7.45385	0.865334	0.000116852	0.00382387
chr19	17112311	17113306	exonic	CPAMD8	7.45063	7.45735	0.865334	7.47669e-05	0.00276608
chr6	224992	225872	intergenic	LOC285766,DUSP22	7.15902	7.19068	0.865692	0.000336731	0.00832391
chr6	119635113	119635902	intronic	MAN1A1	7.3159	7.38713	0.866098	0.000199953	0.00565659
chr2	92290430	92291272	intergenic	ACTR3BP2,NONE	8.43667	8.63903	0.866549	1.04441e-06	9.89822e-05
chr1	53834138	53835009	intergenic	LOC105378732,SLC25A3P1	7.11486	7.48544	0.866821	4.69364e-05	0.00194726
chr9	67339226	67340256	intergenic	LOC102724580,LOC102723709	6.78702	6.64636	0.866849	0.00264541	0.0347105
chr2	92268972	92269746	intergenic	ACTR3BP2,NONE	7.07297	7.31781	0.866858	0.000457942	0.0103435
chr1	3053620	3054172	intronic	PRDM16	7.68591	8.49217	0.866897	7.14847e-07	7.59884e-05
chr20	57734281	57735060	intergenic	SLMO2-ATP5E,ZNF831	7.43523	7.60445	0.867692	7.25433e-05	0.002708
chr10	121065410	121066465	intronic	GRK5	8.39616	8.49923	0.8678	2.40157e-06	0.00019188
chr20	56014445	56014901	intergenic	RBM38,CTCFL	7.05209	7.58142	0.867804	7.17623e-05	0.00268768
chr21	31268989	31269733	intronic	GRIK1	6.62321	6.65125	0.869063	0.00268379	0.0350645
chr6	32590271	32591221	intergenic	HLA-DRB1,HLA-DQA1	7.339	7.69775	0.8692	8.48091e-05	0.00302005
chr2	238596272	238596704	intronic	LRRFIP1	7.62745	8.30928	0.869538	1.93668e-05	0.000987397
chr3	129031989	129032699	downstream	H1FX	7.48549	7.66666	0.870535	0.00015175	0.00468164
chr7	129864581	129865366	intergenic	SSMEM1,CPA2	7.60769	7.82861	0.870604	1.0991e-05	0.000637906
chr19	14621549	14622130	intergenic	GIPC1,DNAJB1	7.4533	7.84431	0.870746	8.55331e-05	0.00303291
chr3	113950296	113951312	intergenic	DRD3,ZNF80	7.25866	7.18922	0.871104	0.000254745	0.00676564
chr17	2169294	2170159	promoter	SMG6	7.16603	7.39426	0.871257	0.000134072	0.00424623
chr19	18597047	18597586	intronic	ELL	6.88628	7.54875	0.871324	0.000204889	0.00576561
chr12	53398047	53398580	promoter	EIF4B	7.07199	8.15942	0.871734	1.04375e-05	0.000612282
chr2	91793761	91794315	intergenic	NONE,LOC654342	6.9661	7.06591	0.871852	0.000380484	0.00903555
chr1	204053341	204053949	intronic	SOX13	7.93447	8.21291	0.872127	2.72616e-06	0.0002123
chr7	51037541	51038358	intergenic	GRB10,COBL	7.63323	8.09948	0.872722	7.47867e-06	0.000473828
chr17	80762555	80763160	intronic	TBCD	5.86627	6.98247	0.872724	0.00268526	0.0350744
chr22	50050892	50051676	promoter	C22orf34	7.25082	7.48483	0.873009	5.16941e-05	0.00208886
chr16	46420211	46420616	intergenic	NONE,ANKRD26P1	6.92422	7.12086	0.873021	0.000750303	0.0147652
chr7	107933527	107934117	intronic	NRCAM	6.5179	6.833	0.873888	0.00232124	0.0319476
chr6	170247261	170247738	intergenic	LINC00574,LOC102724511	6.93257	7.56073	0.874101	1.68128e-05	0.000878426
chr1	31379056	31379583	intronic	SDC3	7.11024	7.43769	0.874434	2.57112e-05	0.00123698
chr19	3132943	3133841	intergenic	GNA11,GNA15	7.7312	7.94756	0.87447	1.938e-05	0.000987397
chr8	876461	877143	ncRNA_intronic	ERICH1-AS1	7.62423	8.10834	0.874479	1.0693e-05	0.00062503
chr12	166133	166703	intergenic	LOC100288778,IQSEC3	6.81177	6.96535	0.8751	0.000477716	0.0106388
chr6	107429307	107429883	intronic	BEND3	7.26286	7.89	0.875524	2.03768e-05	0.00102755
chrX	102530948	102532044	promoter	TCEAL5	7.05683	7.68611	0.875728	0.000115856	0.00380139
chr15	65373396	65374105	downstream	KBTBD13	8.0839	8.30584	0.875824	8.38915e-07	8.62982e-05
chr19	7402323	7403004	intergenic	INSR,ARHGEF18	6.65271	7.12554	0.876214	0.000945349	0.0173092
chr12	9917326	9917706	intergenic	CD69,KLRF1	7.37822	7.49749	0.876958	6.37453e-05	0.0024626
chr4	49151383	49151912	intergenic	CWH43,NONE	6.93896	7.16267	0.877311	0.000400891	0.0093545
chr19	17564247	17564774	downstream	NXNL1	7.40869	8.14299	0.878081	3.9665e-06	0.000289643
chr19	995176	995796	downstream	WDR18	7.35652	8.2711	0.878088	6.04791e-06	0.000401141
chr14	70183195	70183809	downstream	SUSD6	6.83485	7.53936	0.878488	0.000324031	0.00812423
chr8	142419668	142420265	intergenic	GPR20,PTP4A3	7.21771	7.70253	0.878932	3.44856e-05	0.00155144
chr5	153582292	153582829	intronic	GALNT10	7.48713	7.79202	0.879031	1.5071e-05	0.000808888
chr18	19862092	19862891	intergenic	GATA6,CTAGE1	6.92187	7.16417	0.879054	0.000809895	0.0155584
chr12	56554266	56554548	exonic	MYL6	7.02537	7.24859	0.880012	0.000414907	0.00960963
chr21	36016855	36017587	intergenic	RCAN1,CLIC6	7.22928	8.0217	0.880195	5.90107e-06	0.000394074
chr17	31262644	31263514	exonic	TMEM98	7.95483	8.496	0.880341	6.04224e-07	6.60804e-05
chr6	155316198	155317212	intergenic	MIR1273C,TIAM2	7.82126	8.2448	0.88043	9.68691e-06	0.00057441
chr2	45017263	45017985	intergenic	CAMKMT,SIX3-AS1	6.86814	7.31417	0.880613	7.50096e-05	0.00277158
chr4	170272901	170273503	intergenic	SH3RF1,NEK1	6.8511	7.65106	0.881093	2.47238e-05	0.00120003
chr19	14656016	14656664	intronic	TECR	7.10914	7.66082	0.881557	3.77604e-05	0.00165855
chr3	81699956	81701114	intronic	GBE1	7.68904	7.69229	0.882023	2.78696e-05	0.00130936
chr13	111179559	111180349	intronic	RAB20	8.28322	8.74209	0.882759	2.7203e-07	3.57981e-05
chr13	46915117	46915849	downstream	KIAA0226L	6.54929	7.19535	0.883053	0.00133247	0.0219699
chr2	113914672	113915674	intergenic	IL1RN,PSD4	7.34534	7.74289	0.883391	5.92647e-05	0.00232417
chr17	62141159	62142119	exonic	ERN1	7.9313	8.29556	0.883451	2.67518e-06	0.000208991
chr13	27269981	27270525	intergenic	WASF3,GPR12	7.232	7.1984	0.883468	7.46196e-05	0.0027634
chr19	49377377	49377743	promoter	PPP1R15A	7.44705	7.67978	0.88467	1.49645e-05	0.00080706
chr12	109128134	109128417	intergenic	CORO1C,SSH1	7.29245	7.7766	0.884779	1.75237e-05	0.000907857
chr2	172960007	172960514	intergenic	DLX1,DLX2	6.66852	7.02725	0.884911	0.00176947	0.0266569
chr17	29835175	29836266	intronic	RAB11FIP4	7.96825	7.97726	0.885034	7.24968e-06	0.000463386
chr13	30151279	30152248	intronic	SLC7A1	7.86906	8.16353	0.885464	4.30771e-06	0.00030808
chr15	101389439	101390317	intergenic	ASB7,ALDH1A3	7.07431	7.60845	0.885468	7.38328e-05	0.00274044
chr19	16441222	16441739	downstream	KLF2	8.36265	8.75857	0.885502	4.67182e-07	5.4616e-05
chr6	27218751	27219938	exonic	PRSS16	8.38159	8.82602	0.885718	4.97492e-07	5.72081e-05
chr4	57772922	57773388	promoter	REST	7.18027	7.64205	0.886418	4.4461e-05	0.00187014
chr4	49512953	49513202	intergenic	CWH43,NONE	6.52138	6.83263	0.886793	0.00162572	0.0251003
chr10	42355061	42356564	intergenic	NONE,LOC441666	7.32447	7.36118	0.887287	4.69763e-05	0.00194726
chr2	30645002	30645719	intergenic	LOC285043,LCLAT1	7.17915	7.4241	0.887439	0.000100856	0.00342156
chr13	98039249	98040289	intronic	MBNL2	6.69068	7.30537	0.887568	0.000725542	0.0144571
chr19	8315679	8316455	exonic	CERS4	7.42218	8.12728	0.888356	4.66038e-06	0.000326738
chr16	89382403	89382954	intronic	ANKRD11	7.2831	7.51817	0.888444	5.48049e-05	0.00217878
chr1	108338535	108338995	intronic	VAV3	7.07729	7.28175	0.889458	0.000250386	0.00668361
chr15	32068146	32068773	intergenic	OTUD7A,CHRNA7	6.58966	6.82061	0.889961	0.000712568	0.0143203
chr22	36760995	36761458	intronic	MYH9	7.64111	8.14302	0.890262	2.27382e-05	0.0011191
chr7	142506190	142507274	intergenic	PRSS3P2,EPHB6	8.60916	8.53565	0.890753	5.10209e-07	5.82621e-05
chr8	61326100	61326636	promoter	LINC01301	7.83008	7.86064	0.890948	5.805e-06	0.000388186
chr19	36736031	36737368	intergenic	ZNF146,LOC100134317	7.00964	7.7442	0.891616	4.00135e-05	0.00173326
chr2	74519107	74519792	intronic	SLC4A5	8.2946	8.65951	0.892547	1.37468e-07	2.1143e-05
chr3	195512197	195513280	exonic	MUC4	7.33189	7.38026	0.892694	2.85947e-05	0.00133145
chr17	4436936	4438024	exonic	SPNS2	8.67527	9.14046	0.892845	8.31582e-11	3.62195e-08
chr16	23510952	23511441	intronic	GGA2	6.84401	7.3661	0.892983	5.8795e-05	0.00230759
chr21	36179827	36180974	intronic	RUNX1	7.48287	7.72466	0.893509	3.26462e-05	0.00148387
chr4	3828068	3828865	intergenic	ADRA2C,FAM86EP	7.87623	8.13305	0.894172	8.74107e-07	8.77978e-05
chr12	52541019	52541575	intergenic	OR7E47P,KRT80	6.43815	7.44045	0.894222	0.000481068	0.0106941
chr14	76057387	76058179	intronic	FLVCR2	7.57553	7.88145	0.894404	4.84521e-06	0.000336713
chr8	134911378	134912075	ncRNA_intronic	LOC101927822	7.12142	7.33161	0.895818	0.000107203	0.00357783
chr3	15104804	15105388	intronic	MRPS25	7.18778	7.38664	0.896178	3.66918e-05	0.00161816
chr9	132260588	132260914	ncRNA_intronic	LINC00963	7.05982	7.39888	0.896466	1.67315e-05	0.000876036
chr6	31785793	31787139	downstream	HSPA1A	9.59296	9.51111	0.89755	9.15718e-16	1.21808e-12
chr7	128574703	128575319	intergenic	KCP,IRF5	6.42632	6.78109	0.897597	0.00210082	0.0299005
chr1	92413735	92414883	promoter	BRDT	7.30569	7.19694	0.897815	0.000236305	0.00636925
chr21	11156651	11157548	intergenic	BAGE,NONE	7.08569	7.22211	0.897848	0.000148867	0.00461093
chr1	223867405	223868130	intergenic	CAPN8,CAPN2	7.86104	8.46156	0.897893	1.04285e-06	9.89822e-05
chr1	206976476	206977133	intronic	IL19	7.32609	7.58148	0.89917	7.34717e-05	0.00272916
chr16	46388267	46389331	intergenic	NONE,ANKRD26P1	9.91687	10.1085	0.899306	6.35037e-20	1.48831e-16
chr19	996329	996773	downstream	WDR18	6.78289	7.23373	0.899444	0.000584738	0.0123674
chr22	20923273	20923928	intronic	MED15	7.48966	7.9422	0.900978	2.34588e-05	0.00114695
chr19	18599708	18600371	intronic	ELL	7.19778	7.63736	0.90103	7.69288e-06	0.000480672
chr17	37055074	37055574	intronic	LASP1	7.26303	7.47657	0.901979	7.57085e-05	0.00278903
chr9	97835325	97836008	intronic	C9orf3	7.04993	7.45323	0.902079	1.39169e-05	0.000760207
chr19	4709468	4710218	intronic	DPP9	7.07612	7.29236	0.902189	4.82346e-05	0.0019816
chr10	114892360	114892860	intronic	TCF7L2	7.31414	7.95192	0.902205	4.85056e-06	0.000336713
chr19	38673557	38674737	intronic	SIPA1L3	6.31066	6.67526	0.902545	0.00145037	0.0233049
chr1	47697304	47698262	promoter	TAL1	6.5509	6.97459	0.904187	0.00155295	0.0243412
chr10	42386999	42387435	intergenic	NONE,LOC441666	8.8348	9.02246	0.904189	8.28782e-09	2.08113e-06
chr10	42597683	42598198	intergenic	NONE,LOC441666	8.25003	8.42864	0.904391	2.50186e-06	0.000197965
chr11	51579418	51579787	intergenic	OR4C46,NONE	8.02582	8.32878	0.904626	3.30517e-06	0.000247596
chr19	13147224	13147836	intronic	NFIX	6.87362	7.57726	0.90469	2.20945e-05	0.00109619
chr19	4518378	4518882	promoter	PLIN4	6.96604	7.57312	0.904816	1.33261e-05	0.000734457
chr21	43582942	43583618	intergenic	UMODL1,ABCG1	6.87985	7.30884	0.90493	7.81958e-05	0.00286138
chr17	79358931	79359631	promoter	LOC100130370	8.48428	8.81061	0.90562	3.46994e-09	9.7034e-07
chr1	16893363	16893853	exonic	NBPF1	6.22719	6.68059	0.905654	0.0013748	0.0224796
chr1	143534370	143535265	intergenic	LOC102723769,MIR6077	6.95843	7.26372	0.905666	0.000171401	0.00505141
chr5	43020122	43020451	ncRNA_intronic	LOC648987	6.98303	7.14983	0.905788	0.000279711	0.00726084
chr4	185726522	185727345	promoter	ACSL1	9.19335	9.44046	0.906335	1.8654e-14	1.80019e-11
chr1	143280280	143280537	intergenic	LOC102723769,MIR6077	6.53632	6.84559	0.907417	0.00106848	0.0188829
chr9	115629417	115630436	intronic	SNX30	6.49271	7.35474	0.907448	0.000491505	0.0108761
chr9	116298353	116299141	promoter	RGS3	6.59322	7.1012	0.909737	0.000694754	0.01407
chr8	75900895	75901659	intronic	CRISPLD1	6.97112	6.95275	0.910443	0.000458239	0.0103455
chr19	18132932	18133309	intergenic	ARRDC2,IL12RB1	6.77229	7.28627	0.910573	0.000167136	0.0049752
chr7	73866247	73867021	promoter	GTF2IRD1	8.31952	9.08431	0.91078	5.16456e-09	1.37731e-06
chr9	15299346	15300002	intronic	TTC39B	7.44981	7.56403	0.911468	4.0221e-05	0.00173798
chr10	85937290	85937906	intronic	C10orf99	7.37707	7.41751	0.911663	4.29401e-05	0.0018266
chr22	37558560	37559128	intergenic	IL2RB,C1QTNF6	7.2323	7.50683	0.912317	4.16801e-05	0.00178691
chr16	75109059	75109630	intronic	ZNRF1	6.93277	7.23037	0.912362	0.000359837	0.00872657
chr6	53199826	53201462	promoter	RPS16P5	9.2273	9.24981	0.912612	7.66593e-12	4.23926e-09
chr5	133891592	133892050	intronic	JADE2	7.07862	7.41358	0.912952	0.000169037	0.00500872
chr7	18827420	18828155	intronic	HDAC9	6.95001	7.30279	0.913091	0.000137527	0.0043195
chr5	96054324	96054951	intronic	CAST	6.97755	7.11259	0.913107	0.00044742	0.0101707
chr8	74004879	74005721	promoter	SBSPON	6.94491	7.36174	0.913213	0.000168316	0.00500099
chr3	56662819	56663842	intronic	FAM208A	7.07281	7.30079	0.913257	3.36239e-05	0.00152208
chr20	56015745	56016543	intergenic	RBM38,CTCFL	8.03082	8.49801	0.913816	4.44145e-07	5.25469e-05
chr17	14109162	14109878	intronic	COX10	7.29598	7.41326	0.914098	7.98359e-05	0.00290198
chr1	12237966	12238433	intronic	TNFRSF1B	7.01684	7.34383	0.914546	0.000176831	0.00517734
chr12	110325977	110326829	intergenic	GLTP,TCHP	7.08305	7.4604	0.914586	9.23619e-05	0.00322167
chr4	3203683	3204702	intronic	HTT	7.55536	7.98934	0.914603	1.40109e-05	0.00076327
chr1	235805351	235806154	ncRNA_intronic	MIR5096	7.21	7.38944	0.914817	9.53678e-05	0.00330078
chr6	31275532	31276561	intergenic	HLA-C,HLA-B	6.6295	6.88367	0.914872	0.00122699	0.0207878
chr8	27470083	27470637	intronic	CLU	7.84415	8.18536	0.914944	1.26439e-06	0.000116317
chr9	137174833	137175475	intergenic	RNU6ATAC,RXRA	7.05312	7.80548	0.915052	4.04385e-06	0.000293983
chr21	11031863	11032531	intronic	BAGE2,BAGE3,BAGE4,BAGE5	6.74962	7.01059	0.91519	0.000428056	0.0098401
chr13	24750575	24751302	intronic	SPATA13	7.12873	7.81311	0.915464	8.93891e-06	0.000541597
chr1	116854172	116855242	intergenic	MAB21L3,ATP1A1	8.567	8.79514	0.915683	2.673e-08	5.41386e-06
chr15	86189698	86190299	intronic	AKAP13	7.00252	7.50515	0.916	8.9528e-05	0.00314961
chr13	25114746	25116103	intergenic	PARP4,TPTE2P6	7.10809	7.42807	0.916192	6.78903e-05	0.00257622
chr14	91019988	91020497	intronic	TTC7B	7.12711	7.76022	0.916263	1.18904e-05	0.000676545
chr22	39486392	39487149	intergenic	APOBEC3G,APOBEC3H	7.74125	7.92657	0.917303	1.35108e-05	0.00074366
chr1	142634799	142635298	intergenic	NONE,ANKRD20A12P	6.45842	6.58339	0.918522	0.00175855	0.026533
chr14	77685830	77686545	exonic	TMEM63C	6.98593	7.38523	0.918632	1.02974e-05	0.000605503
chr22	46985952	46986606	intergenic	CELSR1,GRAMD4	8.28013	8.67674	0.918644	8.63073e-09	2.12389e-06
chr7	25005402	25006012	intronic	OSBPL3	6.96546	7.09357	0.918711	0.00032578	0.00814318
chr8	86572131	86572753	downstream	REXO1L2P	6.54858	6.70697	0.919863	0.00153504	0.0241482
chr3	147109881	147110364	intronic	ZIC4	6.2333	7.02742	0.919946	0.00214334	0.0302679
chr19	35701632	35702052	intergenic	FXYD5,FAM187B	7.5736	7.82834	0.92095	1.16458e-05	0.00066493
chr12	122109642	122110188	intergenic	MORN3,TMEM120B	7.4479	7.704	0.921737	2.23075e-05	0.00110342
chr2	9843178	9844270	intergenic	YWHAQ,TAF1B	8.17687	8.3806	0.921737	1.48937e-06	0.000132038
chr9	139990087	139990718	exonic	MAN1B1	7.20393	7.29224	0.923573	7.34733e-05	0.00272916
chr7	5111449	5112420	exonic	RBAK-RBAKDN	6.36532	6.70406	0.923615	0.00107099	0.0189131
chr3	71470962	71471744	intronic	FOXP1	7.05975	7.11415	0.923659	0.000158869	0.00479991
chr9	66859885	66860806	intergenic	LOC728673,LOC101928381	6.86413	6.9143	0.924211	0.000225879	0.0061796
chr11	122769081	122769853	intronic	C11orf63	7.64176	7.92058	0.924471	2.8964e-06	0.000223086
chr1	81808803	81809644	intergenic	LOC101927412,LOC101927434	7.06483	6.99549	0.92493	0.000204745	0.00576485
chr14	106324156	106325036	promoter	MIR4507,MIR4538	7.52348	7.58922	0.925257	9.196e-06	0.00055448
chr15	22040276	22041072	intergenic	CXADRP2,MIR3118-3	6.40603	6.39046	0.925636	0.0010507	0.0186822
chr6	39891047	39891661	intronic	MOCS1	6.10783	6.56841	0.925981	0.00420659	0.046786
chr8	732635	733231	ncRNA_intronic	ERICH1-AS1	7.21936	7.8025	0.927124	8.4775e-06	0.000517908
chr11	78063275	78064049	intronic	GAB2	6.75182	7.67324	0.928047	5.37762e-05	0.00215004
chr17	78865412	78866231	exonic	RPTOR	7.43058	7.79766	0.928105	8.94646e-06	0.000541597
chr17	17643012	17643513	intronic	RAI1	7.6565	8.36243	0.928379	1.95005e-06	0.000162395
chr1	43532197	43532823	intergenic	SLC2A1-AS1,FAM183A	7.58663	7.9525	0.9284	9.1186e-07	9.01414e-05
chr5	172308798	172309338	intronic	ERGIC1	6.70633	7.28372	0.9286	0.000261903	0.00692271
chr6	5303335	5303869	intronic	FARS2	7.20469	7.44785	0.928795	1.61483e-05	0.000855514
chr6	31799278	31799785	downstream	HSPA1B	8.22263	8.30001	0.929185	8.15518e-07	8.44997e-05
chr17	31154888	31155768	intronic	MYO1D	6.73787	7.33431	0.929341	6.12509e-05	0.00238685
chr21	11064662	11065277	intronic	BAGE,BAGE2,BAGE3,BAGE4,BAGE5	6.79548	6.84186	0.930207	0.000511596	0.0112057
chr16	2743033	2743634	intronic	KCTD5	6.59404	7.01955	0.93024	0.000833714	0.0158489
chr11	85463925	85464561	intronic	SYTL2	7.30868	7.40469	0.930327	6.51066e-05	0.00249366
chr17	62097421	62098344	promoter	ICAM2	8.40674	8.71744	0.930886	1.50188e-07	2.27441e-05
chr1	201630010	201630869	intronic	NAV1	6.79558	7.07517	0.931296	5.05068e-05	0.00205437
chr3	17192974	17193704	intergenic	PLCL2,TBC1D5	7.91122	8.04092	0.93139	4.16824e-06	0.000301688
chr19	23257665	23258581	intergenic	LOC101929144,ZNF730	7.41337	7.97523	0.93151	6.65586e-06	0.000433309
chr1	107341526	107342421	intergenic	LOC101928476,PRMT6	7.43614	7.53438	0.931871	1.97404e-05	0.00100161
chr10	135500210	135501300	intergenic	FRG2B,NONE	8.274	8.45482	0.932145	1.9259e-07	2.75544e-05
chr9	114831806	114832278	ncRNA_intronic	MIR3134	7.12228	7.51949	0.932693	3.2985e-05	0.00149762
chr11	70842785	70843580	intronic	SHANK2	7.44238	8.11969	0.93307	1.96427e-06	0.000163303
chr13	34064576	34065331	intronic	STARD13	6.87735	7.4428	0.933755	3.54745e-05	0.00158004
chr3	54155614	54157173	promoter	CACNA2D3	8.81515	9.11873	0.93383	4.06538e-11	2.00086e-08
chr12	111099215	111099764	exonic	HVCN1	6.92058	7.22104	0.93426	0.000184497	0.00532575
chr4	190659871	190660191	intergenic	LOC105379514,LINC01596	6.21459	6.50509	0.93461	0.00132672	0.0218972
chr16	46391220	46391763	intergenic	NONE,ANKRD26P1	9.24175	9.46609	0.934621	6.43214e-13	4.58798e-10
chr3	12940542	12941164	exonic	IQSEC1	6.99106	7.63428	0.935346	7.47432e-06	0.000473828
chr14	64330763	64331423	intronic	SYNE2	6.99529	7.67991	0.935459	5.59775e-05	0.00221645
chr12	111494544	111495291	intronic	CUX2	7.15541	7.30348	0.936129	4.72766e-05	0.0019553
chr10	73640649	73641203	intergenic	PSAP,CHST3	6.62033	7.20815	0.936552	0.000317745	0.0080002
chr4	38312053	38312663	intergenic	TBC1D1,LINC01258	7.30286	7.30691	0.93688	4.27094e-05	0.00181837
chr2	133034436	133034742	intergenic	ANKRD30BL,ZNF806	7.5084	7.95788	0.937022	3.3159e-06	0.000248022
chr11	65407058	65407436	intronic	SIPA1	7.30989	7.41057	0.93706	2.12995e-05	0.0010666
chr18	18518743	18520410	intergenic	NONE,ROCK1	10.0709	10.4027	0.93729	2.10379e-25	8.62852e-22
chr3	71275425	71276400	intronic	FOXP1	7.59808	7.99087	0.938787	8.46037e-06	0.000517903
chr10	25176247	25176984	intronic	PRTFDC1	7.30495	7.32068	0.939052	0.000100943	0.00342156
chr16	46392961	46393333	intergenic	NONE,ANKRD26P1	8.5795	8.80162	0.939083	5.9105e-08	1.04264e-05
chr17	17704991	17705655	intronic	RAI1	7.57086	8.09382	0.93933	4.68802e-07	5.46754e-05
chr19	11205620	11206033	intronic	LDLR	7.91392	8.17648	0.939518	8.86381e-07	8.85404e-05
chr22	46676813	46677510	exonic	TTC38	7.22949	7.60451	0.939763	6.95856e-06	0.000448859
chr10	121269345	121270026	intronic	RGS10	6.88499	7.25508	0.940131	0.000193721	0.00552437
chr6	52321415	52322365	intronic	EFHC1	7.38255	7.65739	0.940233	1.2002e-05	0.000680532
chr15	78497124	78497795	intronic	ACSBG1	7.86212	8.23453	0.940484	2.52425e-07	3.38518e-05
chr21	11186467	11186894	intergenic	BAGE,NONE	6.72389	7.36526	0.940565	1.2927e-05	0.000720354
chr6	31800595	31801062	promoter	C6orf48,SNORD48	6.9616	7.63381	0.940806	6.96702e-05	0.00262395
chr2	92307849	92308187	intergenic	ACTR3BP2,NONE	6.63151	7.10489	0.941576	0.000351295	0.00855502
chr7	75357125	75357907	intronic	HIP1	6.9158	7.1756	0.942677	5.97008e-05	0.0023394
chr1	2688772	2689897	intronic	TTC34	6.85771	7.20756	0.942927	0.00015864	0.00479593
chr19	2081884	2082427	intronic	MOB3A	7.22911	7.49482	0.943161	2.34553e-05	0.00114695
chr7	37392950	37393585	promoter	ELMO1	7.20286	7.49351	0.943168	5.39406e-05	0.00215386
chr3	32501500	32502040	intergenic	CMTM7,CMTM6	6.91238	7.05858	0.943555	0.000354162	0.00861205
chr22	28065326	28066065	intergenic	LOC100507657,MN1	8.10244	8.75577	0.94366	3.62524e-09	1.00804e-06
chr3	126248873	126249779	intronic	CHST13	6.9041	7.32941	0.944362	0.000103472	0.00349265
chr5	68788113	68789101	promoter	OCLN	7.83937	8.32431	0.944771	1.53078e-06	0.000134483
chr10	42596781	42597280	intergenic	NONE,LOC441666	10.019	10.2497	0.945342	7.3264e-24	2.5756e-20
chr11	31832559	31833187	promoter	PAX6	7.79247	8.58354	0.945799	1.02678e-06	9.79359e-05
chr3	49937920	49938634	intronic	MST1R	6.98965	7.98072	0.945886	1.8316e-06	0.000155197
chr1	2146267	2146875	intergenic	FAAP20,SKI	7.7723	8.28486	0.946202	4.64787e-07	5.45473e-05
chr5	34192121	34193072	intergenic	C1QTNF3-AMACR,RAI14	7.9812	8.02287	0.946394	8.71235e-07	8.77978e-05
chr1	2971186	2971905	intergenic	ACTRT2,LINC00982	7.27289	7.6262	0.946656	4.31914e-06	0.00030808
chr1	32715554	32716002	promoter;downstream	LCK;FAM167B	7.25866	7.40355	0.946839	3.0258e-05	0.001397
chr16	33973570	33973874	intergenic	LINC00273,UBE2MP1	6.26107	6.6507	0.947065	0.00198987	0.0288725
chr3	64546972	64547634	exonic	ADAMTS9	6.95897	7.22805	0.947161	9.20784e-05	0.00321863
chr16	28869212	28870024	intronic	SH2B1	7.124	7.8452	0.948267	4.65727e-06	0.000326738
chr17	54673098	54673591	downstream	NOG	7.61879	8.24658	0.949556	8.71966e-07	8.77978e-05
chr2	162135113	162136022	intergenic	LOC101929512,PSMD14	8.07221	8.48734	0.950086	9.27209e-08	1.49621e-05
chr20	49002482	49003314	intergenic	LINC01271,PTPN1	7.5495	7.72766	0.950509	1.55301e-05	0.000830812
chr19	49972208	49972686	exonic	ALDH16A1	7.40261	7.77309	0.951848	1.32203e-05	0.000731907
chr8	128888897	128889501	ncRNA_intronic	PVT1	7.15845	7.84225	0.952025	2.2995e-06	0.000185228
chr2	92296228	92297209	intergenic	ACTR3BP2,NONE	7.56988	7.87424	0.952285	4.82356e-06	0.000335787
chr8	24244922	24245510	ncRNA_exonic	LOC101929294	6.28457	6.76606	0.953928	0.00125071	0.0210809
chr17	79058330	79058914	exonic	BAIAP2	7.63317	8.46626	0.954098	2.14841e-08	4.53812e-06
chr11	60828580	60829332	intergenic	CD6,CD5	6.86923	7.10431	0.954109	0.00040483	0.00942503
chr8	134074623	134075411	intronic	SLA,TG	7.35782	7.74856	0.95458	1.27144e-05	0.000712109
chr1	17053810	17054693	intergenic	ESPNP,FAM231C	7.12	7.45606	0.954705	4.96959e-05	0.00202978
chr4	68264258	68266739	intergenic	MIR1269A,LOC101927237	8.54839	8.7965	0.955155	2.42676e-08	5.0184e-06
chr9	68425728	68426632	downstream	FRG1JP	7.91263	8.16799	0.955376	1.30288e-06	0.000118529
chr19	42774605	42775259	intronic	CIC	8.84291	9.32243	0.955701	3.9887e-11	1.98295e-08
chr7	4979731	4980481	intronic	MMD2	6.84562	6.90684	0.956222	0.000119565	0.00389195
chr8	36872312	36873021	intergenic	KCNU1,MIR1268A	6.65644	7.32235	0.956339	0.000127126	0.00406813
chr7	25156936	25157852	downstream	CYCS	7.78879	7.99951	0.957094	1.1004e-06	0.000103159
chr18	46340226	46341065	intronic	CTIF	7.43853	7.85845	0.958036	5.45681e-06	0.000369379
chr16	5060355	5061353	exonic	SEC14L5	7.30505	7.60744	0.958136	2.28553e-06	0.000184423
chr7	125815261	125816361	intergenic	LOC101928283,GRM8	6.86889	7.12381	0.959494	2.90992e-05	0.00135238
chr21	10084885	10086126	intergenic	TEKT4P2,TPTE	7.37294	7.59036	0.960176	5.56741e-06	0.000375872
chr2	133026669	133026940	intergenic	ANKRD30BL,ZNF806	8.5349	8.79378	0.960445	8.40281e-09	2.09565e-06
chr7	73441909	73443024	promoter	ELN	8.4595	9.08941	0.961951	2.21976e-09	6.58132e-07
chr4	78507987	78508686	intronic	CXCL13	6.9014	7.13607	0.962333	0.00018915	0.0054219
chr15	45011621	45012331	downstream	B2M	6.91352	7.07268	0.962609	0.000180839	0.00524784
chr10	106059633	106060219	downstream	GSTO2	7.33813	7.88381	0.963401	5.15059e-06	0.000353552
chr19	1076940	1077354	promoter	HMHA1	7.19567	7.53229	0.963875	1.95678e-05	0.000995936
chr19	12897002	12897539	intergenic	HOOK2,JUNB	8.39161	8.92283	0.964179	1.61686e-08	3.62475e-06
chr10	114383271	114384191	intronic	VTI1A	6.47474	7.05787	0.965266	0.000236513	0.00637135
chr7	75929589	75929945	promoter	HSPB1	7.85277	8.39528	0.965275	1.49352e-07	2.26873e-05
chr15	90618709	90619622	intronic	ZNF710	7.03094	7.80611	0.965577	3.34641e-06	0.000248792
chr9	68419181	68419631	intergenic	MIR4477A,FRG1JP	7.63965	7.69157	0.966886	3.46233e-06	0.00025559
chr10	73517173	73517632	intronic	C10orf54,CDH23	7.53796	7.90952	0.967429	1.37026e-06	0.000123517
chr14	69050352	69051284	intronic	RAD51B	7.98083	8.49454	0.967507	4.57959e-08	8.41022e-06
chr21	9855944	9857253	intergenic	MIR3687-1,TEKT4P2	7.85129	8.09406	0.967633	1.34529e-06	0.000121712
chr19	6718743	6719233	promoter	C3	6.11736	6.93799	0.968248	0.00078648	0.0152334
chr10	126317785	126318411	intronic	FAM53B	7.02292	7.35977	0.969036	1.21581e-05	0.000688186
chr1	100137982	100138608	intronic	PALMD	7.22953	7.63955	0.96906	1.23258e-05	0.000695688
chr22	44224849	44225259	exonic	SULT4A1	6.54458	7.8628	0.969129	1.71652e-06	0.000147077
chr15	67383533	67383940	intronic	SMAD3	6.85696	7.22451	0.970458	0.000154571	0.00472422
chr1	22979027	22979834	promoter	C1QB	6.6877	7.48045	0.970462	5.81706e-05	0.00228673
chr18	18517085	18517390	intergenic	NONE,ROCK1	7.31855	7.66231	0.970885	9.34194e-06	0.00056071
chr2	198355893	198356378	intronic	HSPD1	6.8198	7.57611	0.971286	2.6969e-05	0.00128245
chr19	2791214	2792314	intronic	THOP1	7.89168	8.74558	0.971896	4.22135e-09	1.14786e-06
chr4	99180516	99180907	promoter	RAP1GDS1	7.28076	7.72405	0.972636	5.46372e-06	0.000369379
chr2	44997352	44997913	intronic	CAMKMT	7.06409	7.54651	0.973376	4.68557e-06	0.000328037
chr6	1840545	1841632	intronic	GMDS	6.37253	7.13384	0.973818	0.000413303	0.0095815
chr17	45798096	45798898	intergenic	TBKBP1,TBX21	7.36374	7.69875	0.974101	7.47803e-06	0.000473828
chr21	11130790	11130990	intergenic	BAGE,NONE	6.39298	6.61304	0.974572	0.000722439	0.0144145
chr11	2114224	2114766	intergenic	H19,IGF2	7.22298	7.95038	0.974941	5.49027e-07	6.14932e-05
chr4	190590838	190591445	intergenic	LINC01262,LOC105379514	6.37897	6.37371	0.975836	0.000639465	0.0132182
chr10	81095308	81095996	intergenic	ZMIZ1,PPIF	7.40494	7.79767	0.975841	1.83839e-06	0.000155197
chr11	126367573	126368604	intronic	KIRREL3	7.12811	8.20411	0.976033	1.31393e-06	0.000119313
chr17	37394547	37395243	intergenic	STAC2,FBXL20	7.53121	7.7417	0.976806	4.80033e-06	0.000334643
chr15	21903777	21905811	intergenic	LINC01193,LOC646214	8.46932	8.60279	0.977004	2.10421e-08	4.46392e-06
chr2	133018727	133019057	intergenic	ANKRD30BL,ZNF806	8.17433	8.52978	0.977877	8.87295e-08	1.45567e-05
chr19	4104675	4105324	intronic	MAP2K2	7.34038	7.50345	0.978065	8.1079e-06	0.000500686
chr22	28033027	28033618	intergenic	LOC100507657,MN1	7.39289	7.59421	0.978108	5.49749e-07	6.14932e-05
chr13	28033581	28034166	intergenic	MTIF3,LNX2	6.52319	6.94633	0.978263	0.000277013	0.00721745
chr10	127593733	127594568	intronic	FANK1	6.7529	7.14739	0.978762	0.000188119	0.00541125
chr9	66971003	66971509	ncRNA_intronic	LOC101928195,LOC101929583	6.89341	7.18771	0.978911	0.000125016	0.00401888
chr21	11079731	11080622	intronic	BAGE,BAGE2,BAGE3,BAGE4,BAGE5	7.88448	8.02599	0.979204	1.48024e-06	0.000131741
chr20	48726673	48727115	intronic	TMEM189-UBE2V1,UBE2V1	7.18737	7.64554	0.979254	1.74606e-05	0.000906495
chr5	44056853	44057571	intergenic	NNT,FGF10	6.95136	6.94446	0.979525	0.000155303	0.00473284
chr14	50692091	50692904	intronic	SOS2	7.13236	7.74407	0.980023	8.68216e-06	0.000528849
chr15	20486180	20486656	promoter	CHEK2P2	6.48625	6.59461	0.980233	0.000747579	0.0147233
chr2	133029531	133029927	intergenic	ANKRD30BL,ZNF806	8.77992	9.10668	0.980248	4.22976e-11	2.06115e-08
chr18	77714285	77714747	intergenic	PQLC1,HSBP1L1	8.18101	8.64293	0.980299	8.72976e-09	2.13757e-06
chr3	75736732	75737262	intergenic	LINC00960,ZNF717	6.19336	6.46227	0.980316	0.00133068	0.0219478
chr21	11096396	11096941	intronic	BAGE,BAGE2,BAGE3,BAGE4,BAGE5	7.14413	7.26033	0.981005	2.83583e-05	0.00132672
chr9	131664535	131665222	intronic	LRRC8A	7.582	7.58418	0.982973	4.60615e-06	0.000324321
chr1	11707984	11708483	UTR3	FBXO2	7.66819	7.99115	0.983778	3.77865e-07	4.60331e-05
chr7	89389920	89391072	intergenic	ZNF804B,STEAP2-AS1	6.5655	6.37744	0.9842	0.000447604	0.0101707
chr3	181955593	181956436	intergenic	LINC01206,FLJ46066	7.58726	8.22813	0.98488	1.29883e-06	0.000118379
chr11	129172355	129173094	intergenic	ARHGAP32,BARX2	7.44624	7.89659	0.984914	4.2338e-07	5.09474e-05
chr10	127574448	127575581	intergenic	DHX32,FANK1	8.01042	8.28722	0.984918	4.32382e-07	5.14023e-05
chr1	109133501	109134385	intronic	FAM102B	6.44145	7.15626	0.98515	0.000566202	0.0120703
chr10	1082054	1082844	ncRNA_exonic	IDI2-AS1	6.90501	7.54305	0.985659	7.06666e-06	0.000454641
chr19	3932855	3933622	ncRNA_intronic	MIR1268A	7.38022	7.871	0.985821	1.5329e-06	0.000134483
chr4	190679862	190680617	intergenic	LOC105379514,LINC01596	6.42765	6.72985	0.985902	0.000323827	0.00812325
chr18	32957990	32958706	promoter	ZNF396	7.19284	8.02929	0.986137	5.75703e-06	0.000385501
chr22	29498180	29499193	intronic	KREMEN1	7.19747	8.00769	0.98727	9.10375e-07	9.01414e-05
chr7	73157226	73157906	intergenic	ABHD11,CLDN3	8.22395	8.89029	0.987575	2.36858e-09	6.93897e-07
chr1	26704517	26705303	intergenic	ZNF683,LIN28A	7.60545	7.87284	0.987598	1.56438e-06	0.000136514
chr11	117300092	117301047	intronic	DSCAML1	7.04697	7.60348	0.988164	5.30214e-06	0.000362942
chr3	5031107	5031450	intergenic	BHLHE40,ARL8B	7.08406	7.81298	0.988267	2.7756e-06	0.000215809
chr2	65290175	65290819	intronic	CEP68	7.19738	7.65039	0.988274	4.57142e-06	0.000322338
chr1	26616236	26616988	intronic	UBXN11	7.22626	7.62288	0.988658	1.05538e-05	0.00061763
chr14	106082492	106084157	intergenic	LOC105370697,MIR8071-2	6.7264	7.02889	0.988985	0.000295946	0.00757835
chr16	46391812	46392298	intergenic	NONE,ANKRD26P1	9.31931	9.6461	0.989805	4.35351e-16	6.30196e-13
chr15	69760562	69761476	intergenic	RPLP1,DRAIC	7.58728	7.94925	0.990433	3.04396e-06	0.000230484
chr2	156862102	156863875	intergenic	KCNJ3,LOC101929378	7.18971	7.42238	0.990887	1.0017e-05	0.000591138
chr19	20832143	20832911	intronic	ZNF626	6.70339	7.63072	0.992154	4.05489e-06	0.00029435
chr17	22260960	22261742	intergenic	MTRNR2L1,NONE	8.2677	8.70527	0.992288	7.75127e-08	1.30596e-05
chr5	92939539	92940184	ncRNA_intronic	MIR548AO	6.19849	7.13482	0.992492	0.000761407	0.0148986
chr22	46475718	46476627	intergenic	PRR34-AS1,MIRLET7BHG	7.91922	8.62184	0.992515	8.36117e-08	1.38091e-05
chr16	33944068	33944513	intergenic	ENPP7P13,LINC00273	6.35152	6.49427	0.993979	0.000575533	0.0122147
chr15	20511882	20512318	intergenic	CHEK2P2,HERC2P3	6.53816	6.66425	0.99434	0.000362338	0.00876324
chr9	88656077	88656917	intronic	GOLM1	6.58546	7.12713	0.994423	0.000160024	0.00482182
chr9	66456277	66456875	promoter	LINC01410	7.16409	7.24252	0.99514	3.79068e-05	0.0016628
chr7	50428059	50428609	intronic	IKZF1	6.98859	7.23591	0.995677	4.14242e-05	0.00178106
chr4	49318390	49319209	intergenic	CWH43,NONE	7.44693	7.68832	0.995843	4.18968e-06	0.000302795
chr21	9698849	9699905	intergenic	NONE,MIR3648-1	9.16718	9.43773	0.995929	1.93635e-14	1.83272e-11
chr17	80133762	80134557	intronic	CCDC57	7.78537	8.33524	0.99616	2.03497e-09	6.07002e-07
chr8	2282753	2283912	intergenic	MYOM2,LOC101927815	6.56904	6.73495	0.996233	0.000383257	0.00908301
chr16	46427148	46428454	intergenic	NONE,ANKRD26P1	9.29379	9.5697	0.996368	1.40995e-15	1.77932e-12
chr16	46403329	46403915	intergenic	NONE,ANKRD26P1	9.80109	10.0855	0.997298	4.47429e-23	1.46807e-19
chr8	43831444	43831782	intergenic	POTEA,NONE	7.52796	7.84686	0.998491	3.52393e-06	0.000259249
chr19	54714675	54715106	intergenic	RPS9,LILRB3	7.73026	8.26459	0.999269	4.32255e-07	5.14023e-05
chr18	48332501	48333104	exonic	MRO	6.88255	7.58957	1.00012	6.26642e-06	0.000412319
chr18	107394	107663	promoter	ROCK1P1	8.14972	8.38273	1.00176	5.89342e-08	1.04264e-05
chr6	57266275	57267187	intronic	PRIM2	6.67208	6.75202	1.00316	0.000233481	0.00632082
chr21	9439171	9440305	intergenic	NONE,MIR3648-1	7.25737	7.46308	1.00336	4.41726e-06	0.000313715
chr2	27107132	27107897	intronic	DPYSL5	7.0981	7.9512	1.0035	5.76242e-07	6.35894e-05
chr20	59945781	59946457	intronic	CDH4	7.23372	7.59741	1.00395	7.82735e-07	8.17917e-05
chr22	28114062	28114665	intergenic	LOC100507657,MN1	6.20624	6.91778	1.00512	0.000766381	0.0149501
chr1	143536658	143537193	intergenic	LOC102723769,MIR6077	6.80003	7.04215	1.00635	0.000104311	0.00350927
chr22	47130988	47131310	intronic	CERK	6.97726	7.43567	1.00651	8.73279e-06	0.000531275
chr9	44070582	44070887	intergenic	CNTNAP3P2,XLOC_007697	6.6842	6.99701	1.00704	0.000450232	0.0102069
chr2	180898419	180899453	intergenic	CWC22,SCHLAP1	6.56352	7.06259	1.00711	0.000101157	0.00342646
chr16	46435184	46435652	intergenic	NONE,ANKRD26P1	7.25817	7.50693	1.00849	1.65132e-05	0.000869325
chr14	105530986	105531485	intronic	GPR132	6.70358	7.16136	1.00855	0.000130825	0.00415677
chr8	78611540	78612178	intergenic	LOC102724874,PKIA	6.31241	6.50202	1.00881	0.000790839	0.0152612
chr2	133016713	133016961	promoter	ANKRD30BL	7.78494	7.98827	1.00904	1.72763e-07	2.56884e-05
chr21	11110048	11110852	intergenic	BAGE,NONE	8.37399	8.48493	1.01164	2.01053e-08	4.3642e-06
chr8	63920299	63920858	intergenic	UG0898H09,GGH	6.80166	6.66502	1.01215	0.000274495	0.00717332
chr16	33922065	33923405	intergenic	ENPP7P13,LINC00273	7.74114	7.99	1.01225	6.55622e-07	7.06078e-05
chr11	77962174	77962845	intronic	GAB2	6.48512	7.62074	1.01263	7.5378e-06	0.000475059
chr4	64698	65120	intronic	ZNF595,ZNF718	6.29581	6.74497	1.01387	0.00031193	0.00789319
chr12	120113698	120114267	intronic	PRKAB1	6.9162	7.82317	1.01434	9.67753e-07	9.43167e-05
chr6	168137271	168138093	intergenic	LOC441178,LINC01558	7.41086	8.10664	1.01444	1.7802e-07	2.60762e-05
chr20	24930403	24931262	intronic	CST7	7.24029	7.42877	1.01639	1.3125e-05	0.000728268
chr22	45037830	45038705	intergenic	LINC00229,PRR5	7.2941	8.31898	1.01778	7.98845e-08	1.3238e-05
chr21	44631164	44632356	intergenic	CRYAA,LINC00322	7.57809	8.23358	1.01882	1.44042e-07	2.20165e-05
chrX	136520304	136520689	intergenic	GPR101,ZIC3	8.01576	8.39363	1.01986	6.78226e-08	1.17536e-05
chr6	58385892	58386524	intergenic	LINC00680-GUSBP4,NONE	6.61603	7.24122	1.02044	0.000136682	0.00429845
chr21	10138672	10140181	intergenic	TEKT4P2,TPTE	7.64867	7.89965	1.0211	7.34627e-07	7.74299e-05
chr9	117043641	117044284	intronic	COL27A1	6.48538	6.72938	1.02174	0.000494849	0.0109223
chr9	94474005	94474896	intergenic	MIR3910-1,ROR2	6.8901	7.61535	1.0228	1.49044e-05	0.000805212
chr4	41898	42610	intergenic	NONE,ZNF595	7.01457	7.25791	1.02326	5.65903e-06	0.000381013
chr20	34597920	34598610	intronic	CNBD2	7.15354	7.70281	1.02406	1.73745e-07	2.57567e-05
chr16	46419404	46420022	intergenic	NONE,ANKRD26P1	6.81843	7.04352	1.0249	9.64924e-05	0.00333082
chr4	190500833	190501375	intergenic	LINC01060,LINC01262	6.44563	6.54942	1.0264	0.00026825	0.00705637
chr1	15480470	15480901	intronic	TMEM51	6.90628	7.53994	1.02658	1.6808e-06	0.000144622
chr9	136010557	136011083	intronic	RALGDS	6.55077	7.29614	1.02687	0.000152591	0.00469085
chr22	46485789	46486489	ncRNA_intronic	MIRLET7BHG	8.03028	8.69146	1.02705	1.35202e-09	4.28012e-07
chr3	140648508	140649306	intergenic	TRIM42,SLC25A36	6.54666	6.97967	1.02715	0.000125643	0.0040259
chr7	76142190	76143280	exonic	UPK3B	6.57737	6.77859	1.02839	0.000108824	0.00361403
chr15	28700993	28703009	intergenic	MIR4509-3,MIR4509-1	7.80193	7.8053	1.02854	3.70128e-07	4.52025e-05
chr20	680526	681237	intergenic	SCRT2,SLC52A3	6.98418	7.71312	1.02877	7.10273e-07	7.57176e-05
chr1	224714349	224714994	intronic	CNIH3	7.12789	7.71544	1.03078	5.66981e-07	6.31337e-05
chr14	75716145	75716848	intergenic	TMED10,FOS	6.97995	7.53876	1.03086	1.6634e-05	0.000874652
chr4	49514393	49514930	intergenic	CWH43,NONE	7.37384	7.74113	1.03109	6.15324e-07	6.6853e-05
chr1	142786863	142787777	intergenic	ANKRD20A12P,LOC102723769	6.66092	6.97046	1.03112	5.21366e-05	0.00210059
chr6	10375526	10376196	intergenic	LOC100506207,TFAP2A	7.24604	7.86269	1.03167	6.45904e-07	6.97137e-05
chr16	70680022	70680905	exonic	IL34	6.15172	7.05961	1.03178	0.000365545	0.00881913
chr8	58122099	58123070	intergenic	IMPAD1,LINC01606	7.91921	8.15217	1.03283	5.71776e-08	1.02331e-05
chr3	112951978	112952446	intronic	BOC	6.68158	7.35206	1.03314	1.10129e-05	0.000638426
chr5	58839188	58840019	intronic	PDE4D	6.61485	7.23824	1.03336	8.75819e-05	0.00309441
chr10	42395870	42396272	intergenic	NONE,LOC441666	8.78291	9.04777	1.03401	6.29462e-11	2.89535e-08
chr20	32730692	32731637	intergenic	EIF2S2,ASIP	7.01823	7.35364	1.03573	2.01488e-06	0.000166387
chr12	124716712	124717566	intronic	ZNF664-FAM101A	7.10953	7.65627	1.03605	6.14807e-07	6.6853e-05
chr16	1037712	1038273	downstream	SOX8	6.71205	7.17703	1.03688	1.67308e-05	0.000876036
chr1	15479666	15480392	promoter	TMEM51	7.79845	8.42153	1.03787	4.12925e-08	7.69807e-06
chr22	23270781	23271332	intergenic	IGLL5,RSPH14	6.87139	7.44415	1.03812	4.50877e-06	0.000319544
chr2	113963933	113964523	intergenic	PSD4,PAX8	6.88443	7.48378	1.03824	3.18614e-06	0.000240141
chr19	51875919	51876485	promoter	NKG7	7.4274	7.8086	1.03981	1.70288e-06	0.000146267
chr17	38636572	38637288	exonic	TNS4	7.848	8.11339	1.03998	4.28627e-07	5.12032e-05
chr1	143278645	143278957	intergenic	LOC102723769,MIR6077	7.45321	7.84631	1.04038	7.34701e-07	7.74299e-05
chr20	4856102	4856738	intronic	SLC23A2	8.06338	8.6698	1.04088	2.56413e-09	7.4674e-07
chr17	45234186	45234504	exonic	CDC27	6.64606	7.05803	1.04114	5.15116e-05	0.00208491
chr2	61184492	61185804	intronic	PUS10	7.24286	7.38237	1.04122	7.53847e-06	0.000475059
chr2	162138652	162139121	intergenic	LOC101929512,PSMD14	7.3813	7.74167	1.04124	2.17766e-07	3.03011e-05
chr21	10702066	10702899	intergenic	TEKT4P2,TPTE	7.60681	7.9989	1.04151	8.39889e-07	8.62982e-05
chr11	95186731	95187442	intergenic	LOC100129203,FAM76B	7.88302	8.23724	1.04206	1.04797e-07	1.66919e-05
chr4	2362998	2363407	intronic	ZFYVE28	7.27382	7.91925	1.04284	1.53251e-07	2.31367e-05
chr1	239123288	239123922	intergenic	LINC01139,CHRM3	6.07997	6.69636	1.04333	0.00148903	0.0237119
chr18	110318	110594	ncRNA_intronic	ROCK1P1	8.00977	8.36613	1.04424	2.88991e-08	5.71216e-06
chr11	122767145	122767863	intronic	C11orf63	7.46159	8.278	1.04425	2.71813e-08	5.44606e-06
chr14	72279416	72280686	intergenic	SIPA1L1,RGS6	6.80102	7.14558	1.04531	2.31672e-05	0.00113681
chr16	46396508	46396713	intergenic	NONE,ANKRD26P1	6.71583	7.13953	1.04577	0.000109536	0.00363309
chr20	29646093	29646824	intergenic	MLLT10P1,DEFB115	7.30323	7.73728	1.04629	8.1849e-07	8.45539e-05
chr1	36583873	36584369	intronic	COL8A2	7.33926	8.12405	1.04646	1.64279e-07	2.46504e-05
chr20	45680669	45681321	intronic	EYA2	7.03239	7.88303	1.04724	1.26233e-07	1.97859e-05
chr2	162137662	162138597	intergenic	LOC101929512,PSMD14	8.31415	8.70823	1.04916	6.00914e-11	2.79099e-08
chr17	11144169	11144956	promoter	SHISA6	6.42954	6.97898	1.04929	9.71408e-05	0.00333084
chr11	122614474	122615317	intronic	UBASH3B	7.85976	7.96379	1.04932	2.77968e-07	3.6482e-05
chr4	49324574	49325782	intergenic	CWH43,NONE	7.71467	8.10358	1.04953	1.56671e-07	2.35806e-05
chr2	133029164	133029435	intergenic	ANKRD30BL,ZNF806	7.49467	7.97257	1.05017	4.99808e-07	5.73405e-05
chr1	224255728	224256514	intergenic	GTF2IP20,FBXO28	7.22127	7.70411	1.0504	2.71712e-07	3.57981e-05
chr1	89592678	89593344	promoter	GBP2	7.1388	7.3534	1.05073	1.37946e-05	0.000755203
chr1	184761536	184762187	UTR3	FAM129A	6.69351	7.46823	1.0514	2.60292e-05	0.0012474
chr9	130556226	130557127	intergenic	CDK9,FPGS	8.10763	8.86927	1.05237	6.93676e-11	3.07574e-08
chr11	17600335	17601193	intronic	OTOG	7.02086	7.3466	1.05259	1.9943e-06	0.000165227
chr6	155325546	155326277	intergenic	MIR1273C,TIAM2	6.72915	6.90517	1.05293	6.59286e-05	0.00251561
chr3	75697066	75698843	intergenic	MIR1324,FRG2EP	8.65414	9.0165	1.05377	7.95945e-12	4.35267e-09
chr21	11139278	11139491	intergenic	BAGE,NONE	6.62862	6.8734	1.05428	7.91158e-05	0.00288646
chr20	29653076	29653787	intergenic	MLLT10P1,DEFB115	7.77695	8.06665	1.05491	1.1917e-07	1.87986e-05
chr7	76626613	76627748	ncRNA_intronic	DTX2P1-UPK3BP1-PMS2P11	7.08767	7.37508	1.05524	2.02125e-06	0.000166633
chr18	18510982	18512452	intergenic	NONE,ROCK1	7.90894	8.28321	1.05597	1.33834e-07	2.06651e-05
chr16	10881194	10881829	intronic	TVP23A	7.098	7.59158	1.05648	5.35862e-07	6.07685e-05
chr2	91800126	91800797	intergenic	NONE,LOC654342	7.34146	7.58839	1.05734	7.9997e-07	8.32983e-05
chr19	4108766	4109479	intronic	MAP2K2	7.30136	7.5268	1.05759	1.02016e-06	9.7683e-05
chr4	190521290	190521869	intergenic	LINC01060,LINC01262	6.89726	6.98969	1.05787	9.43271e-06	0.00056341
chr17	45907208	45907805	intronic	MRPL10	7.49433	7.74904	1.05797	4.25968e-07	5.10094e-05
chr7	24768659	24769513	intronic	DFNA5	7.21828	7.58748	1.05812	7.26755e-07	7.69219e-05
chr13	25085181	25085734	intronic	PARP4	6.69943	6.96553	1.05994	0.000125434	0.00402443
chr2	133030525	133030817	intergenic	ANKRD30BL,ZNF806	8.21423	8.43969	1.06114	6.08601e-09	1.58484e-06
chr1	142808437	142809031	intergenic	ANKRD20A12P,LOC102723769	6.3259	6.75554	1.06131	0.000162685	0.00488522
chr22	47154613	47155121	intergenic	CERK,TBC1D22A	7.54207	7.96903	1.06171	2.85115e-08	5.65827e-06
chr19	19245479	19246034	exonic	TMEM161A	8.22531	8.9914	1.06171	8.85718e-13	6.13978e-10
chr3	75755470	75756198	intergenic	LINC00960,ZNF717	6.32271	6.65619	1.06174	0.000304182	0.00774091
chr12	25783522	25784428	intronic	LMNTD1	6.93942	7.33943	1.06242	8.31402e-06	0.000512129
chr19	10215358	10215745	promoter	ANGPTL6,PPAN,PPAN-P2RY11	7.28191	7.58362	1.06259	1.46904e-06	0.000130982
chr6	119558463	119558774	intronic	MAN1A1	7.54464	7.97371	1.0647	7.06386e-08	1.21145e-05
chr2	92315862	92316346	intergenic	ACTR3BP2,NONE	6.85013	7.22964	1.06539	4.04265e-05	0.00174532
chr9	140311667	140312387	intronic	EXD3	6.3274	6.60815	1.06547	0.000360851	0.00873587
chr16	46429055	46429416	intergenic	NONE,ANKRD26P1	6.85619	7.10313	1.06899	5.082e-05	0.0020603
chr2	45160026	45160815	intergenic	CAMKMT,SIX3-AS1	7.97671	8.47434	1.06944	1.19562e-09	3.82837e-07
chr5	53198529	53199285	intronic	ARL15	6.42496	6.8026	1.06948	0.000134598	0.0042574
chr15	20509890	20510377	intergenic	CHEK2P2,HERC2P3	6.79672	7.0973	1.06975	3.13621e-05	0.00143909
chr10	115425676	115426476	promoter	NRAP	6.91769	7.641	1.07044	3.30114e-07	4.24209e-05
chr16	46432611	46432850	intergenic	NONE,ANKRD26P1	6.15972	6.49208	1.07301	0.00068072	0.0138589
chr16	33953042	33953562	intergenic	ENPP7P13,LINC00273	9.06507	9.48689	1.07323	2.41307e-16	3.59891e-13
chr13	30509497	30510378	promoter	LINC00544	7.3953	7.82448	1.07382	1.39395e-06	0.000124738
chr4	49122792	49123286	intergenic	CWH43,NONE	7.5256	7.88024	1.07386	4.65486e-07	5.45473e-05
chr12	45839261	45840541	intergenic	ANO6,LINC00938	7.11884	7.46014	1.07416	5.9057e-07	6.47351e-05
chr2	133031189	133031404	intergenic	ANKRD30BL,ZNF806	7.84989	8.3209	1.07716	2.64738e-08	5.38414e-06
chr22	39129644	39130426	downstream	GTPBP1,SUN2	7.81486	8.63712	1.07767	5.89132e-10	2.02764e-07
chr8	145611709	145612432	intronic	ADCK5	7.12462	7.51626	1.07783	1.09364e-07	1.73632e-05
chr6	96084031	96085266	intergenic	MANEA,FUT9	6.62726	6.69307	1.07792	9.70452e-05	0.00333084
chr2	145217497	145217911	intronic	ZEB2	6.97315	7.38479	1.07855	1.11827e-05	0.000646148
chr21	45789830	45790588	intronic	TRPM2	7.44823	8.22479	1.07889	5.77884e-08	1.02678e-05
chr11	118628397	118629059	intronic	DDX6	7.24744	8.03458	1.07897	3.90194e-08	7.3068e-06
chr4	49659077	49659849	intergenic	CWH43,NONE	6.92489	7.27164	1.07911	3.85381e-06	0.000282252
chr8	144940226	144940818	exonic	EPPK1	7.02441	7.24294	1.07946	3.02975e-06	0.000230012
chr16	46399940	46400202	intergenic	NONE,ANKRD26P1	7.83773	8.21849	1.08004	1.99594e-07	2.84736e-05
chr19	4267122	4268746	exonic	CCDC94	7.80122	8.34273	1.08066	2.96017e-09	8.47039e-07
chr21	11134005	11134275	intergenic	BAGE,NONE	6.89914	7.00932	1.08142	1.36794e-05	0.000751229
chr19	18836728	18837515	intronic	CRTC1	6.81823	7.90355	1.08199	2.10819e-07	2.97303e-05
chr21	11110991	11111199	intergenic	BAGE,NONE	6.89558	7.15154	1.08323	7.43184e-06	0.000473799
chr11	93970649	93972120	intergenic	PANX1,IZUMO1R	7.72487	7.93664	1.08413	4.7117e-07	5.48217e-05
chr5	156960062	156960633	intronic	ADAM19	6.96778	7.38477	1.08498	7.7176e-07	8.08164e-05
chr9	68421229	68421458	intergenic	MIR4477A,FRG1JP	6.8072	6.92164	1.08522	3.07706e-05	0.0014155
chr21	11071364	11071975	intronic	BAGE,BAGE2,BAGE3,BAGE4,BAGE5	7.1239	7.54838	1.08566	1.52101e-06	0.000134354
chr19	2500620	2501409	intergenic	GADD45B,GNG7	7.55562	8.47499	1.08807	2.61697e-09	7.57644e-07
chr14	19108465	19110327	intergenic	NONE,OR11H12	7.45638	7.65892	1.08886	2.94217e-07	3.85119e-05
chr20	29651587	29652586	intergenic	MLLT10P1,DEFB115	7.86389	8.24608	1.08929	2.8343e-08	5.64761e-06
chr7	100065569	100066038	intronic	TSC22D4	7.42023	8.07129	1.09002	7.18671e-08	1.22815e-05
chr17	45213822	45214104	intronic	CDC27	6.45856	6.91456	1.09025	4.76263e-05	0.00196317
chr5	21481623	21482343	ncRNA_intronic	GUSBP1	6.50896	6.7241	1.09149	9.57248e-05	0.00331081
chr1	226986131	226987272	intergenic	ITPKB,PSEN2	6.95939	7.37466	1.09193	7.56179e-06	0.000475676
chr15	83587952	83588612	intronic	HOMER2	7.10091	7.80502	1.09241	3.6503e-07	4.47371e-05
chr1	121357768	121358180	intergenic	EMBP1,NONE	6.80861	7.27806	1.09241	1.16365e-05	0.00066493
chr8	27474609	27475142	intergenic	CLU,SCARA3	6.21627	7.45529	1.0925	6.69303e-05	0.00254568
chr4	190674434	190675000	intergenic	LOC105379514,LINC01596	6.4565	6.64619	1.09475	9.72318e-05	0.00333084
chr19	11213268	11214600	exonic	LDLR	7.79702	8.38117	1.09498	2.69678e-10	1.05339e-07
chr17	79011985	79012352	intronic	BAIAP2	7.21977	7.92395	1.09545	6.58131e-08	1.14457e-05
chr3	148976345	148977665	intergenic	CP,TM4SF18	6.46177	6.56497	1.09632	0.000123997	0.00399658
chr6	41656131	41656760	intronic	TFEB	7.52521	8.18628	1.09776	1.17423e-08	2.752e-06
chr6	141581844	141582872	intergenic	MIR4465,NMBR	6.42881	6.48436	1.0978	0.000153694	0.00471593
chr2	133033262	133033486	intergenic	ANKRD30BL,ZNF806	7.20061	7.50727	1.09925	1.86063e-07	2.70132e-05
chr1	166125962	166126955	intronic	FAM78B	7.79907	8.64232	1.1005	3.83773e-09	1.06113e-06
chr13	98965478	98966466	intronic	FARP1	8.11173	8.49897	1.10146	9.59621e-11	4.10693e-08
chr21	9857684	9858307	intergenic	MIR3687-1,TEKT4P2	6.73297	7.13582	1.1018	1.28023e-05	0.000714391
chr1	121478373	121478843	intergenic	EMBP1,NONE	7.02726	7.55525	1.10264	1.99748e-06	0.000165227
chr6	159842856	159843489	intergenic	LOC102724053,SOD2	6.90864	7.53067	1.10341	5.13006e-07	5.84459e-05
chr4	4822003	4822738	intergenic	LOC101928279,LINC01396	6.63831	7.49177	1.10381	1.16149e-06	0.000107859
chr15	20487739	20488328	promoter	CHEK2P2	6.31331	6.64796	1.10479	0.000212039	0.00591105
chr1	23182346	23183087	intronic	EPHB2	7.73153	8.29466	1.10664	1.1979e-09	3.82837e-07
chrX	61687194	61687632	intergenic	NONE,SPIN4	5.48071	5.95665	1.10809	0.0028588	0.0365907
chr1	167666886	167667453	exonic	RCSD1	6.76264	7.50101	1.10827	5.37118e-07	6.07709e-05
chr17	772258	773777	intronic	NXN	8.23196	9.37444	1.10839	1.7621e-14	1.7345e-11
chr17	37893534	37894673	promoter	GRB7	7.64057	8.44364	1.10901	1.76508e-09	5.36247e-07
chr3	83266966	83268208	intergenic	GBE1,LINC00971	6.63868	6.89251	1.10923	4.10389e-05	0.00176881
chr9	66837116	66838247	intergenic	LOC728673,LOC101928381	7.11524	7.28664	1.10942	2.14024e-06	0.000174977
chr15	99654597	99655317	intronic	SYNM	6.65529	7.48884	1.11033	4.51393e-06	0.000319544
chr6	43960367	43961006	intergenic	LINC01512,LOC101929705	6.74175	7.62613	1.11048	6.05528e-07	6.60804e-05
chr8	55770829	55772251	intergenic	RP1,XKR4	6.89905	7.10149	1.1112	5.28574e-06	0.000362323
chr8	146103717	146104782	UTR3	ZNF250	7.53665	8.19478	1.11272	2.17782e-08	4.5806e-06
chr2	133016363	133016598	promoter	ANKRD30BL,MIR663B	7.72829	8.09276	1.11374	1.97701e-08	4.32456e-06
chr14	88237475	88237917	intergenic	LOC283585,GALC	8.91816	9.3616	1.11376	6.77039e-17	1.14903e-13
chr6	155398520	155399871	intergenic	MIR1273C,TIAM2	6.80722	7.84983	1.11385	4.80369e-07	5.5629e-05
chr2	133023035	133023454	intergenic	ANKRD30BL,ZNF806	8.7347	9.14255	1.11424	1.41002e-13	1.15662e-10
chr3	194018203	194018567	downstream	LINC00887	6.86668	7.52762	1.11438	3.28809e-07	4.24209e-05
chr8	101821693	101822477	intergenic	PABPC1,YWHAZ	7.13951	7.1974	1.11667	8.7986e-06	0.000533959
chr15	22550485	22550995	ncRNA_intronic	REREP3	6.72015	6.8072	1.11725	6.49227e-05	0.00248855
chr22	46566951	46568018	intronic	PPARA	7.64509	8.38692	1.11757	1.0251e-09	3.40896e-07
chr4	190200513	190201266	intergenic	LINC01060,LINC01262	7.11284	7.24497	1.11804	4.14329e-07	4.99804e-05
chr2	242702064	242703987	intronic	D2HGDH	7.95155	8.47913	1.11823	1.62846e-08	3.62659e-06
chr3	196625544	196625871	intronic	SENP5	6.40701	6.95989	1.11906	8.58824e-05	0.00304092
chr8	126954115	126954928	ncRNA_exonic	LINC00861	7.05932	7.41276	1.1199	4.72158e-06	0.000330088
chr2	131594163	131594767	intergenic	AMER3,ARHGEF4	7.07604	7.7198	1.12146	1.75605e-07	2.58895e-05
chr11	41749480	41750650	ncRNA_intronic	LINC01499	6.39854	6.60256	1.12174	6.41439e-05	0.00247024
chr9	92116977	92117438	intergenic	SEMA4D,GADD45G	7.24851	7.43288	1.12244	8.98524e-07	8.95196e-05
chr16	28921725	28922530	exonic	RABEP2	6.80182	7.43744	1.12244	1.49162e-06	0.000132038
chr1	16957880	16958447	promoter	CROCCP2	6.74213	7.06155	1.12265	7.83115e-06	0.000487264
chr21	9431979	9433043	intergenic	NONE,MIR3648-1	6.82194	7.10168	1.12298	5.06367e-06	0.000349046
chr9	139919813	139920428	intronic	ABCA2	8.34734	8.94597	1.12377	5.16687e-12	3.13948e-09
chr21	11165033	11165406	intergenic	BAGE,NONE	6.52046	6.80441	1.12522	5.34169e-05	0.00213741
chr17	17566433	17567107	intergenic	PEMT,SMCR2	7.49441	8.16879	1.12573	3.74639e-08	7.14675e-06
chr6	10374309	10375371	intergenic	LOC100506207,TFAP2A	6.9567	7.8321	1.127	2.03945e-07	2.89109e-05
chr16	46416744	46417457	intergenic	NONE,ANKRD26P1	8.13616	8.53131	1.12715	5.19474e-09	1.37731e-06
chr8	58118250	58118882	intergenic	IMPAD1,LINC01606	7.20276	7.09274	1.12746	3.11709e-07	4.04786e-05
chr1	143283204	143284013	intergenic	LOC102723769,MIR6077	8.70558	9.06363	1.12859	6.06608e-13	4.3905e-10
chr19	31704902	31705505	intergenic	ZNF536,TSHZ3	6.94403	7.58286	1.13031	2.13036e-06	0.000174459
chr6	41661152	41662252	intronic	TFEB	8.38375	8.88003	1.13054	1.97446e-12	1.31321e-09
chr9	44879455	44879906	intergenic	LOC103908605,FAM27C	6.78139	7.08605	1.13064	2.22669e-06	0.000180545
chr5	31692584	31693368	intronic	PDZD2	7.01095	7.13768	1.13322	1.9186e-06	0.000160865
chr16	57666985	57667565	intronic	ADGRG1	7.2795	8.02856	1.13444	1.13067e-08	2.68831e-06
chr16	11666077	11666641	intronic	LITAF	7.131	7.53727	1.13521	6.97317e-07	7.47709e-05
chr15	20545492	20547049	intergenic	CHEK2P2,HERC2P3	8.4634	8.85015	1.13614	7.19543e-12	4.11788e-09
chr17	54721227	54722228	intergenic	NOG,C17orf67	8.00918	8.50208	1.13617	7.214e-11	3.1701e-08
chr10	72362319	72363048	promoter	PRF1	7.29669	7.41821	1.13673	3.35685e-07	4.28016e-05
chr2	217535692	217536093	downstream	IGFBP5	6.33267	7.10376	1.13762	3.62075e-05	0.00159966
chr8	42641397	42642178	intergenic	CHRNA6,THAP1	6.60558	7.06195	1.14055	6.44466e-06	0.000422352
chr4	49516788	49517167	intergenic	CWH43,NONE	6.87637	7.26491	1.14198	3.29601e-07	4.24209e-05
chr12	104196094	104196610	intronic	NT5DC3	6.67995	7.38378	1.14208	2.47222e-06	0.000196251
chr1	15481027	15481563	intronic	TMEM51	7.0618	7.97104	1.14209	9.26382e-08	1.49621e-05
chr2	133028345	133028547	intergenic	ANKRD30BL,ZNF806	7.64466	8.15894	1.14313	2.0757e-08	4.44172e-06
chr1	28525869	28526768	downstream	DNAJC8	7.07378	7.44702	1.14506	1.00052e-06	9.67435e-05
chr6	130581310	130582432	intronic	SAMD3	6.74368	6.64706	1.14521	6.68729e-05	0.00254546
chr2	172996356	172997141	intergenic	DLX2-AS1,ITGA6	6.89895	7.23967	1.14531	3.2743e-07	4.24083e-05
chr10	98561234	98561632	intergenic	PIK3AP1,MIR607	7.67276	8.2179	1.14572	8.01743e-09	2.04453e-06
chr16	85335667	85336157	intergenic	LINC00311,MIR5093	7.28296	8.08774	1.14637	1.51417e-08	3.41848e-06
chr1	142535578	142539684	intergenic	NONE,ANKRD20A12P	10.5898	10.8977	1.14649	5.00593e-55	8.21257e-51
chr11	1804137	1804619	intergenic	CTSD,SYT8	7.30496	7.99579	1.14799	2.30643e-08	4.78969e-06
chr1	42363656	42364361	intronic	HIVEP3	7.19566	7.52834	1.14873	5.03549e-07	5.76353e-05
chr1	86401780	86402896	intronic	COL24A1	6.36041	7.00264	1.14944	4.81189e-05	0.0019785
chr5	16580328	16581378	intronic	FAM134B	6.70763	7.46486	1.1495	9.04436e-07	8.99265e-05
chr9	130712134	130712500	intronic	FAM102A	7.12409	7.58718	1.14963	5.77241e-08	1.02678e-05
chr2	91806918	91807232	intergenic	NONE,LOC654342	6.63353	6.97099	1.14983	1.14965e-05	0.000660236
chr8	43838478	43838834	intergenic	POTEA,NONE	6.25846	6.78419	1.15153	0.000116773	0.00382383
chr21	11109049	11109443	intergenic	BAGE,NONE	7.35239	7.57279	1.15219	1.33941e-07	2.06651e-05
chr4	55523485	55524440	promoter	KIT	7.79752	8.22296	1.15241	8.43106e-09	2.09565e-06
chr22	37545807	37546462	promoter	IL2RB	7.62702	7.8031	1.15479	7.7747e-08	1.30596e-05
chr4	49272559	49273531	intergenic	CWH43,NONE	7.14222	7.42324	1.15717	2.46057e-07	3.31786e-05
chr11	1016668	1017902	exonic	MUC6	7.7329	8.1064	1.15741	7.27843e-09	1.87551e-06
chr13	20993839	20994463	intronic	CRYL1	6.41961	7.2837	1.16035	1.29385e-05	0.000720354
chr17	25798555	25799655	promoter	KSR1	7.7351	8.47425	1.16113	4.87082e-09	1.30998e-06
chr2	90481611	90482440	intergenic	MIR4436A,LOC654342	7.43263	7.94271	1.16602	8.99623e-08	1.47099e-05
chr15	31381579	31382093	intronic	TRPM1	6.42776	7.10975	1.16656	3.33551e-06	0.000248733
chr15	20499823	20501084	intergenic	CHEK2P2,HERC2P3	7.47037	7.75433	1.16837	3.78629e-08	7.16731e-06
chr12	125163879	125164497	intergenic	NCOR2,SCARB1	7.10023	7.75315	1.16952	1.26454e-08	2.90826e-06
chr4	54564	54764	intronic	ZNF595,ZNF718	6.37504	7.03671	1.16965	1.40195e-05	0.00076327
chr1	17734420	17735071	UTR3	RCC2	7.0162	8.01115	1.16976	3.2591e-09	9.16588e-07
chr4	49323320	49323840	intergenic	CWH43,NONE	6.84374	7.1254	1.17057	5.4587e-06	0.000369379
chr3	157072645	157073489	intronic	VEPH1	7.16098	8.00295	1.17166	2.01287e-08	4.3642e-06
chr5	34190012	34190435	intergenic	C1QTNF3-AMACR,RAI14	6.74233	7.23806	1.17206	1.52325e-06	0.000134354
chr2	92325033	92325233	intergenic	ACTR3BP2,NONE	6.18898	6.70491	1.17585	0.000100397	0.00341246
chr17	21906203	21907088	ncRNA_intronic	FLJ36000	7.26232	7.61969	1.17872	4.52229e-08	8.36743e-06
chr16	28278565	28279367	intergenic	XPO6,SBK1	6.69263	7.56329	1.18267	7.81115e-08	1.30762e-05
chr11	62141092	62141876	intronic	ASRGL1	6.95602	7.93955	1.18331	3.00244e-09	8.54168e-07
chr1	74235582	74236795	intergenic	LINC01360,LRRIQ3	6.60462	6.6778	1.18415	1.39554e-05	0.000761464
chr13	99127794	99128234	intronic	STK24	7.05485	7.97637	1.18665	4.86676e-08	8.90436e-06
chr2	47109236	47110026	intergenic	LINC01119,MCFD2	7.14132	8.15919	1.18683	2.61082e-08	5.33182e-06
chr8	22499349	22500063	promoter	BIN3-IT1	7.03036	7.72085	1.18718	6.24055e-08	1.09303e-05
chr8	46841294	46842414	intergenic	NONE,LINC00293	6.8892	7.32075	1.18948	2.19851e-06	0.000179146
chr1	224811334	224812051	intronic	CNIH3	6.99128	7.28636	1.19244	3.02639e-06	0.000230012
chr1	156056006	156056461	intronic	LMNA	7.15246	7.68434	1.19251	1.04844e-08	2.51713e-06
chr7	131765580	131766378	intergenic	LOC101928782,PLXNA4	6.80295	7.35695	1.19295	2.17024e-07	3.03011e-05
chr16	46406812	46407064	intergenic	NONE,ANKRD26P1	7.04367	7.54224	1.1945	8.86897e-07	8.85404e-05
chr1	121354915	121355298	intergenic	EMBP1,NONE	6.2199	6.62705	1.19564	6.83238e-05	0.00258868
chr4	25856511	25857194	intronic	SEL1L3	6.77795	7.31081	1.19589	1.83596e-06	0.000155197
chr6	51332169	51332776	intergenic	TFAP2B,PKHD1	7.25797	6.99135	1.19842	3.33221e-07	4.26898e-05
chr3	54059262	54060381	intergenic	SELK,CACNA2D3	8.54215	9.15872	1.19842	1.21007e-18	2.48149e-15
chr9	68423911	68424670	intergenic	MIR4477A,FRG1JP	8.09505	8.33462	1.20011	1.65116e-10	6.77208e-08
chr5	110207694	110208959	intergenic	SLC25A46,TSLP	6.4149	6.50111	1.2018	2.96366e-05	0.00137347
chr16	33975016	33975708	intergenic	LINC00273,UBE2MP1	7.14332	7.59866	1.20434	3.535e-07	4.40461e-05
chr17	21207991	21208403	exonic	MAP2K3	6.32871	7.00111	1.20516	1.1804e-05	0.000672407
chr21	10623046	10624370	intergenic	TEKT4P2,TPTE	6.96753	7.22432	1.20598	9.10731e-08	1.47965e-05
chr1	201279763	201280594	intronic	PKP1	7.2744	8.07936	1.20834	7.65074e-09	1.96118e-06
chr18	20263095	20263728	intergenic	CTAGE1,LOC101927571	6.63771	7.23681	1.21445	1.27808e-06	0.000117138
chr13	80850327	80851411	intergenic	LINC01080,SPRY2	7.43016	8.12461	1.21709	5.45594e-09	1.42833e-06
chr21	11114736	11114975	intergenic	BAGE,NONE	6.94253	7.16928	1.21777	5.83257e-07	6.42196e-05
chr6	162253867	162254797	intronic	PARK2	6.90239	7.23321	1.22055	2.43071e-07	3.29565e-05
chr10	99292196	99292529	intronic	UBTD1	6.31146	6.92596	1.22146	1.3913e-05	0.000760207
chr15	20547194	20547466	intergenic	CHEK2P2,HERC2P3	6.18648	6.50331	1.22254	4.44954e-05	0.00187014
chrX	99986297	99987284	promoter	SYTL4	6.43779	7.25858	1.2233	1.32671e-05	0.000732847
chr12	121995514	121996123	intronic	KDM2B	7.26436	7.66829	1.22535	1.45944e-08	3.31011e-06
chr6	57546471	57547383	intergenic	PRIM2,GUSBP4	6.66171	7.01735	1.22714	2.91301e-06	0.000223508
chr17	1086547	1086838	intronic	ABR	6.58545	7.69762	1.22956	5.26751e-08	9.53128e-06
chr7	50776517	50777282	intronic	GRB10	7.21473	7.63516	1.22956	1.67196e-08	3.7067e-06
chr15	20562626	20564166	intergenic	CHEK2P2,HERC2P3	8.10868	8.48402	1.23093	5.06416e-11	2.44356e-08
chr18	21547190	21547950	intergenic	LAMA3,TTC39C	7.20914	7.47282	1.23114	7.06433e-08	1.21145e-05
chr4	49221394	49222146	intergenic	CWH43,NONE	6.75431	7.04899	1.23118	2.81281e-06	0.00021767
chr21	11094504	11094807	intronic	BAGE,BAGE2,BAGE3,BAGE4,BAGE5	6.54283	6.72764	1.23639	7.92258e-06	0.00049171
chr11	24866380	24867190	intronic	LUZP2	7.40708	7.29055	1.24129	2.30443e-08	4.78969e-06
chr22	33199189	33199504	intronic	SYN3,TIMP3	6.50719	7.14349	1.24337	3.64886e-07	4.47371e-05
chr1	16952365	16952762	ncRNA_exonic	CROCCP2	6.50769	7.0111	1.24399	2.28575e-06	0.000184423
chr9	73110125	73110818	intergenic	KLF9,TRPM3	7.02857	7.91757	1.24403	3.15726e-09	8.93052e-07
chr19	48276985	48277717	intergenic	GLTSCR2-AS1,SEPW1	7.43706	8.25682	1.24701	1.07361e-10	4.48727e-08
chr8	52243489	52244554	intronic	PXDNL	6.9774	7.06084	1.24765	3.64378e-07	4.47371e-05
chr15	20506775	20507335	intergenic	CHEK2P2,HERC2P3	6.85608	7.04197	1.24788	5.72706e-07	6.3484e-05
chr16	46406498	46406721	intergenic	NONE,ANKRD26P1	6.52248	6.96742	1.24983	1.56033e-05	0.000833821
chr2	91759806	91760129	intergenic	NONE,LOC654342	6.28186	6.95639	1.25004	7.53242e-06	0.000475059
chr20	46523439	46524818	intergenic	SULF2,LINC01522	6.97801	7.33636	1.25023	1.92228e-07	2.75544e-05
chr5	177676247	177677020	intronic	COL23A1	7.07767	7.49387	1.25524	8.15751e-09	2.06953e-06
chr17	80446732	80447433	downstream	NARF	7.02183	8.07063	1.25811	1.18619e-09	3.82837e-07
chr1	15506451	15507225	intronic	TMEM51	8.25961	8.86795	1.26353	1.11208e-15	1.44035e-12
chr16	89005209	89005881	intronic	CBFA2T3	7.05144	8.14053	1.26718	2.14177e-10	8.43292e-08
chr21	9922036	9922741	ncRNA_intronic	TEKT4P2	6.5714	6.97605	1.26733	1.62791e-06	0.00014081
chr4	49215614	49216432	intergenic	CWH43,NONE	6.4192	6.65408	1.26865	9.27649e-06	0.000557461
chr18	77718238	77718707	intergenic	PQLC1,HSBP1L1	6.71447	7.24761	1.26997	3.42156e-07	4.32902e-05
chr14	19819117	19819969	intergenic	DUXAP10,LINC01296	6.25623	6.41855	1.27186	1.57335e-05	0.000838048
chr2	90485026	90485566	intergenic	MIR4436A,LOC654342	5.88324	6.37465	1.27476	7.50893e-05	0.00277245
chr3	72388381	72388852	intergenic	LINC00870,RYBP	6.71739	7.60144	1.28036	9.63554e-08	1.54473e-05
chr15	20554545	20554930	intergenic	CHEK2P2,HERC2P3	6.52541	6.97367	1.28071	1.60548e-06	0.00013936
chr3	64436829	64437623	intergenic	PRICKLE2,ADAMTS9	6.86458	7.68611	1.28073	6.1772e-09	1.60012e-06
chr5	34191351	34192025	intergenic	C1QTNF3-AMACR,RAI14	7.45131	7.86933	1.28179	4.16339e-10	1.54067e-07
chr4	190597376	190597916	promoter	LOC105379514	6.36802	6.80785	1.28252	4.20478e-06	0.000303441
chr16	33238862	33239515	intergenic	TP53TG3B,TP53TG3B	6.09932	6.61641	1.283	4.26624e-05	0.00181836
chr4	2747758	2748398	intronic	TNIP2	7.35711	7.6864	1.28432	4.63042e-09	1.25217e-06
chr10	18239368	18239941	promoter	SLC39A12	6.58498	7.4099	1.28609	2.04974e-08	4.40532e-06
chr10	115054465	115055093	intergenic	TCF7L2,HABP2	6.88281	7.69465	1.29236	5.87884e-10	2.02764e-07
chr10	38815746	38818741	intergenic	LINC00999,ACTR3BP5	8.95882	9.30209	1.29403	3.12722e-20	7.69562e-17
chr21	11122593	11122823	intergenic	BAGE,NONE	6.52414	7.11163	1.2975	1.29132e-06	0.000117912
chr4	49515071	49515945	intergenic	CWH43,NONE	7.87107	8.40073	1.29823	4.81819e-12	2.96421e-09
chr2	121932379	121933118	intergenic	GLI2,TFCP2L1	7.64001	8.43774	1.29847	7.54365e-12	4.21905e-09
chr13	114740031	114740812	intergenic	LINC00565,RASA3	6.74872	7.70565	1.30011	5.05148e-10	1.80158e-07
chr6	96449894	96451201	intergenic	MANEA,FUT9	6.6024	6.83385	1.30213	8.00538e-07	8.32983e-05
chr17	25264711	25265359	intergenic	NONE,LOC105371703	7.25274	7.57945	1.30217	1.51109e-09	4.67746e-07
chr4	176420184	176421448	intergenic	ADAM29,GPM6A	6.58279	6.71883	1.30718	1.19423e-06	0.00011069
chr4	49109365	49109910	intergenic	CWH43,NONE	6.52026	6.98059	1.30793	4.63694e-06	0.000326023
chr1	151805029	151805435	promoter	RORC	7.3038	7.94663	1.30952	1.77861e-10	7.23454e-08
chr16	33240838	33241307	intergenic	TP53TG3B,TP53TG3B	6.52008	7.10759	1.3105	5.45595e-07	6.13071e-05
chr17	21904451	21905018	ncRNA_intronic	FLJ36000	6.62427	7.21025	1.31237	2.52242e-07	3.38518e-05
chrX	130838018	130839413	ncRNA_intronic	FIRRE	5.81532	6.25038	1.31527	0.00151964	0.024018
chr20	47131624	47132312	intergenic	LINC00494,PREX1	6.00283	6.76978	1.31959	2.19373e-05	0.00109059
chr15	101182426	101183279	intronic	ASB7	7.17903	7.83461	1.32182	1.03166e-10	4.37717e-08
chr4	190515039	190515594	intergenic	LINC01060,LINC01262	6.20219	6.6747	1.32315	2.44766e-06	0.000194614
chr21	11168493	11169217	intergenic	BAGE,NONE	7.48883	7.64215	1.32605	5.79669e-10	2.02337e-07
chr3	13622949	13623555	intronic	FBLN2	6.61664	7.20849	1.32661	1.13691e-08	2.69017e-06
chr21	11177072	11177432	intergenic	BAGE,NONE	6.48999	6.70423	1.33295	1.6691e-06	0.000143867
chr13	114542916	114543921	ncRNA_intronic	GAS6-AS1	7.16017	8.22822	1.33612	2.46854e-11	1.26557e-08
chr8	27469570	27470001	intronic	CLU	6.54654	7.62412	1.34416	1.73624e-09	5.3076e-07
chr10	88731847	88732207	intronic	AGAP11	6.68562	7.65242	1.34564	1.9162e-09	5.78587e-07
chr15	22041918	22043016	intergenic	CXADRP2,MIR3118-3	6.82677	7.15063	1.34632	2.91458e-08	5.73787e-06
chr2	134531530	134532721	intergenic	NCKAP5,MIR3679	7.88843	8.58442	1.35763	1.20533e-13	1.04075e-10
chrX	130875058	130876256	ncRNA_intronic	FIRRE	5.71963	6.25491	1.37112	0.00138712	0.0226359
chr4	8190408	8191170	intergenic	ABLIM2,SH3TC1	7.26075	8.27509	1.37482	7.29143e-12	4.12485e-09
chr15	20477614	20478298	intergenic	NONE,CHEK2P2	6.76948	7.08987	1.37572	3.28558e-08	6.36639e-06
chr21	11119077	11119455	intergenic	BAGE,NONE	7.17574	7.59905	1.38396	3.35242e-10	1.28903e-07
chr16	33293735	33294492	intergenic	TP53TG3B,LOC390705	7.37972	8.11187	1.38509	6.48584e-11	2.93569e-08
chr22	46441809	46442373	promoter	LINC00899	6.87887	7.622	1.39131	1.86322e-10	7.51656e-08
chr16	33955655	33955913	intergenic	ENPP7P13,LINC00273	6.77983	7.37828	1.39163	1.02162e-08	2.46476e-06
chr2	91763141	91763543	intergenic	NONE,LOC654342	6.71991	7.10923	1.39186	1.30635e-08	2.99045e-06
chr4	79550333	79550863	intergenic	ANXA3,LINC01094	6.73556	7.60177	1.39825	1.15093e-08	2.7103e-06
chr2	91760392	91761317	intergenic	NONE,LOC654342	7.67546	8.22581	1.40122	4.0213e-12	2.53739e-09
chr17	40168421	40168864	intronic	DNAJC7	7.15675	8.04432	1.40727	3.75088e-12	2.3975e-09
chr21	9913689	9914280	ncRNA_intronic	TEKT4P2	7.03965	7.43802	1.40737	1.08039e-09	3.56869e-07
chr2	87623671	87624030	intergenic	MIR4771-2,LINC00152	6.10895	6.81122	1.40942	4.26066e-06	0.000305235
chr15	91659495	91660055	intronic	SV2B	6.52286	7.72696	1.41011	3.38727e-10	1.29234e-07
chr2	134398863	134399508	intergenic	NCKAP5,MIR3679	6.59151	7.52247	1.41374	2.33e-09	6.86682e-07
chr22	46502996	46503545	ncRNA_intronic	MIRLET7BHG	6.74833	7.80089	1.41543	1.9739e-10	7.89831e-08
chr22	44226102	44226720	intronic	SULT4A1	7.45891	8.47559	1.42321	1.8328e-15	2.25513e-12
chr17	22259855	22260222	intergenic	MTRNR2L1,NONE	5.9337	6.57026	1.42702	3.11727e-05	0.00143252
chr15	31388737	31389185	intronic	TRPM1	6.59682	7.5368	1.42769	8.56556e-11	3.69799e-08
chr16	54323425	54323941	intergenic	IRX3,LOC100996345	6.67071	7.28581	1.42928	5.42418e-10	1.91214e-07
chr4	67801	68378	intronic	ZNF595,ZNF718	6.2576	6.84316	1.43781	5.69007e-07	6.32163e-05
chr2	45005655	45006498	intergenic	CAMKMT,SIX3-AS1	6.75244	7.58441	1.44393	1.15859e-09	3.8015e-07
chr19	10628009	10628809	promoter	S1PR5	7.28523	8.22938	1.46149	4.24202e-13	3.16333e-10
chr17	73769373	73771649	downstream	H3F3B	10.3583	10.9524	1.46155	2.31969e-78	5.7084e-74
chr12	52437004	52437481	intronic	NR4A1	7.07492	7.834	1.46449	6.48099e-12	3.84307e-09
chr6	57555538	57556266	intergenic	PRIM2,GUSBP4	6.40019	6.9128	1.46637	2.24917e-07	3.08349e-05
chr10	104494776	104495352	intronic	SFXN2	5.94446	7.12412	1.48398	8.45754e-07	8.67197e-05
chr21	9902737	9903346	intergenic	MIR3687-1,TEKT4P2	6.53403	7.07387	1.49755	1.96147e-08	4.30972e-06
chr19	22714989	22715916	promoter	LINC01233	7.19083	8.38959	1.4976	1.5388e-13	1.24156e-10
chr18	77285948	77286618	intronic	NFATC1	7.5908	8.46068	1.50137	2.10654e-15	2.52873e-12
chr14	102543693	102546264	downstream	HSP90AA1	10.2616	10.67	1.51323	1.55826e-83	7.66928e-79
chr20	21588804	21589491	ncRNA_intronic	LOC101929625	6.53071	7.64336	1.54769	5.81188e-11	2.75042e-08
chr3	108228209	108229034	intronic	MYH15	6.2423	7.14759	1.56502	5.2051e-09	1.37731e-06
chr7	6458862	6459458	intronic	DAGLB	6.88259	7.99109	1.56579	1.18331e-13	1.03998e-10
chr17	36590258	36590938	intronic	ARHGAP23	6.77318	7.60724	1.57904	1.2922e-11	6.76576e-09
chr2	91776707	91777024	intergenic	NONE,LOC654342	6.25633	6.9967	1.59215	2.68685e-08	5.41962e-06
chr22	44287354	44288278	promoter	PNPLA5	6.55182	7.89296	1.60482	3.31179e-14	3.07541e-11
chr16	54238545	54239202	intergenic	FTO,LOC100996338	7.20994	8.02525	1.60794	6.27494e-16	8.82381e-13
chr15	32933688	32934319	promoter	SCG5	6.2626	7.4762	1.62642	7.47305e-10	2.53656e-07
chr22	46474390	46475108	intergenic	PRR34-AS1,MIRLET7BHG	7.09086	8.26238	1.62762	2.92192e-15	3.42401e-12
chr1	151803175	151803615	intronic	RORC	6.64609	7.57487	1.63495	6.75648e-12	3.91216e-09
chr19	14623802	14624227	downstream	DNAJB1	7.20689	7.61943	1.66896	6.20232e-15	6.49488e-12
chr11	618009	618408	exonic	CDHR5	6.64085	7.55655	1.70242	4.44743e-15	4.8642e-12
chr7	73458706	73459752	exonic	ELN	7.29794	8.77801	1.7152	7.73796e-20	1.73109e-16
chr22	50743487	50743863	intronic	PLXNB2	6.38027	7.60931	1.75789	1.31084e-13	1.09518e-10
chr10	121303603	121304328	promoter	RGS10	6.37245	7.56938	1.76017	9.28501e-13	6.34695e-10
chr17	20972583	20973525	intergenic	USP22,LINC01563	6.81224	7.95464	1.7693	8.02966e-17	1.31732e-13
chr4	94651311	94652388	intronic	GRID2	6.37421	7.42834	1.79023	4.55874e-12	2.84009e-09
chr20	5669067	5669701	intergenic	GPCPD1,C20orf196	6.95469	7.81941	1.81781	1.34951e-17	2.37211e-14
chr13	74232135	74232859	intergenic	LINC00392,KLF12	6.15592	7.66751	1.94575	5.52864e-15	5.91528e-12
chr8	29472309	29473383	intergenic	DUSP4,LINC00589	6.99512	8.31697	1.96638	8.72025e-22	2.52461e-18
chr15	101419369	101420362	promoter	ALDH1A3	7.68958	9.05924	1.9776	3.0144e-31	2.11942e-27
chr19	22778614	22779213	promoter	GOLGA2P9	6.05352	7.45499	1.98921	4.39399e-15	4.8642e-12
chr1	40775101	40775754	exonic	COL9A2	6.63695	7.9892	2.12787	1.49371e-22	4.59476e-19
chr19	22610223	22611394	intergenic	ZNF98,LOC101929124	6.75796	8.03168	2.1578	5.94021e-25	2.24892e-21
