# Supplementary material for: ATAC-Seq analysis reveals a widespread decrease of chromatin accessibility in age-related macular degeneration
Source: Nat Commun. 2018 Apr 10;9:1364. doi: 10.1038/s41467-018-03856-y (PMC5893535; doi:10.1038/s41467-018-03856-y)
Supplement: Supplementary file 8 — Supplementary Data 5 [file 41467_2018_3856_MOESM8_ESM.xlsx]

## Sheet: Retina DARs
Supplementary Data 5. Differentially accessible regions (DARs) in the retina identified by linear regression modeling of AMD and normal samples
Chromosome in hg19	Start site in hg19	End site in hg19	Type	Nearby gene	Average ATACseq in normal retina	Average ATACseq in AMD retina	Coefficient of disease stage in fitting of retina samples	P value for the coefficient of disease stage	Fdr for the coefficient of disease stage
chr1	31157902	31158777	intergenic	LOC101929406,MATN1	9.26251	8.53589	-0.81273	0.00268218	0.00908698
chr1	49203498	49204299	intronic	AGBL4,BEND5	9.67494	8.56593	-0.835454	0.00103951	0.00465183
chr1	50488630	50489995	promoter	AGBL4	10.4671	9.76112	-0.752347	7.79106e-05	0.0010289
chr1	55543436	55544013	intronic	USP24	8.01998	6.98745	-0.783005	0.000337518	0.00225765
chr1	55674878	55675477	intronic	USP24	9.01184	7.99125	-0.742671	0.000805482	0.00392243
chr1	56824656	56825373	intergenic	MIR4422,PLPP3	8.45708	7.55558	-0.899303	1.10792e-05	0.000534583
chr1	57125865	57126535	intronic	PRKAA2	9.00488	7.87558	-0.856159	0.000199923	0.00165779
chr1	57154035	57154903	intronic	PRKAA2	9.27171	8.20935	-0.905376	0.000121456	0.00128598
chr1	57390207	57391289	intergenic	C8A,C8B	7.74804	7.15665	-0.761342	5.45578e-05	0.000876798
chr1	59165157	59166273	promoter	MYSM1	10.8419	9.9992	-0.810132	2.14291e-05	0.000643463
chr1	59758258	59758692	intergenic	HSD52,FGGY	9.45192	8.6654	-0.780989	4.33069e-05	0.000801014
chr1	60315138	60315626	intronic	HOOK1	7.30429	6.1871	-0.784522	0.000472251	0.00276768
chr1	62141663	62142633	intergenic	MGC34796,TM2D1	7.25969	6.38033	-0.75071	1.36731e-05	0.000561138
chr1	62915869	62916707	exonic	USP1	8.81005	7.83581	-0.799077	0.000479312	0.00279472
chr1	63260359	63261136	intronic	ATG4C	7.5958	6.49596	-0.775233	0.000209232	0.00170316
chr1	63539221	63540486	intergenic	ATG4C,LINC00466	9.24737	8.49521	-0.797882	6.16099e-05	0.000921223
chr1	63832692	63833866	promoter	ALG6	11.4606	10.7574	-0.742675	9.99681e-05	0.00116186
chr1	64786621	64787583	intergenic	UBE2U,CACHD1	9.08338	8.43491	-0.750976	0.000154054	0.00144582
chr1	66930131	66931072	intergenic	PDE4B,SGIP1	8.73483	6.83836	-1.43305	2.78683e-07	0.000371008
chr1	66991505	66992179	intergenic	PDE4B,SGIP1	10.3165	9.342	-0.76717	0.000640981	0.00337544
chr1	67041981	67043145	intronic	SGIP1	10.0727	9.15731	-0.743019	0.000609446	0.00326691
chr1	68298349	68299479	ncRNA_intronic	GNG12-AS1	10.3931	9.46902	-0.842555	1.28541e-05	0.000554381
chr1	68300936	68301313	ncRNA_intronic	GNG12-AS1	8.87675	7.64975	-0.979092	4.48871e-05	0.000811383
chr1	68463387	68464228	ncRNA_intronic	GNG12-AS1	7.51249	6.12353	-0.895716	3.10181e-05	0.000714886
chr1	68695781	68698559	promoter	WLS	11.3818	10.4653	-0.769745	4.59795e-05	0.000819605
chr1	68915503	68916208	promoter	RPE65	8.79087	7.16984	-1.11287	0.000117402	0.00126303
chr1	69777583	69778560	intergenic	DEPDC1-AS1,LRRC7	9.70852	9.16935	-0.782195	5.99063e-05	0.000912327
chr1	71049263	71049630	intergenic	CTH,LOC101927244	7.75147	6.66375	-1.07547	2.84829e-05	0.000699311
chr1	71694258	71695247	ncRNA_intronic	ZRANB2-AS2	9.19181	8.40033	-0.898812	1.68539e-05	0.000598824
chr1	71817769	71818401	intergenic	ZRANB2-AS2,NEGR1	7.93272	7.06758	-0.876375	5.31428e-05	0.000867682
chr1	71893496	71894126	intronic	NEGR1	8.23445	7.35338	-0.833782	0.000421856	0.00257439
chr1	72275626	72276596	ncRNA_intronic	NEGR1-IT1	7.47276	6.60951	-0.7909	2.81809e-05	0.000698037
chr1	72652430	72652903	intronic	NEGR1	7.12808	6.19163	-0.770479	0.00015531	0.0014529
chr1	72712127	72712895	intronic	NEGR1	7.91332	6.99874	-0.739977	0.00195014	0.00722407
chr1	72834701	72835266	intergenic	NEGR1,LINC01360	7.41784	6.37748	-0.881993	0.000272495	0.00198741
chr1	72992598	72993269	intergenic	NEGR1,LINC01360	7.62946	7.03416	-0.740813	3.86519e-05	0.000767931
chr1	74179979	74180672	intergenic	LINC01360,LRRIQ3	8.03231	7.16763	-0.88942	4.00967e-05	0.000779727
chr1	74271099	74271864	intergenic	LINC01360,LRRIQ3	8.78453	7.77454	-0.883645	1.68056e-05	0.000598741
chr1	74663314	74664288	promoter	FPGT,FPGT-TNNI3K	11.0972	10.5282	-0.806171	2.13332e-05	0.00064331
chr1	74969638	74970183	intronic	FPGT-TNNI3K,TNNI3K	9.08677	8.25176	-0.885666	0.000109431	0.00121449
chr1	74971681	74972503	intronic	FPGT-TNNI3K,TNNI3K	9.73334	8.83336	-0.924535	1.30954e-05	0.000557929
chr1	75678574	75679501	exonic	SLC44A5	8.54323	7.87338	-0.757453	9.78687e-05	0.00115086
chr1	77859766	77860466	intronic	AK5	8.03436	7.44371	-0.812288	0.000113244	0.00123847
chr1	78245090	78246003	promoter	FAM73A	10.6784	9.95005	-0.787429	2.23972e-05	0.000651691
chr1	78949209	78950273	intergenic	MGC27382,PTGFR	9.65446	9.04295	-0.795019	3.41513e-06	0.000469125
chr1	79626715	79627289	intergenic	ADGRL4,LOC101927412	8.36031	7.36486	-0.909946	0.000330806	0.00223061
chr1	79662379	79663448	intergenic	ADGRL4,LOC101927412	8.69937	7.75526	-0.935957	4.71405e-05	0.000829275
chr1	79806259	79806976	intergenic	ADGRL4,LOC101927412	8.05215	7.12875	-0.76963	3.34737e-05	0.000728833
chr1	79818586	79819345	intergenic	ADGRL4,LOC101927412	6.94927	6.13317	-0.78113	3.17904e-05	0.000718449
chr1	79999546	80000432	intergenic	ADGRL4,LOC101927412	7.8464	6.83481	-1.05903	5.64852e-05	0.000890874
chr1	82710639	82711351	intergenic	ADGRL2,LINC01361	8.23763	6.86094	-0.982148	0.000744457	0.00372068
chr1	82711757	82712102	intergenic	ADGRL2,LINC01361	7.51421	6.56888	-0.824671	0.00207676	0.00755391
chr1	82713973	82714518	intergenic	ADGRL2,LINC01361	8.32629	7.09911	-1.01916	5.04821e-05	0.000851096
chr1	82725194	82725640	intergenic	ADGRL2,LINC01361	8.07012	7.01205	-0.96446	0.000144565	0.00139974
chr1	82725961	82727133	intergenic	ADGRL2,LINC01361	10.3003	9.25827	-0.927249	7.82234e-05	0.0010302
chr1	82727729	82728355	intergenic	ADGRL2,LINC01361	8.99266	7.82928	-0.946798	7.76862e-05	0.00102776
chr1	83566602	83567378	intergenic	LINC01361,LOC101927587	8.07623	7.35499	-0.878013	0.000117137	0.00126126
chr1	84548924	84549364	intronic	PRKACB	9.30867	8.4007	-0.750846	0.000311084	0.0021485
chr1	85037275	85037647	intronic	CTBS	8.42025	7.0634	-0.908344	5.9816e-06	0.000490164
chr1	85048513	85049469	intergenic	CTBS,LINC01461	10.3775	9.23565	-0.904482	4.93904e-05	0.000844752
chr1	85139005	85140099	intronic	SSX2IP	8.93168	7.83205	-0.781435	0.000423457	0.00258139
chr1	85181161	85181934	intergenic	SSX2IP,LPAR3	10.7704	9.68315	-0.785608	0.000146734	0.00141054
chr1	85661239	85661777	intronic	SYDE2	10.3993	9.19233	-0.939749	0.000558118	0.00308308
chr1	85663388	85663699	intronic	SYDE2	8.01405	6.74591	-0.943695	0.00110161	0.00484227
chr1	85665853	85667876	promoter	SYDE2	12.1186	11.1026	-0.851953	4.59597e-06	0.000477987
chr1	85859737	85860195	intronic	DDAH1	7.08639	6.01585	-0.854978	0.000721314	0.00364461
chr1	87184474	87184856	intronic	SH3GLB1	8.84746	7.76483	-1.00973	0.00025612	0.00191527
chr1	87186968	87187524	intronic	SH3GLB1	8.21535	7.32284	-0.765555	0.000187652	0.0016018
chr1	87214205	87215075	downstream	SH3GLB1	8.49521	7.63349	-0.819915	8.9753e-06	0.000520063
chr1	87399320	87400607	intronic	HS2ST1	8.99507	8.20457	-0.743967	0.00023138	0.00180264
chr1	87643486	87644474	intergenic	LINC01140,LOC101927844	9.28885	8.49387	-0.863739	0.000167853	0.00151381
chr1	88362984	88363897	intergenic	LINC01364,PKN2-AS1	9.52587	8.50017	-0.860429	0.000101679	0.00117217
chr1	88757437	88758418	intergenic	LINC01364,PKN2-AS1	10.1531	9.12521	-0.855175	2.79631e-06	0.000462894
chr1	89014246	89014816	ncRNA_intronic	PKN2-AS1	7.09343	6.09626	-0.841784	0.000121918	0.0012888
chr1	89248381	89249219	intronic	PKN2	9.19873	8.12115	-0.915198	5.04363e-05	0.000851096
chr1	90024324	90025214	promoter	LRRC8B	9.20201	8.13028	-0.834001	5.35512e-06	0.000480189
chr1	90463942	90464244	intronic	ZNF326	8.4866	7.48268	-0.761122	0.0008846	0.00417158
chr1	90966600	90967305	intergenic	ZNF326,BARHL2	7.55208	6.78812	-0.775615	0.000104823	0.00118699
chr1	91847395	91847959	intronic	HFM1	8.57544	7.63059	-0.911511	1.89465e-05	0.000621987
chr1	91869605	91870700	promoter	HFM1	11.1285	10.4058	-0.78181	5.77066e-05	0.000899693
chr1	92097220	92098230	intergenic	CDC7,TGFBR3	8.21632	7.59473	-0.755445	0.000446396	0.00266673
chr1	92545361	92546621	promoter	BTBD8	10.7054	10.0596	-0.74636	9.79194e-05	0.00115125
chr1	92763996	92765109	promoter	RPAP2	11.756	10.9454	-0.766172	6.88135e-05	0.000969533
chr1	93177355	93177948	intronic	EVI5	7.65225	6.71096	-0.833011	7.50094e-05	0.00100999
chr1	94583034	94583257	intronic	ABCA4	7.80608	6.71586	-0.83779	0.000204479	0.00167869
chr1	94583534	94583815	intronic	ABCA4	8.45221	7.358	-0.762413	5.58678e-05	0.000886013
chr1	94610948	94611180	intergenic	ABCA4,ARHGAP29	7.15513	5.97353	-0.767383	0.00182157	0.00686592
chr1	94611626	94612177	intergenic	ABCA4,ARHGAP29	9.09955	7.92731	-0.850442	9.96948e-05	0.00116003
chr1	94648597	94649382	intronic	ARHGAP29	9.19868	8.25844	-0.754461	0.000792685	0.00387809
chr1	94917250	94917934	intronic	ABCD3	7.91459	6.82815	-0.802296	0.000300801	0.00210515
chr1	95698854	95700375	promoter	RWDD3	11.458	10.8379	-0.758414	8.06302e-06	0.000512779
chr1	96164504	96165331	intergenic	LOC100996635,LOC102723661	8.04272	7.30056	-0.828306	0.000137442	0.00136465
chr1	96271396	96271882	intergenic	LOC100996635,LOC102723661	7.3251	6.10146	-0.842414	0.00173223	0.00662941
chr1	96724701	96725729	ncRNA_intronic	LOC101928241	8.86327	8.00891	-0.894946	2.92072e-05	0.000703581
chr1	97569246	97569839	ncRNA_intronic	DPYD-AS1	8.37734	7.53857	-0.992651	4.76259e-05	0.000833384
chr1	98385979	98387186	promoter	DPYD	10.7925	10.0732	-0.800216	0.000216222	0.00173178
chr1	99682312	99682895	intergenic	LOC100129620,PLPPR4	7.06574	6.12943	-0.813879	0.00115247	0.00499323
chr1	99683098	99684208	intergenic	LOC100129620,PLPPR4	8.73456	7.92754	-0.788306	6.07339e-06	0.000490164
chr1	100015613	100016178	intergenic	LOC101928270,PALMD	7.01677	6.46129	-0.748826	0.00170627	0.00655264
chr1	100202480	100202993	intronic	FRRS1	9.01635	8.06736	-1.01578	0.000251587	0.00189546
chr1	100434746	100436250	promoter	SLC35A3	10.7608	10.0117	-0.744838	1.31005e-05	0.000557929
chr1	100816737	100818976	promoter	CDC14A	12.1473	11.3675	-0.784138	2.03916e-05	0.000633949
chr1	100828333	100828900	intronic	CDC14A	8.8565	7.92727	-0.780243	4.47806e-05	0.000810532
chr1	102425421	102426428	intronic	OLFM3	9.13309	8.54286	-0.749561	0.00096689	0.00443903
chr1	102657138	102657810	intergenic	OLFM3,COL11A1	7.75119	7.13285	-0.771995	0.000138839	0.00137144
chr1	104022856	104023335	intronic	LOC101928436	7.26496	6.47565	-0.743444	3.49777e-05	0.000737694
chr1	104646272	104646756	intergenic	LOC100129138,LOC101928476	7.94338	6.87326	-0.945525	0.00270526	0.00914295
chr1	105680011	105680687	intergenic	LOC100129138,LOC101928476	7.76646	7.38302	-0.747377	3.52658e-05	0.00073983
chr1	105912286	105912755	intergenic	LOC100129138,LOC101928476	8.23116	7.30343	-0.987522	2.47556e-05	0.000668855
chr1	106415378	106416493	intergenic	LOC101928476,PRMT6	8.86656	8.82241	-0.800698	0.00182752	0.00688474
chr1	107223303	107224024	intergenic	LOC101928476,PRMT6	8.51836	7.65423	-0.855339	0.000188778	0.00160706
chr1	107225859	107226417	intergenic	LOC101928476,PRMT6	7.86347	6.89771	-0.891468	3.76718e-05	0.000759956
chr1	108105698	108106664	intergenic	NTNG1,VAV3	9.03764	8.18132	-0.795207	7.81123e-06	0.000510064
chr1	108419537	108420118	intronic	VAV3	8.00611	7.27226	-0.776913	0.000202988	0.0016714
chr1	109822386	109822741	UTR3	PSRC1	8.62018	7.46208	-0.759182	0.0016136	0.00630131
chr1	110752431	110754437	promoter	KCNC4	12.0564	11.0403	-0.738842	0.000126652	0.00131098
chr1	110842747	110843606	ncRNA_intronic	LOC440600	9.65948	8.5455	-0.830245	0.000273061	0.00198974
chr1	113044322	113046198	intronic	WNT2B	11.0668	10.0721	-0.81196	0.000134542	0.00134946
chr1	113485203	113485651	intronic	SLC16A1	7.8867	6.61216	-0.779721	0.00208515	0.00757534
chr1	114420839	114421248	ncRNA_intronic	AP4B1-AS1	8.17712	6.95472	-0.895017	0.000167919	0.00151394
chr1	114489282	114490203	intronic	HIPK1	9.21352	8.11685	-0.747701	0.000224718	0.00177125
chr1	114600799	114601483	intergenic	OLFML3,SYT6	7.18156	6.42431	-0.768467	1.40769e-05	0.000564534
chr1	117690623	117691244	intronic	VTCN1	7.80624	6.83003	-0.840323	7.92372e-05	0.00103681
chr1	118727353	118728350	promoter	SPAG17	7.96057	7.21077	-0.749318	3.36242e-05	0.000729588
chr1	119604193	119604995	ncRNA_intronic	WARS2-IT1	7.89852	6.76055	-0.933531	0.0010637	0.00472228
chr1	120596658	120597211	intronic	NOTCH2	7.50206	5.70729	-1.2742	3.44937e-05	0.000733789
chr1	159915202	159915826	promoter	IGSF9	11.2554	10.3038	-0.75817	0.00144978	0.0058481
chr1	164527789	164529330	promoter	PBX1	12.4198	11.6569	-0.749615	0.000806798	0.00392654
chr1	164570638	164571743	intronic	PBX1	8.66815	7.91534	-0.747473	0.000129942	0.00132818
chr1	166670839	166671261	intergenic	FMO9P,POGK	8.01646	7.00358	-0.74586	0.000299717	0.00210118
chr1	166674623	166675051	intergenic	FMO9P,POGK	8.03817	6.80033	-1.02707	9.2739e-05	0.0011153
chr1	166944018	166945332	promoter	ILDR2	10.5246	9.7286	-0.752763	0.00029756	0.00209344
chr1	166975075	166975811	intronic	MAEL	9.06687	7.97567	-0.923294	8.97236e-05	0.00109658
chr1	167249981	167250817	intronic	POU2F1	8.60983	7.41232	-0.787105	0.000201912	0.00166832
chr1	167302724	167303433	intronic	POU2F1	9.08926	7.8319	-0.868342	0.000161987	0.00148645
chr1	169198590	169199236	intronic	NME7	7.39814	6.66726	-0.769959	0.00131169	0.00545237
chr1	169782189	169782686	intronic	C1orf112	7.84961	6.4891	-0.923852	0.000707964	0.00359832
chr1	169972322	169973065	intronic	KIFAP3	8.51728	7.6822	-0.868794	0.000215895	0.00173036
chr1	170017734	170018953	intronic	KIFAP3	10.9924	10.1178	-0.841126	1.10757e-05	0.000534583
chr1	170131951	170132451	intronic	METTL11B	7.15847	6.46763	-0.864906	0.000516172	0.00292501
chr1	171001707	171002873	intronic	MROH9	10.8438	9.93211	-0.848819	1.12005e-05	0.000535856
chr1	171282764	171283466	promoter	FMO4	9.20855	8.44906	-0.806982	7.38069e-05	0.00100373
chr1	171828793	171829409	intronic	DNM3	8.73488	7.91963	-0.761202	0.000128184	0.00131808
chr1	172528160	172529476	intronic	SUCO	9.2586	8.13242	-0.920806	0.000116177	0.00125522
chr1	172736648	172737668	intergenic	FASLG,TNFSF18	8.04008	7.29433	-0.741092	0.000103599	0.00118067
chr1	173443895	173444144	ncRNA_intronic	LOC100506023	7.76774	6.76672	-0.786612	1.39009e-05	0.000563138
chr1	173683736	173684911	promoter	KLHL20	10.4809	9.70937	-0.772663	7.5977e-06	0.000509913
chr1	174127936	174129659	promoter	LOC102724601	12.5441	11.7428	-0.748215	0.000115826	0.00125336
chr1	174488799	174489553	intronic	RABGAP1L	8.90027	8.07817	-0.751731	3.07794e-05	0.000713862
chr1	176333297	176334142	intergenic	RFWD2,PAPPA2	10.2921	9.30943	-0.902652	2.97107e-05	0.000708775
chr1	177079547	177080116	intronic	ASTN1	7.80006	6.78936	-0.891946	0.000316768	0.00217289
chr1	177139745	177140935	promoter	BRINP2	11.4065	10.6572	-0.787399	8.02017e-05	0.00104208
chr1	177380240	177381373	intergenic	LOC102724661,LOC101928778	9.57495	8.75594	-0.861391	1.39765e-05	0.000563538
chr1	177870332	177872083	intergenic	LOC101928778,SEC16B	10.8924	9.93953	-0.804886	1.13672e-05	0.000536509
chr1	177966101	177967117	intergenic	SEC16B,LOC730102	9.42769	8.58934	-0.73975	2.61204e-05	0.000681291
chr1	178158968	178159475	intronic	RASAL2	8.01563	6.82962	-0.791939	0.000271634	0.00198384
chr1	178405897	178406393	intronic	RASAL2	8.04623	7.09344	-0.756857	0.000795295	0.00388699
chr1	181906108	181906710	intergenic	CACNA1E,ZNF648	7.82761	7.19909	-0.80971	0.000178042	0.00155888
chr1	181998227	181999584	intergenic	CACNA1E,ZNF648	12.8886	12.0341	-0.838725	0.000123175	0.00129567
chr1	182199100	182199844	ncRNA_intronic	LINC01344	8.7893	8.03381	-0.831576	0.000209357	0.00170323
chr1	182931652	182932145	intergenic	SHCBP1L,LAMC1	9.1789	8.55269	-0.87018	0.000224865	0.00177202
chr1	184211245	184212240	intergenic	TSEN15,C1orf21	9.70348	9.0283	-0.738586	6.9733e-05	0.00097531
chr1	184725744	184726186	promoter	EDEM3	9.62664	8.66999	-0.879337	5.00854e-05	0.000848409
chr1	184726651	184726944	intergenic	EDEM3,FAM129A	8.73264	8.05075	-0.738865	0.00016423	0.00149671
chr1	185564952	185565574	ncRNA_intronic	LINC01350	7.37724	6.77234	-0.8035	2.41258e-05	0.000665441
chr1	186425905	186426535	ncRNA_intronic	LOC102724919,MIR548F1	9.7483	8.74033	-0.836024	0.00091065	0.00425672
chr1	186427892	186428557	ncRNA_intronic	LOC102724919,MIR548F1	8.76969	7.74548	-0.839796	1.04586e-05	0.000529771
chr1	186429327	186429601	ncRNA_intronic	LOC102724919,MIR548F1	7.29511	6.30735	-0.790756	0.000968799	0.00444365
chr1	186430105	186430655	ncRNA_intronic	LOC102724919,MIR548F1	8.90342	7.70123	-0.869365	0.000224018	0.00176707
chr1	186451687	186452147	intergenic	MIR548F1,PTGS2	7.78977	6.97082	-0.73644	0.000328898	0.00222291
chr1	186828047	186828472	intronic	PLA2G4A	7.35278	6.47713	-0.765152	0.00283278	0.0094525
chr1	187014456	187015851	intergenic	PLA2G4A,LINC01036	9.29846	8.52437	-0.782983	9.44675e-05	0.00112904
chr1	188479075	188479929	intergenic	LINC01037,BRINP3	7.92083	7.16154	-0.890735	3.70066e-06	0.000469125
chr1	188751255	188751869	intergenic	LINC01037,BRINP3	7.79816	7.39695	-0.787045	0.000696335	0.00355942
chr1	188955446	188956684	intergenic	LINC01037,BRINP3	10.6663	9.96164	-0.911039	5.25597e-06	0.000479642
chr1	189869085	189869844	intergenic	NONE,BRINP3	8.81473	8.03935	-0.999278	0.00248339	0.00860404
chr1	190818075	190819173	intergenic	LOC440704,RGS18	9.38178	8.48032	-0.920806	1.52299e-05	0.000576797
chr1	191740848	191741751	intergenic	LOC440704,RGS18	7.46901	6.88417	-0.746272	1.16424e-05	0.000542726
chr1	192946261	192946951	intergenic	LINC01032,UCHL5	8.53345	7.70836	-0.839039	0.00160954	0.00628931
chr1	193012276	193013251	intronic	UCHL5	9.68475	8.76765	-0.803673	4.82953e-05	0.000836425
chr1	193031224	193031468	intronic	TROVE2	7.87281	6.93328	-0.764928	0.00122075	0.00519131
chr1	193476736	193477356	intergenic	LINC01031,NONE	7.5957	6.85848	-0.805253	3.74959e-05	0.00075796
chr1	195545606	195546522	intergenic	NONE,KCNT2	9.4506	8.53016	-0.933339	6.04604e-06	0.000490164
chr1	195606411	195607239	intergenic	NONE,KCNT2	8.04025	7.13156	-0.877282	0.000240121	0.00184366
chr1	195650245	195650853	intergenic	NONE,KCNT2	7.87948	7.04612	-0.930658	2.88491e-05	0.000701726
chr1	197382676	197383224	intronic	CRB1	9.75011	8.57481	-0.978142	0.000580919	0.00316491
chr1	198203637	198204355	intronic	NEK7	8.29328	7.34225	-0.88026	5.9364e-05	0.000910616
chr1	198256999	198257716	intronic	NEK7	9.23635	8.20429	-0.884732	1.75283e-05	0.000604188
chr1	198259364	198259797	intronic	NEK7	7.14301	6.21725	-0.791135	0.00280194	0.00937821
chr1	198817817	198818782	ncRNA_intronic	MIR181A1HG	9.05493	8.15745	-0.915022	3.93671e-05	0.000772787
chr1	199326467	199327447	intergenic	LINC01221,NR5A2	7.49953	6.64752	-0.818231	3.22204e-05	0.000719699
chr1	199416553	199417664	intergenic	LINC01221,NR5A2	10.0163	9.29059	-0.787954	1.41551e-05	0.000565313
chr1	200108816	200109141	intronic	NR5A2	7.20977	5.97887	-0.960785	2.38451e-05	0.000663742
chr1	200225911	200226750	intergenic	NR5A2,LINC00862	9.24405	8.25473	-0.899108	8.8652e-05	0.00109028
chr1	200241763	200242447	intergenic	NR5A2,LINC00862	8.84427	7.91541	-0.73658	0.00120221	0.00513775
chr1	205074814	205075638	intronic	RBBP5	8.60181	7.51766	-0.771295	0.00284377	0.00947876
chr1	207240653	207241481	exonic	PFKFB2	9.48232	8.37249	-0.802105	0.000357156	0.00233713
chr1	208027346	208027717	intergenic	C1orf132,CD34	8.86875	7.72873	-0.781699	0.000696439	0.00355961
chr1	210823555	210824256	intronic	HHAT	7.795	6.88661	-0.783403	1.99269e-05	0.000629838
chr1	210873238	210874079	intronic	KCNH1	8.11191	7.32398	-0.774655	0.000638731	0.00336831
chr1	211660504	211660736	intronic	RD3	9.00688	7.93367	-0.789282	0.000318134	0.00217904
chr1	213849992	213850769	intergenic	RPS6KC1,PROX1-AS1	8.29611	7.43017	-0.902643	7.49451e-05	0.00100958
chr1	214484444	214485003	intronic	SMYD2	8.31918	7.54779	-0.816473	0.000305473	0.00212483
chr1	214821594	214822867	exonic	CENPF	9.59264	8.76275	-0.857314	5.73141e-05	0.000897303
chr1	215089316	215090352	intergenic	CENPF,KCNK2	8.92013	8.09017	-0.961321	8.88434e-06	0.000519579
chr1	215768039	215768880	exonic	KCTD3	8.48563	7.83046	-0.737056	0.000277338	0.00200875
chr1	216484119	216484734	intronic	USH2A	8.10807	7.12503	-0.91578	7.17533e-05	0.000988267
chr1	216558399	216559251	intronic	USH2A	7.9421	6.78765	-0.809732	0.00023789	0.00183288
chr1	216596208	216597225	promoter	USH2A	10.7757	9.80616	-0.834969	0.000157715	0.00146505
chr1	216777608	216778458	intronic	ESRRG	8.99442	7.94741	-0.738375	3.39842e-05	0.000731045
chr1	216896205	216897216	promoter	ESRRG	11.2996	10.4375	-0.75319	7.76568e-05	0.00102755
chr1	217692780	217693293	intronic	GPATCH2	7.23798	5.93865	-0.981584	0.000288815	0.00205504
chr1	218337289	218339318	intergenic	LOC101929631,RRP15	10.8107	9.96883	-0.879189	5.33062e-06	0.000480189
chr1	218457854	218458970	promoter	RRP15	10.193	9.57521	-0.758618	2.07591e-05	0.00063672
chr1	218582105	218582889	intronic	TGFB2	8.4249	7.88465	-0.832079	0.000442476	0.00265035
chr1	219955623	219956126	intergenic	LOC102723886,RNU5F-1	7.98324	6.69747	-0.893468	1.20102e-05	0.000545076
chr1	221805407	221806091	intergenic	C1orf140,DUSP10	9.153	8.06552	-0.82446	0.000107635	0.0012013
chr1	221860801	221862044	intergenic	C1orf140,DUSP10	9.93643	9.09201	-0.747634	0.000438448	0.0026381
chr1	221876271	221877137	intronic	DUSP10	8.95253	7.85822	-0.761845	0.000260708	0.00193621
chr1	221887025	221887237	intronic	DUSP10	7.076	5.86775	-0.806911	0.00116528	0.00503175
chr1	222025914	222027375	intergenic	LOC101929771,HHIPL2	9.22047	8.27999	-0.794078	0.000599009	0.00322975
chr1	222140486	222141247	intergenic	LOC101929771,HHIPL2	8.2098	7.21468	-0.836891	3.8079e-06	0.000469125
chr1	222278033	222279346	intergenic	LOC101929771,HHIPL2	9.70506	8.86085	-0.772331	5.32945e-05	0.000868838
chr1	223316024	223317000	promoter	TLR5	10.7584	9.93655	-0.890466	4.17333e-05	0.000792429
chr1	224058088	224059185	intergenic	TP53BP2,GTF2IP20	10.0926	9.25611	-0.738112	0.000123442	0.00129657
chr1	225614667	225616519	promoter	LBR	11.7113	10.8548	-0.736427	0.000272431	0.00198741
chr1	230242006	230242710	intronic	GALNT2	9.57429	8.54193	-0.743319	0.000587783	0.00318949
chr1	230258076	230258858	intronic	GALNT2	9.6679	8.49839	-0.836574	0.000726229	0.00366052
chr1	230930279	230931774	exonic	CAPN9	11.0364	10.0431	-0.774243	0.000133141	0.00134345
chr1	231718917	231719527	ncRNA_intronic	TSNAX-DISC1	8.74364	7.63702	-0.821685	0.000101692	0.00117217
chr1	231779168	231779713	ncRNA_intronic	TSNAX-DISC1	8.43146	7.50233	-0.744707	0.00091358	0.00426662
chr1	232582964	232583460	intronic	SIPA1L2	8.68545	7.8125	-0.787971	0.000125554	0.00130586
chr1	232732439	232732819	intergenic	SIPA1L2,LOC101927683	7.09621	6.22733	-0.759454	0.000572899	0.00313829
chr1	233026271	233026589	intergenic	MAP10,NTPCR	7.39199	6.03528	-0.954569	0.000273141	0.00198974
chr1	234804019	234804751	intergenic	LOC101927787,LINC01132	9.79142	8.77745	-0.757194	0.001617	0.006311
chr1	235082357	235083215	intergenic	LINC01132,LOC101927851	8.07508	7.03846	-0.779194	0.000151854	0.00143622
chr1	235530392	235531451	promoter	TBCE	11.3979	10.6623	-0.743528	0.0010276	0.00461971
chr1	236305238	236307031	promoter	GPR137B	11.964	11.0303	-0.766855	7.26285e-05	0.000996188
chr1	236444099	236445925	promoter	ERO1B	12.3953	11.6483	-0.744542	0.000123758	0.00129851
chr1	237001211	237001616	intronic	MTR	7.38009	6.54801	-0.743068	0.00166342	0.00643167
chr1	237877205	237877789	intronic	RYR2	7.32787	6.87184	-0.749094	0.000227523	0.0017837
chr1	237962967	237963515	intronic	RYR2	8.91007	8.09318	-1.00308	2.04915e-05	0.000634665
chr1	238835432	238836004	intergenic	LINC01139,CHRM3	7.60178	6.9926	-0.766862	0.000570367	0.00312927
chr1	239949558	239950328	intronic	CHRM3	8.64013	7.95062	-0.853839	0.000282902	0.00203112
chr1	241676703	241677120	exonic	FH	7.61273	6.63871	-1.09226	3.16606e-05	0.000718449
chr1	241802888	241804165	promoter	OPN3	12.3138	11.4663	-0.844742	7.93566e-05	0.00103681
chr1	242010866	242011868	promoter	EXO1	10.8513	10.2031	-0.896881	1.9187e-05	0.000625094
chr1	242193018	242193699	intergenic	MAP1LC3C,PLD5	6.99592	6.18351	-0.765651	0.00194313	0.00720486
chr1	245024249	245024527	intronic	HNRNPU	8.69882	7.38966	-0.889781	0.000221028	0.00175124
chr1	246482339	246483152	intronic	SMYD3	9.13006	8.19954	-0.847578	7.2699e-05	0.00099677
chr1	248203212	248203850	intronic	OR2L13	7.2455	6.14824	-0.922171	0.00252284	0.00869597
chr10	2652968	2653607	intergenic	LOC105376351,PFKP	9.11327	8.001	-0.875222	9.57293e-06	0.000524105
chr10	3103692	3104285	intergenic	LOC105376351,PFKP	9.04725	8.0836	-0.897682	0.000484919	0.00281558
chr10	3120342	3121421	intronic	PFKP	10.1275	9.13814	-0.805487	9.94941e-06	0.000527127
chr10	3690357	3691313	ncRNA_intronic	LOC105376360	9.95471	9.16863	-0.778435	1.46774e-05	0.000571158
chr10	3866187	3866741	intergenic	KLF6,LOC105376365	8.20614	7.26368	-0.794277	2.78258e-05	0.000696532
chr10	4051657	4052893	intergenic	MIR6078,LOC101927964	9.43279	8.62579	-0.74137	2.6912e-06	0.000458043
chr10	4238970	4239852	intergenic	LOC101927964,LINC00702	8.49788	7.57959	-0.915846	0.000489463	0.00282962
chr10	4790928	4792199	intergenic	LINC00704,AKR1E2	10.468	9.45985	-0.920989	4.08846e-06	0.000475376
chr10	6124374	6124967	intergenic	IL2RA,RBM17	9.93619	9.0262	-0.81514	0.00024993	0.00188762
chr10	6643208	6643887	intergenic	PRKCQ-AS1,LOC101928150	8.4088	7.6185	-0.927128	5.01238e-05	0.000848454
chr10	6961803	6962490	intergenic	LINC00707,SFMBT2	9.4307	8.57345	-0.821464	0.000287412	0.0020499
chr10	6966659	6967228	intergenic	LINC00707,SFMBT2	8.10224	6.85733	-0.89738	2.87649e-05	0.000701583
chr10	7096797	7097528	intergenic	LINC00707,SFMBT2	7.37813	6.60962	-0.747283	0.00042698	0.00259576
chr10	7293660	7294591	intronic	SFMBT2	9.91779	8.93683	-0.772558	0.00218897	0.0078583
chr10	7439525	7440193	intronic	SFMBT2	10.6758	9.62646	-0.818625	0.000235054	0.00181986
chr10	7860004	7861569	promoter	TAF3	11.5049	10.7418	-0.753104	2.13823e-05	0.000643463
chr10	8095262	8095995	promoter	GATA3-AS1	9.49933	8.7257	-0.799962	6.77185e-08	0.000364232
chr10	9245495	9246528	ncRNA_intronic	LOC101928272	8.49198	7.39874	-0.925492	0.000139995	0.00137802
chr10	9286725	9287229	ncRNA_intronic	LOC101928272	9.09219	7.95624	-0.968716	6.73852e-05	0.00095964
chr10	10132631	10133277	intergenic	LOC101928298,LOC101928322	8.26586	7.46965	-0.848217	3.79603e-05	0.000761875
chr10	10549993	10550890	intergenic	LOC101928322,SFTA1P	9.14247	8.33863	-0.829525	0.000230649	0.00179936
chr10	10719123	10720066	intergenic	LOC101928322,SFTA1P	8.8516	8.17436	-0.778538	1.32895e-05	0.000557929
chr10	10779283	10780619	intergenic	LOC101928322,SFTA1P	9.47864	8.72561	-0.762741	1.85249e-05	0.000617467
chr10	11057517	11057871	intronic	CELF2	9.46732	8.42498	-0.816462	0.000288371	0.00205391
chr10	11077272	11078228	intronic	CELF2	9.74107	8.84441	-0.749576	7.86667e-05	0.00103296
chr10	11609652	11610464	intronic	USP6NL	8.9126	8.19468	-0.738488	3.56354e-05	0.000742713
chr10	11652813	11654328	promoter	USP6NL	11.8009	10.888	-0.755681	7.72242e-06	0.000510064
chr10	12687029	12687811	intronic	CAMK1D	8.96611	7.92236	-0.752053	0.000152408	0.00143857
chr10	12754241	12755137	intronic	CAMK1D	9.33703	8.25095	-0.77291	5.50523e-05	0.000880078
chr10	13162685	13163345	intronic	OPTN	8.98124	7.99161	-0.788367	0.000255221	0.00191218
chr10	14645462	14647049	promoter	FAM107B	11.7612	10.8626	-0.739786	5.5519e-05	0.000883554
chr10	14687912	14688322	intronic	FAM107B	7.75936	6.76472	-0.793829	0.000589108	0.00319349
chr10	14754609	14755560	intronic	FAM107B	10.1124	9.04935	-0.950552	4.09941e-05	0.000786695
chr10	15093168	15093683	intronic	OLAH	7.10493	6.29308	-0.74432	0.00273272	0.00920833
chr10	15137392	15137705	UTR3	C10orf111	8.33771	7.0609	-0.775583	0.000426319	0.00259386
chr10	15901741	15902885	promoter	FAM188A	10.0749	9.41064	-0.790303	5.29316e-05	0.00086675
chr10	16478365	16479585	promoter	PTER	10.3999	9.50013	-0.890157	0.0001004	0.00116426
chr10	16533802	16534692	intronic	PTER	9.64991	8.74962	-0.743026	2.1482e-05	0.000643463
chr10	16557441	16557767	intronic	C1QL3	8.20901	6.58435	-1.15357	4.80654e-05	0.000835693
chr10	16561273	16564248	promoter	C1QL3	11.5108	10.5497	-0.803457	1.25657e-05	0.000550261
chr10	16741165	16742032	intronic	RSU1	9.51384	8.62218	-0.828379	8.07038e-05	0.00104436
chr10	16766527	16767142	intronic	RSU1	7.00411	6.22564	-0.738383	0.000952916	0.0043933
chr10	16788993	16789433	intronic	RSU1	8.29794	7.09449	-0.865996	5.16079e-05	0.000858091
chr10	16823986	16824537	exonic	RSU1	8.1038	7.26267	-0.762873	0.000383239	0.00243589
chr10	18622060	18622431	intronic	CACNB2	7.63789	6.42768	-0.914221	0.000318663	0.00218191
chr10	20115765	20116327	intronic	PLXDC2	8.02345	6.97154	-0.778397	0.000153911	0.00144582
chr10	20131057	20131946	intronic	PLXDC2	9.45401	8.32971	-0.79899	0.000185268	0.00159214
chr10	20180318	20180712	intronic	PLXDC2	8.89757	7.84479	-0.83456	8.7633e-05	0.00108376
chr10	20451046	20451543	intronic	PLXDC2	7.66269	6.39064	-0.942118	0.000312644	0.0021556
chr10	22040035	22040831	intergenic	MLLT10,DNAJC1	8.85459	8.0207	-0.738008	6.33062e-05	0.000933186
chr10	22095895	22096690	intronic	DNAJC1	9.63245	8.63966	-0.855276	0.000779212	0.00383527
chr10	22172029	22172837	intronic	DNAJC1	8.07707	7.2336	-0.746411	0.00035543	0.00233206
chr10	22190477	22190879	intronic	DNAJC1	7.54521	6.04146	-1.27442	0.00138063	0.00565399
chr10	22887061	22887840	intronic	PIP4K2A	8.60186	7.49814	-0.764856	0.000522295	0.0029491
chr10	22914400	22915132	intronic	PIP4K2A	9.06074	7.96907	-0.951708	0.000105468	0.00118874
chr10	22965321	22966541	intronic	PIP4K2A	9.33267	8.45067	-0.753483	3.05151e-05	0.000713671
chr10	23274537	23275224	intronic	ARMC3	8.59714	7.67073	-0.76288	0.00130759	0.00543966
chr10	23581930	23582524	intergenic	PTF1A,C10orf67	7.85989	7.02966	-0.755585	8.2648e-05	0.0010572
chr10	24234471	24235052	intronic	KIAA1217	7.64927	6.90691	-0.941567	4.43517e-05	0.000807929
chr10	25348602	25349380	intronic	ENKUR	9.55375	8.74576	-0.784199	0.000116867	0.00125956
chr10	27796006	27796414	intronic	RAB18	8.69934	7.82414	-0.818081	0.000493941	0.00284466
chr10	27847447	27848016	intergenic	RAB18,MKX	7.52651	6.92102	-0.735689	0.000456112	0.00270713
chr10	29701495	29701815	ncRNA_intronic	SVIL-AS1	7.91724	6.95414	-0.823463	4.02802e-05	0.0007806
chr10	30488331	30489228	intergenic	KIAA1462,LOC101929279	8.41118	7.63062	-0.774506	0.000358057	0.00234086
chr10	31183131	31183632	intronic	ZNF438	9.0848	8.07295	-0.92802	0.000832597	0.00400716
chr10	31492859	31493526	ncRNA_intronic	LOC101929352	8.65472	7.78988	-0.834139	5.86043e-05	0.000905802
chr10	32867316	32867937	intronic	CCDC7	7.78888	7.00476	-0.889776	0.00239698	0.00838128
chr10	33028572	33029260	intronic	CCDC7	8.08787	6.89629	-1.04245	4.58335e-05	0.000818934
chr10	33232863	33233957	intronic	ITGB1	9.31632	8.4339	-0.815361	0.000414927	0.00254988
chr10	34499284	34500550	intronic	PARD3	10.484	9.43799	-0.901122	1.75729e-06	0.000430254
chr10	34505056	34505816	intronic	PARD3	8.72067	7.85081	-0.796769	6.09422e-05	0.000917639
chr10	35075195	35075791	intronic	PARD3	9.00814	7.95076	-0.854052	0.00010047	0.00116456
chr10	35618431	35619400	intronic	CCNY	9.31142	8.33679	-0.77644	0.000355608	0.00233259
chr10	35711098	35711559	intronic	CCNY	8.95028	8.0164	-0.814196	0.0005232	0.0029521
chr10	35812774	35814015	intronic	CCNY	8.89026	7.97823	-0.81006	9.88595e-05	0.00115674
chr10	36890936	36891443	intergenic	PCAT5,ANKRD30A	7.24694	6.10411	-1.10321	1.45843e-05	0.000570596
chr10	43888232	43888520	intronic	HNRNPF	8.7432	7.55187	-0.820613	5.55357e-05	0.000883554
chr10	43889192	43889708	intronic	HNRNPF	9.79127	8.62051	-0.842193	5.05351e-05	0.000851574
chr10	44143601	44144947	ncRNA_intronic	ZNF32-AS3	11.5835	10.8219	-0.819806	1.50101e-05	0.000574329
chr10	44579159	44580720	intergenic	LINC00841,C10orf142	8.29856	7.42082	-0.758933	0.000106187	0.0011919
chr10	44728650	44729643	intergenic	LINC00841,C10orf142	10.936	10.1436	-0.791778	2.23962e-05	0.000651691
chr10	44829895	44830905	intergenic	C10orf142,CXCL12	9.99898	9.27719	-0.850959	3.31536e-05	0.000727258
chr10	46086119	46086726	intronic	2018-03-08	9.01265	7.96939	-0.758893	3.19849e-05	0.000718449
chr10	47395690	47396313	ncRNA_intronic	FAM35DP	7.98468	7.51507	-0.817412	0.000668569	0.00346994
chr10	47653936	47654557	intergenic	ANTXRLP1,ANTXRL	9.62505	8.77767	-0.863969	0.000223933	0.00176698
chr10	48354375	48355399	promoter	ZNF488	11.7992	11.0012	-0.791844	0.000180376	0.00156928
chr10	48436036	48437166	intronic	GDF10	10.0916	9.19962	-0.758604	4.3477e-05	0.000801757
chr10	48437252	48439505	promoter	GDF10	11.3433	10.3612	-0.796622	0.00023644	0.00182616
chr10	48478244	48479026	intergenic	GDF10,PTPN20	9.4463	8.6237	-0.849843	0.000334376	0.00224499
chr10	49482385	49483308	promoter	FRMPD2	11.0957	10.2451	-0.779206	5.98476e-05	0.000912095
chr10	50256803	50258319	intronic	VSTM4	10.1939	9.24217	-0.874687	9.98903e-06	0.000527127
chr10	50754508	50755111	intergenic	ERCC6,CHAT	7.09214	6.40984	-0.746464	0.00018432	0.0015875
chr10	51571926	51572785	promoter	NCOA4	11.6501	10.8202	-0.834456	0.000126851	0.00131163
chr10	53453836	53454584	intronic	PRKG1	8.09986	7.20484	-0.748167	0.00109898	0.00483492
chr10	53458877	53460061	promoter	CSTF2T	11.0765	10.3569	-0.739603	0.000161346	0.00148318
chr10	53530033	53530907	intronic	PRKG1	9.23559	8.45935	-0.869421	7.89557e-06	0.000510064
chr10	54009697	54010887	intronic	PRKG1	7.84956	7.06977	-0.84165	0.000306483	0.00212941
chr10	55340330	55341146	intergenic	MBL2,PCDH15	7.37174	6.46341	-0.855525	8.4357e-06	0.000516187
chr10	56124541	56125136	intronic	PCDH15	8.15403	7.47338	-0.780998	0.000495315	0.00284882
chr10	56313829	56314562	ncRNA_intronic	LOC105378311	8.19553	7.13288	-0.82658	0.000181878	0.00157625
chr10	56425763	56426344	intronic	PCDH15	7.2747	6.36273	-0.905819	3.59286e-05	0.000745008
chr10	56527833	56528791	intronic	PCDH15	8.77265	7.6445	-0.898814	9.14506e-06	0.000521037
chr10	56559732	56560100	intronic	PCDH15	7.98563	6.87932	-0.823237	1.50452e-05	0.000574648
chr10	56560481	56561531	promoter	PCDH15	11.328	10.2931	-0.882824	0.000195477	0.00163668
chr10	56700105	56700621	intergenic	PCDH15,MTRNR2L5	7.30862	6.02339	-1.11628	3.82095e-05	0.000763569
chr10	56977653	56978690	intergenic	PCDH15,MTRNR2L5	7.71325	7.08408	-0.758055	4.4239e-05	0.000806351
chr10	57306750	57308616	intergenic	PCDH15,MTRNR2L5	9.52719	8.59444	-0.797468	3.33479e-05	0.000728019
chr10	57321159	57321572	intergenic	PCDH15,MTRNR2L5	7.31386	6.30014	-0.770767	0.000115409	0.00125155
chr10	58120547	58121863	promoter	ZWINT	11.4004	10.8197	-0.793717	8.60812e-05	0.00107732
chr10	59562992	59563747	intergenic	MIR3924,IPMK	7.74994	6.72793	-0.940639	1.09091e-05	0.000534186
chr10	59676689	59677253	intergenic	MIR3924,IPMK	7.71416	6.92106	-0.76397	2.682e-05	0.000689508
chr10	59900235	59901068	intergenic	MIR3924,IPMK	7.90399	7.23627	-0.787679	1.32096e-06	0.000413275
chr10	60094334	60095712	promoter	UBE2D1	11.34	10.6638	-0.755385	4.49154e-06	0.000477987
chr10	61121547	61123261	promoter	FAM13C	11.7242	10.7325	-0.839447	1.32815e-05	0.000557929
chr10	61147275	61148605	intergenic	FAM13C,SLC16A9	10.6277	9.62786	-0.834462	1.12463e-05	0.000535884
chr10	61149814	61150129	intergenic	FAM13C,SLC16A9	7.78251	6.80401	-0.810567	0.00018745	0.00160111
chr10	61512162	61512640	intronic	MRLN	7.44392	6.48589	-0.828441	0.000545932	0.00303837
chr10	61512699	61513630	promoter	MRLN	8.71921	7.66774	-0.817485	2.89817e-05	0.000701825
chr10	61624263	61625279	intronic	CCDC6	9.07164	8.28057	-0.744771	5.09022e-05	0.000854471
chr10	61625642	61626596	intronic	CCDC6	9.2446	8.38185	-0.744972	5.78309e-05	0.000900741
chr10	61651169	61651569	intronic	CCDC6	8.70582	7.67214	-0.924359	0.000112329	0.0012324
chr10	61889764	61890234	intronic	ANK3	9.43774	8.5781	-0.815826	0.00016931	0.00152034
chr10	62174391	62175317	intronic	ANK3	8.6696	7.52018	-0.753323	8.57338e-05	0.00107497
chr10	62266183	62266480	intronic	ANK3	7.00877	6.02554	-0.788143	0.00026992	0.00197509
chr10	62376928	62377663	intronic	ANK3	8.58907	7.73595	-0.784945	4.39979e-05	0.000804998
chr10	62642726	62643880	intronic	RHOBTB1	11.0141	10.0622	-0.810395	2.53956e-05	0.000675835
chr10	64910391	64910978	intronic	NRBF2	8.49606	7.63607	-0.874285	0.00106177	0.00471789
chr10	64970277	64971123	intronic	JMJD1C	9.87361	8.70899	-0.792775	3.13962e-05	0.00071624
chr10	66190273	66191103	intergenic	REEP3,ANXA2P3	9.65062	8.60328	-1.0125	2.33137e-05	0.000657398
chr10	66378498	66379473	intergenic	REEP3,ANXA2P3	9.44884	8.4455	-0.860746	5.56963e-07	0.000371008
chr10	66408537	66409402	intergenic	REEP3,ANXA2P3	7.26475	6.57932	-0.836635	2.17877e-05	0.000646047
chr10	67169238	67170026	intergenic	LOC101928887,LINC01515	6.85029	6.37194	-0.833812	1.27448e-05	0.000551744
chr10	69109423	69110171	intronic	CTNNA3	7.22137	6.30466	-0.743032	0.000367313	0.00237547
chr10	70383091	70383748	intronic	TET1	9.71085	8.40676	-0.943194	0.000242987	0.00185737
chr10	70930128	70930840	intronic	VPS26A	8.56656	7.50567	-0.849771	0.000729252	0.00367049
chr10	74334377	74335020	intronic	MICU1	8.33638	7.30026	-0.745644	0.000468065	0.00275173
chr10	74385277	74386284	promoter	MICU1	11.4452	10.633	-0.758249	0.000482321	0.00280562
chr10	74451547	74452812	promoter	MCU	12.0397	11.1937	-0.752525	0.000240434	0.00184454
chr10	74989129	74990008	intronic	FAM149B1	9.32886	8.12673	-0.772347	0.00121171	0.0051643
chr10	75880801	75881805	UTR3	AP3M1	8.17725	6.7681	-1.12711	0.000272323	0.00198722
chr10	76399564	76400305	intronic	ADK	8.1286	7.10579	-0.847675	9.34348e-05	0.00112116
chr10	76707325	76708526	intronic	KAT6B	9.76729	8.69813	-0.830661	1.47493e-05	0.000571158
chr10	76929973	76930354	intronic	SAMD8	8.65638	7.45886	-0.928298	0.000275458	0.00199954
chr10	77164032	77164721	promoter	ZNF503-AS2	10.6352	9.67543	-0.799202	5.81443e-06	0.000490164
chr10	77168793	77169739	promoter	LOC101929234	10.9194	9.9849	-0.789031	1.82691e-05	0.000615139
chr10	78308630	78309417	intronic	C10orf11	8.24992	7.47879	-0.741442	0.00215218	0.00776232
chr10	78310099	78310970	intronic	C10orf11	10.2786	9.26355	-0.899039	3.23438e-05	0.000720243
chr10	78801237	78802001	intronic	KCNMA1	9.24121	8.33903	-0.834787	0.000124421	0.00130072
chr10	78961834	78962597	intronic	KCNMA1	8.28594	7.06106	-0.926263	4.65686e-05	0.000824798
chr10	79011074	79011373	intronic	KCNMA1	8.05033	7.07954	-0.75738	9.76508e-05	0.00114932
chr10	79527815	79528446	intergenic	KCNMA1,DLG5	9.57743	8.39896	-0.879605	0.00108305	0.00478364
chr10	80052368	80053952	intergenic	LINC00595,ZMIZ1-AS1	10.6404	9.79255	-0.736522	7.94367e-06	0.000510321
chr10	82173862	82174707	intronic	FAM213A	8.39584	7.14941	-0.958664	0.000236469	0.00182621
chr10	82213332	82215198	promoter	TSPAN14	11.8606	10.9383	-0.864563	3.33672e-06	0.000469125
chr10	83307630	83308577	intergenic	SH2D4B,NRG3	9.85906	8.91016	-0.801704	1.55492e-06	0.000430254
chr10	83421254	83422278	intergenic	SH2D4B,NRG3	9.25475	8.46331	-0.849292	1.0631e-05	0.000531807
chr10	85302486	85303380	intergenic	NRG3,LOC105378397	8.79348	8.19945	-0.770171	0.00016679	0.00150837
chr10	85426375	85427419	intergenic	NRG3,LOC105378397	8.01265	7.21867	-0.865218	5.3853e-05	0.000871872
chr10	85756518	85756985	intergenic	LOC105378397,GHITM	7.63911	6.98372	-0.807097	0.000179297	0.00156468
chr10	85862067	85862609	intergenic	LOC105378397,GHITM	7.46165	6.10509	-0.835457	0.00140106	0.00571076
chr10	85984008	85984797	promoter	LRIT2	10.1919	9.20051	-0.756307	2.25431e-05	0.000651691
chr10	85985068	85985712	promoter	LRIT2	9.81129	8.67376	-0.754884	0.000552533	0.00306179
chr10	86687214	86687902	intergenic	CCSER2,LINC01519	8.12792	7.43278	-0.764664	1.07773e-05	0.000533174
chr10	86988434	86989704	intergenic	LINC01519,LOC101929646	7.74998	6.81454	-0.788749	0.000671883	0.00348275
chr10	87077452	87078838	intergenic	LINC01519,LOC101929646	10.4184	9.41471	-0.900172	3.22335e-06	0.000469125
chr10	87179608	87180711	intergenic	LINC01519,LOC101929646	8.64169	7.79417	-0.816214	5.23242e-05	0.0008629
chr10	87342195	87343018	ncRNA_intronic	GRID1-AS1	9.22857	8.587	-0.751337	8.16243e-06	0.000514508
chr10	88213353	88213687	exonic	WAPL	8.10191	6.18682	-1.39287	0.000257307	0.00192115
chr10	88294819	88295751	intergenic	WAPL,OPN4	9.59607	8.69195	-0.744363	0.000106486	0.00119328
chr10	88295902	88296756	intergenic	WAPL,OPN4	9.17375	8.32788	-0.737472	6.20688e-06	0.000493519
chr10	88443075	88444492	intronic	LDB3	11.4558	10.4749	-0.772383	4.19424e-05	0.000792594
chr10	88814419	88815501	intronic	GLUD1	10.3624	8.99807	-1.03504	7.6341e-07	0.000378325
chr10	88827733	88828692	exonic	GLUD1	10.1131	9.09835	-0.762459	0.000206032	0.00168653
chr10	90888773	90889397	intergenic	MIR4679-2,CH25H	8.32941	7.23033	-0.968424	1.41976e-05	0.000565528
chr10	91735498	91736257	intergenic	LINC01375,LOC101926942	7.27285	6.46141	-0.795736	0.00089791	0.00421517
chr10	91801195	91802219	intergenic	LINC01375,LOC101926942	7.87825	7.19047	-0.829586	0.00281136	0.00940294
chr10	92979863	92981332	promoter	PCGF5	11.9962	11.2383	-0.751534	6.76544e-05	0.000961175
chr10	93635527	93635952	intergenic	TNKS2,FGFBP3	7.25181	6.1393	-0.772596	3.24456e-05	0.000720877
chr10	94304195	94304737	intronic	IDE	7.24915	6.11705	-0.881158	0.000763183	0.00378022
chr10	94607816	94609261	promoter	EXOC6	11.8092	10.9462	-0.743747	7.20267e-05	0.00099082
chr10	94673691	94674177	intronic	EXOC6	8.92059	7.94774	-0.869336	0.000277528	0.00200938
chr10	96095532	96096161	intronic	NOC3L	8.71879	7.50121	-0.98273	0.00040983	0.00253318
chr10	96122312	96123280	promoter	NOC3L	10.2444	9.4293	-0.776307	3.71738e-05	0.000755403
chr10	96893531	96894213	intergenic	CYP2C8,ACSM6	9.3294	7.88949	-1.15965	9.75918e-07	0.000383741
chr10	96947186	96947724	intergenic	CYP2C8,ACSM6	8.79664	7.80985	-0.835391	8.25601e-06	0.000515893
chr10	97050091	97051227	promoter	PDLIM1	10.6129	9.66367	-0.870805	4.46349e-05	0.000808889
chr10	98479557	98481155	promoter	PIK3AP1	11.3101	10.258	-0.892725	0.000115454	0.0012517
chr10	99311161	99311514	intronic	UBTD1	9.05222	7.6417	-0.828427	0.00179048	0.00678868
chr10	100456054	100456981	intronic	HPSE2	10.0681	9.15533	-0.828122	3.92388e-05	0.000772387
chr10	101418367	101419883	promoter	ENTPD7	11.9658	11.1832	-0.759567	0.000562075	0.00309633
chr10	104889910	104890276	intronic	NT5C2	7.81444	6.69405	-0.796369	0.00103073	0.00462776
chr10	107778358	107779263	intergenic	LOC101927549,LOC105378470	8.22459	7.61757	-0.735576	5.60768e-05	0.00088802
chr10	107935171	107935873	ncRNA_intronic	LOC105378470	8.26814	7.41528	-0.777165	0.000198548	0.00165116
chr10	108040606	108041470	intergenic	LOC105378470,SORCS1	9.20259	8.25325	-1.01494	3.5981e-05	0.000745113
chr10	108075140	108075864	intergenic	LOC105378470,SORCS1	7.87494	7.01316	-0.853736	3.71231e-05	0.000755403
chr10	108850479	108851361	intronic	SORCS1	9.35877	8.60219	-0.870462	1.42212e-05	0.000565528
chr10	109659934	109660931	ncRNA_intronic	LINC01435	6.98719	6.23117	-0.754354	0.000111598	0.00122745
chr10	110995986	110996565	intergenic	LINC01435,XPNPEP1	7.71672	6.44025	-1.03761	0.00166233	0.0064294
chr10	111152936	111154020	intergenic	LINC01435,XPNPEP1	10.0446	9.15523	-0.927565	1.01379e-06	0.000389739
chr10	111407084	111407872	intergenic	LINC01435,XPNPEP1	7.91569	7.08588	-0.994827	0.000207379	0.0016944
chr10	112420006	112420567	intronic	RBM20	8.04579	7.22722	-0.832823	0.00104478	0.00466884
chr10	112644638	112645068	exonic	PDCD4	8.0244	6.82799	-0.740727	0.000156722	0.00146033
chr10	112645950	112646473	intronic	PDCD4	7.19371	5.99156	-0.778892	0.000370771	0.00238765
chr10	112925812	112926655	intergenic	ADRA2A,GPAM	7.28463	6.35041	-0.79597	9.07607e-05	0.00110279
chr10	114709619	114710175	promoter	TCF7L2	10.0761	9.15679	-0.901938	0.000455298	0.00270372
chr10	114886179	114886910	intronic	TCF7L2	9.23699	8.38306	-0.82448	6.84923e-05	0.000967178
chr10	115356330	115357126	exonic	NRAP	8.25641	6.94306	-1.01128	0.00099903	0.00453532
chr10	115508338	115508879	intergenic	CASP7,PLEKHS1	7.08817	6.22527	-0.763571	3.46748e-05	0.000734644
chr10	115651186	115652021	intronic	NHLRC2	9.20511	8.1215	-0.942066	2.84308e-05	0.000699311
chr10	115726368	115727542	intergenic	NHLRC2,ADRB1	9.41107	8.63123	-0.764622	0.000119595	0.00127518
chr10	115933314	115934830	promoter	MIR2110	12.4343	11.6661	-0.737503	6.16465e-05	0.000921223
chr10	117412617	117413305	intronic	ATRNL1	7.7316	6.82139	-0.745615	0.000315558	0.00216761
chr10	117930257	117930971	intronic	GFRA1	8.73243	7.88927	-0.844709	1.68456e-05	0.000598824
chr10	118038095	118038889	intergenic	GFRA1,CCDC172	8.60976	7.85643	-0.799335	2.88751e-06	0.000469125
chr10	118163315	118163907	intergenic	CCDC172,PNLIPRP3	7.26709	6.05929	-1.02731	0.00011803	0.00126627
chr10	118652427	118653348	intronic	SHTN1	9.74183	8.81386	-0.844858	2.8233e-05	0.000698037
chr10	119129892	119130184	intronic	PDZD8	8.21068	7.03548	-0.820144	1.04682e-05	0.000529771
chr10	119749282	119749851	intergenic	EMX2,RAB11FIP2	7.11453	6.25259	-0.844243	0.000437285	0.00263387
chr10	119757132	119757732	intergenic	EMX2,RAB11FIP2	7.97017	7.15174	-0.888075	0.000447373	0.00267099
chr10	119794204	119794918	intronic	RAB11FIP2	8.36592	7.53933	-0.799165	0.00196291	0.00725567
chr10	120506311	120506923	intronic	CACUL1	9.03538	8.17821	-0.832386	0.000227588	0.00178385
chr10	120924556	120925813	promoter	SFXN4	11.1775	10.4692	-0.747439	9.82725e-05	0.00115316
chr10	121484891	121486357	promoter	INPP5F	13.063	12.1384	-0.778302	0.000492727	0.00284088
chr10	121687882	121688662	intronic	SEC23IP	7.98882	7.06481	-0.802805	0.000186654	0.00159768
chr10	121764758	121765857	intergenic	MIR4682,PLPP4	8.15523	7.39076	-0.747491	0.00012597	0.0013077
chr10	122437020	122438193	ncRNA_intronic	MIR5694	9.07532	7.95362	-0.87983	1.87726e-05	0.00062021
chr10	122610209	122611796	promoter	WDR11	11.13	10.2516	-0.807683	2.42222e-05	0.000665746
chr10	123318694	123319741	intronic	FGFR2	10.0036	9.35692	-0.825257	2.43036e-05	0.000666112
chr10	123431383	123431893	intergenic	FGFR2,ATE1	6.79136	6.44336	-0.73836	0.0005417	0.00302273
chr10	123680815	123681514	intronic	ATE1	9.37634	8.34984	-0.783895	5.09739e-05	0.000855129
chr10	124133443	124135220	promoter	PLEKHA1	12.3398	11.5311	-0.758651	6.48271e-05	0.000940657
chr10	124224871	124225320	intronic	HTRA1	10.3704	9.30613	-0.828329	0.00010716	0.00119838
chr10	124267361	124268528	exonic	HTRA1	11.085	10.194	-0.79313	8.23686e-06	0.000515893
chr10	124278492	124279372	intergenic	HTRA1,DMBT1	8.2989	7.37827	-0.743237	1.05999e-05	0.00053146
chr10	125224503	125225188	intergenic	BUB3,GPR26	8.26546	7.37792	-0.872057	3.04982e-05	0.000713671
chr10	126404524	126404962	intronic	FAM53B	7.84748	6.95506	-0.811997	0.000824029	0.00398296
chr10	126405159	126405678	intronic	FAM53B	9.09307	8.01048	-0.805682	0.000369434	0.00238274
chr10	128371758	128372667	intergenic	C10orf90,DOCK1	8.1615	7.35708	-0.764994	0.000143705	0.00139617
chr10	129286476	129287031	intergenic	DOCK1,NPS	8.61216	7.75513	-1.01532	5.84653e-05	0.000904421
chr10	129841450	129842194	intronic	PTPRE	9.31269	8.42294	-0.886234	0.000350791	0.00231417
chr10	129948018	129948857	intergenic	MKI67,LINC01163	9.66057	8.88694	-0.76752	0.000834233	0.00401203
chr10	130122159	130122753	intergenic	LINC01163,MGMT	8.12823	7.63836	-0.802519	9.44295e-05	0.00112904
chr10	130238250	130239396	intergenic	LINC01163,MGMT	11.0307	9.99819	-1.03177	5.08476e-06	0.000479642
chr10	130273887	130274830	intergenic	LINC01163,MGMT	8.59957	8.01898	-0.767132	0.000358194	0.00234136
chr10	130542290	130543133	intergenic	LINC01163,MGMT	9.63188	8.72394	-0.99655	1.82907e-06	0.000430254
chr10	130877474	130878606	intergenic	LINC01163,MGMT	9.5072	8.7062	-0.77705	5.87142e-06	0.000490164
chr10	130918638	130919289	intergenic	LINC01163,MGMT	7.98266	7.20569	-0.928964	0.000104839	0.00118699
chr10	130972366	130973351	intergenic	LINC01163,MGMT	10.2172	9.33707	-0.819482	4.26133e-06	0.000477987
chr10	131198417	131199367	intergenic	LINC01163,MGMT	8.7867	7.95469	-0.852633	0.000606869	0.00325986
chr10	131264639	131266371	promoter	MGMT	11.8962	11.0684	-0.809048	2.47608e-05	0.000668855
chr10	131642248	131643375	intronic	EBF3	9.61814	8.75949	-0.842371	1.30271e-05	0.000557929
chr10	132569642	132570509	intergenic	GLRX3,MIR378C	10.3361	9.42983	-0.844627	2.14829e-06	0.000437922
chr10	133116800	133118281	intergenic	TCERG1L,LINC01164	10.5562	9.60792	-0.803289	7.54433e-06	0.000509821
chr10	133156771	133157600	intergenic	TCERG1L,LINC01164	9.30732	8.13698	-1.04916	9.14072e-06	0.000521037
chr10	133206025	133206854	intergenic	TCERG1L,LINC01164	7.86658	6.96296	-0.794785	2.55347e-05	0.000675835
chr11	3533252	3534293	ncRNA_intronic	LOC101927708	8.0437	6.84272	-0.881098	0.00122224	0.00519544
chr11	4667222	4668058	intronic	OR51E1	7.95098	6.69589	-0.802138	0.000164589	0.00149787
chr11	5089644	5090332	intergenic	OR52E2,OR52A5	7.24786	6.00249	-0.881055	0.000570929	0.00313127
chr11	7341255	7341906	intronic	SYT9	7.43228	6.41233	-0.760203	4.56549e-05	0.000817127
chr11	7903821	7904805	ncRNA_exonic	LOC283299	9.90826	8.84018	-0.757245	0.00103759	0.00464666
chr11	10053721	10054369	intronic	SBF2	7.6764	6.67547	-0.740452	0.00120417	0.0051418
chr11	10780436	10781198	intronic	CTR9	7.98998	6.84914	-0.808131	0.000143577	0.00139584
chr11	13992502	13993055	intronic	SPON1	8.71629	7.98045	-0.797157	0.0004837	0.00281069
chr11	14153589	14154962	intronic	SPON1	10.625	9.67709	-0.74716	0.000121341	0.00128528
chr11	14329760	14330551	intronic	RRAS2	9.10778	8.1233	-0.759059	0.000159769	0.00147415
chr11	15766560	15767320	intergenic	LOC102724957,SOX6	8.34705	7.6114	-0.738004	0.000855151	0.00407859
chr11	19138360	19139539	promoter	ZDHHC13	11.3708	10.6776	-0.810002	9.77634e-05	0.00115027
chr11	19679694	19680567	intronic	NAV2	8.7783	7.9704	-0.750811	5.09873e-05	0.000855171
chr11	19732854	19733249	ncRNA_exonic	LOC100126784	8.49749	7.52067	-0.770127	7.39723e-05	0.00100409
chr11	22823135	22823514	intronic	GAS2	8.0856	7.33266	-0.767056	2.68952e-05	0.000690379
chr11	23100964	23101455	intergenic	CCDC179,MIR8054	7.30374	6.4685	-0.853255	4.79228e-05	0.000834497
chr11	25756115	25757137	intergenic	LUZP2,ANO3	7.70411	6.85031	-0.819764	5.98656e-05	0.000912095
chr11	26629832	26631155	intronic	ANO3	10.2915	9.47227	-0.85497	1.15497e-05	0.000540319
chr11	26798513	26799867	intergenic	SLC5A12,FIBIN	9.38533	8.59749	-0.745552	4.70365e-05	0.000828903
chr11	26818670	26819030	intergenic	SLC5A12,FIBIN	7.2537	6.39802	-0.898368	0.000102141	0.00117373
chr11	27005078	27005804	intergenic	SLC5A12,FIBIN	8.60698	7.71872	-0.928997	0.00033329	0.00224176
chr11	27526898	27527231	intronic	LIN7C	7.99399	7.00041	-0.747224	9.05033e-05	0.00110051
chr11	27865114	27865881	intergenic	BDNF,KIF18A	8.03389	7.22752	-0.794132	2.82053e-05	0.000698037
chr11	29145984	29146582	intergenic	MIR8068,LINC01616	7.30132	6.92886	-0.872647	0.000336047	0.00225144
chr11	30066182	30067464	intergenic	KCNA4,FSHB	9.75584	9.02884	-0.74519	0.00027556	0.00200009
chr11	30656783	30657522	intergenic	MPPED2,DCDC5	10.1442	9.44186	-0.772109	0.000240099	0.00184366
chr11	30932716	30933501	exonic	DCDC5	8.81848	7.96232	-0.814987	0.0021508	0.0077591
chr11	33130773	33132224	intronic	CSTF3	9.09898	7.99953	-0.749312	0.00037253	0.00239445
chr11	35442952	35443271	promoter	SLC1A2	9.03177	7.78686	-0.874081	0.000135387	0.00135552
chr11	35451793	35452310	downstream	PAMR1	8.51898	7.43312	-0.829114	0.000291689	0.00206761
chr11	36615740	36616616	promoter,UTR5	C11orf74,RAG2	11.2302	10.387	-0.829555	6.40483e-05	0.000935198
chr11	36768445	36769185	intergenic	C11orf74,LOC105376633	9.98285	9.33749	-0.773185	0.000171904	0.00153031
chr11	39749120	39749775	intergenic	LINC01493,LRRC4C	7.22396	6.02674	-0.945884	0.000134732	0.00135089
chr11	40140136	40140816	intronic	LRRC4C	7.34044	6.61454	-0.748213	0.000479766	0.00279654
chr11	40151976	40152470	intronic	LRRC4C	8.51721	7.44987	-0.905621	0.000106244	0.00119226
chr11	40173450	40174839	intronic	LRRC4C	9.61482	8.71213	-0.756653	3.5228e-05	0.00073983
chr11	40217557	40218199	intronic	LRRC4C	7.35868	6.41081	-0.748945	0.000385303	0.00244368
chr11	40310662	40310901	intronic	LRRC4C	7.2811	6.09297	-1.02528	6.13231e-05	0.000919858
chr11	40312305	40312812	intronic	LRRC4C	7.97554	6.8214	-0.800168	0.000995197	0.00452522
chr11	40312926	40313606	intronic	LRRC4C	9.09755	8.01006	-0.86874	3.80476e-05	0.000762462
chr11	41229895	41230707	intronic	LRRC4C	9.76498	8.85523	-0.823279	0.000157056	0.00146178
chr11	41729388	41729912	intergenic	LRRC4C,LINC01499	9.16995	7.88486	-1.08958	3.1853e-05	0.000718449
chr11	44219650	44220495	intronic	EXT2	8.24638	7.26411	-0.829337	0.00108295	0.00478347
chr11	49364401	49364895	intergenic	FOLH1,LOC440040	8.62717	7.22428	-0.889814	0.00117937	0.00507195
chr11	79601949	79602412	intergenic	TENM4,LOC101928944	7.28942	6.25192	-0.783537	0.00278583	0.00933858
chr11	81945246	81945950	ncRNA_intronic	MIR4300HG	8.26224	7.22582	-0.897922	2.52282e-05	0.000674753
chr11	82406398	82407156	intergenic	MIR4300HG,FAM181B	10.3401	9.634	-0.763889	3.41903e-05	0.00073199
chr11	82970624	82971286	UTR3	CCDC90B	9.65039	8.45517	-0.991177	9.55866e-06	0.000524105
chr11	83971729	83972519	intronic	DLG2	9.18432	8.4028	-0.743696	0.000175934	0.00155168
chr11	84834866	84835721	intronic	DLG2	8.61715	7.2029	-0.897658	0.000188243	0.00160385
chr11	85075196	85075827	intronic	DLG2	8.55234	7.52303	-0.841381	0.000187523	0.00160139
chr11	86748156	86749559	promoter	TMEM135	12.3033	11.5244	-0.73906	3.81992e-05	0.000763558
chr11	87223718	87224509	intergenic	TMEM135,LOC105369423	9.72248	8.35691	-0.922401	6.82967e-05	0.000965465
chr11	87225051	87225552	intergenic	TMEM135,LOC105369423	8.75799	7.39217	-0.930651	0.000418185	0.00256291
chr11	87432771	87434302	intergenic	LOC105369423,RAB38	8.4465	7.51249	-0.820589	0.000319146	0.00218407
chr11	87819834	87820856	intergenic	LOC105369423,RAB38	8.58628	7.5261	-0.901327	0.000104486	0.00118478
chr11	87907855	87909214	promoter	RAB38	10.7351	9.78114	-0.935816	2.36914e-05	0.00066182
chr11	88070343	88071349	promoter	CTSC	9.64866	9.07032	-0.812855	0.000180589	0.0015706
chr11	89097931	89098441	intronic	NOX4	9.00923	8.05393	-0.873958	6.63603e-05	0.000952618
chr11	89210259	89210791	intronic	NOX4	7.32176	6.70662	-0.902309	0.000407779	0.0025251
chr11	89785073	89786093	intergenic	TRIM49C,UBTFL1	7.69354	6.75655	-0.880114	0.00018578	0.0015948
chr11	90264713	90265675	ncRNA_intronic	DISC1FP1	8.24941	7.36138	-0.890227	9.61767e-05	0.00113874
chr11	90377108	90378226	ncRNA_intronic	DISC1FP1	11.0151	9.91537	-0.942936	2.19482e-05	0.000647523
chr11	90507762	90508912	ncRNA_intronic	DISC1FP1	10.7774	9.57578	-1.05238	2.35746e-07	0.000364232
chr11	90776186	90776738	intergenic	DISC1FP1,FAT3	7.80762	6.99085	-0.879076	3.59037e-05	0.000745004
chr11	91347541	91348227	intergenic	DISC1FP1,FAT3	7.80425	7.03372	-0.891832	1.57947e-05	0.000585676
chr11	91557303	91557865	intergenic	DISC1FP1,FAT3	8.38063	7.47965	-0.890643	0.000234413	0.00181793
chr11	92461778	92462597	intronic	FAT3	7.69524	6.78806	-0.865423	2.2272e-05	0.000651427
chr11	94276798	94278512	promoter	FUT4	11.3752	10.6174	-0.745036	6.36404e-05	0.000935055
chr11	94319054	94319600	ncRNA_intronic	LOC105369438	8.92224	7.83924	-0.848655	5.89097e-05	0.000908207
chr11	94321554	94321937	ncRNA_intronic	LOC105369438	8.13257	7.12118	-0.867933	0.000744963	0.00372226
chr11	96698112	96698616	intergenic	LOC105369443,NONE	7.16553	6.49505	-0.812284	0.000184259	0.0015875
chr11	97592318	97593950	intergenic	LOC105369443,CNTN5	8.28809	7.64145	-0.765836	2.11811e-06	0.000437922
chr11	98831112	98831779	intergenic	NONE,CNTN5	7.17834	6.46855	-0.916256	0.00290329	0.00962152
chr11	100557575	100558856	promoter	ARHGAP42	10.9677	10.0453	-0.790166	6.17097e-05	0.000921273
chr11	100632470	100633141	intronic	ARHGAP42	8.90444	7.94912	-0.761832	1.90725e-05	0.000623843
chr11	101140785	101141365	intergenic	LOC101054525,TRPC6	6.91031	6.3318	-0.773018	0.00301236	0.00988844
chr11	102139103	102139787	intergenic	YAP1,BIRC3	10.1539	9.15382	-1.06145	8.49523e-05	0.00107205
chr11	102664078	102665379	ncRNA_intronic	WTAPP1	9.19251	8.47769	-0.756265	6.72831e-05	0.000958748
chr11	102979703	102980983	promoter	DYNC2H1	11.4733	10.696	-0.752388	1.28461e-05	0.000554336
chr11	103042890	103043714	intronic	DYNC2H1	7.72057	6.52813	-0.926415	0.000259999	0.00193327
chr11	103296610	103297300	intronic	DYNC2H1	7.4084	6.02159	-0.976341	0.000108458	0.00120795
chr11	107154565	107155133	intergenic	GUCY1A2,CWF19L2	7.3326	6.43469	-0.831472	0.000438386	0.0026381
chr11	107682857	107683481	intronic	SLC35F2	9.03234	7.92238	-0.838127	9.56629e-07	0.000383741
chr11	107728714	107730734	promoter	SLC35F2	11.1788	10.273	-0.770292	1.91719e-05	0.000625094
chr11	109209016	109209788	intergenic	DDX10,C11orf87	7.67223	6.95556	-0.801551	0.000213553	0.00172268
chr11	109313799	109314553	intergenic	C11orf87,ZC3H12C	8.21151	7.2273	-0.886636	7.49661e-05	0.00100958
chr11	109373297	109373989	intergenic	C11orf87,ZC3H12C	7.2767	6.57932	-0.762872	0.000395191	0.00247894
chr11	110245504	110246472	ncRNA_intronic	LOC105369486	10.0736	9.19753	-0.74722	0.000174264	0.00154284
chr11	111601567	111602409	intronic	PPP2R1B	10.5024	9.62202	-0.766789	0.000299109	0.00209931
chr11	111852620	111853088	exonic	DIXDC1	9.58886	8.5826	-0.759012	0.000294191	0.00207938
chr11	112843915	112844515	intronic	NCAM1	7.38058	6.33141	-0.799161	0.000571375	0.00313284
chr11	115566368	115567217	intergenic	CADM1,LOC101928985	9.8198	8.71353	-0.826787	3.51567e-05	0.000739277
chr11	126286146	126287034	downstream	ST3GAL4	10.8624	9.91226	-0.760308	0.000125298	0.00130493
chr11	128893734	128894279	promoter	ARHGAP32	7.90712	6.9736	-0.877034	0.00252055	0.00869264
chr11	129319120	129319987	intronic	BARX2	7.6961	6.82588	-0.917221	0.000479904	0.00279714
chr11	129467979	129468869	intergenic	BARX2,LINC01395	9.37314	8.11876	-1.07498	9.97947e-06	0.000527127
chr11	131392394	131393082	intronic	NTM	8.88015	7.49012	-0.769157	6.39205e-05	0.000935055
chr11	131749900	131750685	intronic	NTM	8.3818	7.4487	-0.770768	0.000690611	0.00354149
chr12	3795001	3795389	intronic	CRACR2A	7.8778	6.96441	-0.969288	0.0010646	0.00472494
chr12	10484120	10484590	intergenic	KLRD1,LOC101928100	7.94178	6.8098	-0.758997	9.8817e-05	0.00115645
chr12	10486061	10486743	intergenic	KLRD1,LOC101928100	7.87294	6.33512	-1.01115	6.79029e-05	0.000962489
chr12	10489337	10489782	intergenic	KLRD1,LOC101928100	7.88039	6.03245	-1.26613	9.08466e-07	0.000383741
chr12	10618700	10619911	intergenic	KLRC1,KLRA1P	9.99414	9.00923	-0.808867	1.06027e-05	0.00053146
chr12	11896820	11897827	intronic	ETV6	8.86157	8.0544	-0.790548	4.29555e-05	0.000799792
chr12	11946347	11947662	intronic	ETV6	10.4164	9.59894	-0.78848	0.000249443	0.00188687
chr12	12008508	12009692	intronic	ETV6	9.81948	8.80577	-0.865683	0.0001267	0.00131103
chr12	14029569	14030307	intronic	GRIN2B	7.82111	6.78578	-0.829938	0.00156846	0.00617233
chr12	15891498	15892851	intronic	EPS8	9.04904	7.93089	-0.812981	3.89125e-06	0.000469125
chr12	15898720	15899695	intronic	EPS8	8.64862	7.64342	-0.758409	0.000199588	0.00165579
chr12	16063700	16064739	promoter	DERA	11.0222	10.153	-0.772182	1.94137e-05	0.000626071
chr12	16064991	16065520	intronic	DERA	7.81295	6.99867	-0.740463	9.16583e-05	0.00110755
chr12	16384100	16384923	intronic	SLC15A5	8.11139	7.44226	-0.771437	0.000260485	0.00193506
chr12	17012366	17013067	intergenic	LMO3,SKP1P2	7.56266	6.84702	-0.76195	0.000183837	0.00158662
chr12	17092577	17093397	intergenic	LMO3,SKP1P2	8.83388	8.20006	-0.872176	5.52189e-05	0.000880902
chr12	17794772	17795430	intergenic	SKP1P2,MIR3974	7.0919	6.65448	-0.765347	0.000588326	0.00319101
chr12	18377530	18378034	intergenic	RERGL,PIK3C2G	7.05714	6.23878	-0.770745	0.000151016	0.00143145
chr12	18431041	18431641	intronic	PIK3C2G	8.26569	7.13301	-1.06858	3.93271e-05	0.000772783
chr12	19327430	19327800	intronic	PLEKHA5	7.87014	6.84739	-0.73919	0.000788738	0.0038657
chr12	19329172	19329620	intronic	PLEKHA5	8.31648	7.30714	-0.784071	9.8616e-06	0.000527127
chr12	19487011	19487713	intronic	PLEKHA5	8.90378	7.84012	-0.813415	3.82542e-06	0.000469125
chr12	20833372	20834402	UTR3	PDE3A	9.17175	8.31812	-0.847544	1.67265e-05	0.000597495
chr12	20917729	20918234	intergenic	SLCO1C1,SLCO1B3	7.75154	6.02133	-1.26329	7.57124e-06	0.000509913
chr12	20919008	20919633	intergenic	SLCO1C1,SLCO1B3	7.06688	6.17936	-0.911667	4.9757e-05	0.000847526
chr12	21038383	21039297	intronic	SLCO1B3	8.39658	7.29974	-1.02593	8.24508e-06	0.000515893
chr12	21317906	21318750	intronic	SLCO1B1	7.8405	6.98071	-0.759162	3.79221e-05	0.000761554
chr12	22612686	22613163	intronic	C2CD5	7.36905	6.46662	-0.741782	8.75991e-06	0.000519372
chr12	22837034	22837969	exonic	ETNK1	7.98595	7.04351	-0.761995	0.000130296	0.00132954
chr12	23115283	23116120	intergenic	ETNK1,LOC101928441	9.7238	8.74283	-0.842168	9.52364e-05	0.0011337
chr12	23134632	23135120	intergenic	ETNK1,LOC101928441	7.34189	6.32749	-0.813717	9.52975e-06	0.000523645
chr12	23207787	23208459	intergenic	ETNK1,LOC101928441	6.99591	6.36092	-0.811033	3.72753e-06	0.000469125
chr12	23734835	23735255	intronic	SOX5	7.18081	6.26315	-0.884116	0.000336436	0.00225327
chr12	23911288	23912381	intronic	SOX5	9.33998	8.46373	-0.866782	1.16264e-05	0.000542399
chr12	24033896	24034719	intronic	SOX5	9.25713	8.40049	-0.885678	2.79626e-05	0.000697609
chr12	25725530	25726573	intronic	LMNTD1	8.67272	7.80922	-0.828135	0.000558203	0.00308315
chr12	26724251	26724862	intronic	ITPR2	8.26737	7.27178	-0.899047	0.000248608	0.00188359
chr12	26893963	26895121	intronic	ITPR2	9.95317	8.72849	-0.931755	3.48706e-06	0.000469125
chr12	26897891	26898367	intronic	ITPR2	8.16526	6.93104	-0.980791	3.91299e-05	0.000771205
chr12	26984919	26987180	promoter	ITPR2	12.7786	11.8263	-0.738775	9.39919e-06	0.000523645
chr12	27396698	27397874	promoter	STK38L	11.9389	11.209	-0.763888	2.84403e-05	0.000699311
chr12	27676162	27677649	promoter	PPFIBP1	11.6119	10.9546	-0.787987	1.24059e-05	0.000546502
chr12	27961697	27962613	intergenic	KLHL42,PTHLH	8.34595	6.94177	-0.835396	0.000176104	0.00155169
chr12	28434049	28434748	intronic	CCDC91	7.82359	6.59046	-0.928059	0.000101958	0.00117358
chr12	28624733	28625442	intronic	CCDC91	8.70725	7.56062	-0.779391	6.48466e-05	0.000940657
chr12	29177323	29177837	intergenic	CCDC91,FAR2	7.48088	6.31902	-0.961819	0.00034864	0.00230426
chr12	29470526	29471157	promoter	LOC100506606	8.94089	8.28426	-0.743764	3.56445e-05	0.000742713
chr12	30148697	30149337	intergenic	TMTC1,IPO8	7.43286	6.56689	-0.833386	0.000489432	0.00282962
chr12	30819554	30820378	intronic	IPO8	8.73912	7.68796	-0.950581	5.80087e-06	0.000490164
chr12	31220378	31221013	ncRNA_intronic	DDX11-AS1	8.00306	6.97895	-0.768212	0.00015142	0.00143388
chr12	31350150	31350937	intergenic	DDX11,FAM60A	7.73719	6.48015	-0.767782	0.000808837	0.00393273
chr12	31380229	31381145	intergenic	DDX11,FAM60A	10.7026	9.8302	-0.771851	6.50465e-05	0.000942343
chr12	31391772	31392137	intergenic	DDX11,FAM60A	9.42964	8.36694	-0.805409	0.000139294	0.00137421
chr12	31393772	31394486	intergenic	DDX11,FAM60A	9.46309	8.21051	-0.943008	1.65375e-05	0.000596451
chr12	31565033	31566205	intronic	DENND5B	9.93879	9.00948	-0.825272	0.000381969	0.00243154
chr12	31854926	31855475	exonic	AMN1	9.22797	8.14329	-0.828702	0.000307542	0.00213346
chr12	32547983	32548334	intergenic	BICD1,FGD4	9.07505	7.94725	-0.756829	0.00249362	0.00862846
chr12	32551843	32553465	intergenic	BICD1,FGD4	12.1007	11.1284	-0.8142	2.08532e-05	0.000637373
chr12	32715408	32715735	intronic	FGD4	7.2033	6.12454	-0.768462	0.00118873	0.00510001
chr12	32851012	32851609	intronic	DNM1L	8.49207	7.53548	-0.900697	7.48115e-05	0.00100853
chr12	33049244	33050326	promoter	PKP2	9.97077	9.20449	-0.828934	1.66876e-05	0.000597495
chr12	33313725	33314349	intergenic	PKP2,SYT10	7.4221	6.34465	-0.821426	0.00155302	0.00613515
chr12	38858882	38859389	intergenic	ALG10B,CPNE8	7.88068	6.86196	-0.801154	0.00179416	0.00679838
chr12	39436556	39437563	intergenic	CPNE8,KIF21A	9.93655	9.10028	-0.83387	2.1954e-05	0.000647523
chr12	39516063	39517209	intergenic	CPNE8,KIF21A	11.1308	10.0485	-0.992491	2.60481e-06	0.00045209
chr12	39592788	39593894	intergenic	CPNE8,KIF21A	10.0429	9.08996	-0.895896	5.90286e-06	0.000490164
chr12	39808057	39808633	intronic	KIF21A	7.81346	6.7908	-0.842808	0.0016473	0.00639345
chr12	40498925	40500376	promoter	SLC2A13	11.6719	11.002	-0.741861	2.75314e-05	0.000695522
chr12	42020882	42021922	intergenic	PDZRN4,LOC101927038	8.23837	7.39603	-0.864868	0.00054156	0.00302258
chr12	42523458	42523775	exonic	GXYLT1	7.89591	6.91874	-0.802988	9.66157e-05	0.00114188
chr12	43342410	43343169	intergenic	LOC105369739,ADAMTS20	7.74425	6.81363	-0.901571	0.00257554	0.00882435
chr12	44066533	44066949	intergenic	ADAMTS20,PUS7L	7.18424	6.18656	-1.06278	2.79013e-05	0.000697083
chr12	44422602	44423784	intronic	TMEM117	8.61614	7.69536	-0.829468	1.11946e-05	0.000535856
chr12	44801433	44802583	intergenic	TMEM117,NELL2	9.51683	8.55873	-0.893275	8.5582e-06	0.000516187
chr12	45227139	45227779	intronic	NELL2	8.41108	7.3466	-0.953491	7.44469e-05	0.00100686
chr12	45268781	45271083	promoter	NELL2	11.8334	11.0772	-0.781571	6.40668e-06	0.000494909
chr12	47357943	47358849	intergenic	SLC38A4,AMIGO2	8.73929	7.84229	-0.750089	0.000158731	0.00146853
chr12	60578559	60579163	intergenic	SLC16A7,FAM19A2	7.71819	6.95882	-0.817869	7.48052e-06	0.000509821
chr12	61223759	61224332	intergenic	SLC16A7,FAM19A2	7.49874	6.72206	-0.786517	3.11435e-05	0.000714979
chr12	61459125	61459721	intergenic	SLC16A7,FAM19A2	6.8421	6.18365	-0.886989	0.00059931	0.00323063
chr12	61906089	61906622	intergenic	SLC16A7,FAM19A2	7.27818	6.1496	-0.937714	0.000169187	0.00151994
chr12	61939760	61940573	intergenic	SLC16A7,FAM19A2	7.69331	6.8058	-0.845379	2.20156e-05	0.000647567
chr12	61941281	61942133	intergenic	SLC16A7,FAM19A2	8.3287	7.19135	-0.992279	0.000236874	0.00182772
chr12	62031624	62032201	intergenic	SLC16A7,FAM19A2	8.90312	7.33049	-1.27939	0.000134367	0.00134873
chr12	62151466	62152305	intronic	FAM19A2	8.19994	7.48275	-0.817376	7.41556e-06	0.000509821
chr12	62387364	62387976	intronic	FAM19A2	8.94612	7.98408	-0.916634	2.12029e-05	0.000641346
chr12	62392357	62393536	intronic	FAM19A2	9.79952	8.74421	-0.936842	6.69641e-06	0.000505593
chr12	62517378	62517854	intronic	FAM19A2	7.02141	6.22264	-1.03836	7.14464e-06	0.000508214
chr12	63122751	63123402	intronic	PPM1H	8.63106	7.8253	-0.761118	0.000140536	0.00138111
chr12	63143895	63144311	intronic	PPM1H	7.17742	5.9802	-0.788303	0.000681846	0.00351359
chr12	63670544	63671053	intergenic	AVPR1A,DPY19L2	6.97736	6.49667	-0.802042	7.64946e-05	0.00102005
chr12	64173221	64174393	promoter	TMEM5	11.8535	11.2792	-0.74122	2.59035e-05	0.00067833
chr12	64357783	64358603	intronic	SRGAP1	9.14086	8.24823	-0.871645	1.90847e-06	0.000430254
chr12	64401033	64402028	intronic	SRGAP1	8.36536	7.14368	-0.948739	4.4563e-06	0.000477987
chr12	66562893	66564182	promoter	TMBIM4	11.5816	10.7098	-0.879325	1.01689e-06	0.000389739
chr12	66695651	66696788	promoter	HELB	11.483	10.7849	-0.844886	1.43317e-05	0.000566054
chr12	67866103	67866781	intergenic	CAND1,LOC100507175	10.208	9.23068	-0.889665	8.13945e-05	0.00104954
chr12	67935174	67935886	ncRNA_intronic	LOC100507175	7.93066	7.35756	-0.752457	5.80267e-05	0.000902541
chr12	68727972	68728318	promoter	MDM1	9.18955	8.24191	-0.881058	0.000166858	0.00150881
chr12	68908724	68909615	intergenic	LOC100507195,RAP1B	9.3105	8.12438	-0.951716	2.4849e-06	0.000450115
chr12	69793582	69794193	intergenic	YEATS4,FRS2	9.01536	7.84868	-0.870287	0.000283959	0.00203482
chr12	69798366	69799009	intergenic	YEATS4,FRS2	9.33123	8.27048	-0.880074	7.55007e-06	0.000509821
chr12	70147310	70148393	intronic	RAB3IP	8.8674	7.81813	-0.75585	6.55254e-05	0.000946496
chr12	70589475	70590229	intergenic	MYRFL,LINC01481	8.64793	7.78192	-0.889356	2.69713e-06	0.000458043
chr12	72723969	72724760	intronic	TRHDE	9.14621	8.28995	-0.75144	0.000868197	0.00412037
chr12	73448150	73449129	intergenic	TRHDE,LOC101928137	9.54666	8.5611	-1.01553	1.24374e-05	0.000546797
chr12	73475787	73476538	intergenic	TRHDE,LOC101928137	9.1694	8.22847	-0.999816	2.00102e-06	0.000433166
chr12	73499729	73500554	intergenic	TRHDE,LOC101928137	8.62619	7.79492	-0.990495	2.26452e-06	0.000443868
chr12	74006180	74006723	intergenic	LOC101928137,LOC100507377	6.88166	6.42412	-0.864963	0.000636274	0.00335986
chr12	74415500	74416191	intergenic	LOC101928137,LOC100507377	9.36193	8.52591	-1.14497	1.60213e-05	0.000587989
chr12	74769883	74770413	intergenic	LOC100507377,ATXN7L3B	7.23895	6.33289	-0.885626	0.000168095	0.00151495
chr12	74933987	74934391	UTR3	ATXN7L3B	7.7461	6.84736	-0.741557	2.42545e-06	0.000447578
chr12	74943003	74943697	intergenic	ATXN7L3B,KCNC2	8.09325	7.07075	-1.04294	9.42583e-06	0.000523645
chr12	74973457	74974146	intergenic	ATXN7L3B,KCNC2	7.65423	6.6734	-1.02611	2.89936e-05	0.000701825
chr12	75283462	75284420	intergenic	ATXN7L3B,KCNC2	9.41412	8.96499	-0.761221	7.06896e-05	0.000980962
chr12	75682612	75683399	splicing	CAPS2	8.52092	7.51266	-0.846225	1.26319e-05	0.000550548
chr12	75688072	75688941	intronic	CAPS2	8.25613	7.08696	-0.912628	1.25545e-05	0.000550193
chr12	75723473	75724363	promoter	CAPS2	11.4048	10.6145	-0.823861	3.14509e-06	0.000469125
chr12	75728075	75728867	promoter	GLIPR1L1	9.93375	9.12035	-0.816326	1.65957e-06	0.000430254
chr12	75784429	75785409	promoter	GLIPR1L2	11.9826	11.139	-0.843445	9.0368e-06	0.000520833
chr12	75867287	75868092	intergenic	GLIPR1L2,GLIPR1	8.17068	7.37023	-0.791971	1.38923e-05	0.000563094
chr12	76266450	76267294	intergenic	KRR1,PHLDA1	8.36389	7.61705	-0.750622	3.28712e-05	0.000725563
chr12	77582916	77583673	intergenic	E2F7,NAV3	7.75089	7.1337	-0.832719	0.000117564	0.00126379
chr12	77985674	77986554	intergenic	E2F7,NAV3	9.42091	8.8781	-0.746648	1.58673e-05	0.000586487
chr12	78564825	78565276	intronic	NAV3	7.52308	6.60528	-0.865923	0.000210694	0.00170994
chr12	78932709	78933598	intergenic	LOC105369860,SYT1	7.85259	6.71425	-0.852719	0.000189819	0.00161242
chr12	78934328	78934953	intergenic	LOC105369860,SYT1	8.64726	7.42532	-0.913328	0.00043576	0.00262659
chr12	79035465	79036112	intergenic	LOC105369860,SYT1	6.95318	6.34857	-0.741157	0.000288165	0.00205301
chr12	79626904	79627891	intronic	SYT1	10.0582	9.11912	-0.824296	7.47903e-06	0.000509821
chr12	80236237	80236900	intronic	PPP1R12A	8.42208	7.25946	-1.04627	1.51971e-05	0.000576797
chr12	80723019	80724215	intronic	OTOGL	8.64746	7.76821	-0.854685	0.000211761	0.00171472
chr12	81392171	81392917	intergenic	LIN7A,ACSS3	8.67901	8.04457	-0.767898	0.000825613	0.00398768
chr12	81905475	81906251	promoter	PPFIA2	8.53906	7.47649	-0.84815	0.000116033	0.00125469
chr12	81943874	81944455	intronic	PPFIA2	7.65777	6.64278	-0.742792	9.67838e-05	0.00114284
chr12	84203709	84204439	intergenic	TMTC2,SLC6A15	8.13007	7.0487	-1.05185	3.24502e-06	0.000469125
chr12	84217111	84217973	intergenic	TMTC2,SLC6A15	10.069	9.10596	-1.14202	9.73807e-08	0.000364232
chr12	84462826	84463424	intergenic	TMTC2,SLC6A15	7.80752	6.88623	-0.971306	5.08633e-05	0.000854365
chr12	85372562	85373045	intergenic	SLC6A15,TSPAN19	8.11731	7.0491	-0.801942	0.000914456	0.0042699
chr12	85415211	85415896	intronic	TSPAN19	7.77469	6.82014	-0.817813	2.83084e-05	0.000698806
chr12	85470440	85471096	intronic	LRRIQ1	8.03813	7.26803	-0.79745	1.62594e-05	0.000593138
chr12	85485495	85486217	intronic	LRRIQ1	9.06025	8.27542	-0.889858	3.89873e-06	0.000469125
chr12	85703727	85704212	intergenic	ALX1,RASSF9	7.94991	6.67182	-1.1192	4.91123e-05	0.000842974
chr12	86538861	86539462	intronic	MGAT4C	8.52589	7.80059	-0.932167	0.000811387	0.00394071
chr12	86592506	86593250	intronic	MGAT4C	7.3268	6.42153	-0.820054	0.000413628	0.00254368
chr12	87506541	87507251	intergenic	MGAT4C,LOC105369879	7.26444	6.58944	-0.820323	1.83344e-05	0.000615625
chr12	87698090	87698772	intergenic	MGAT4C,LOC105369879	8.66471	7.96668	-0.865993	8.66253e-05	0.00107957
chr12	87732469	87733428	intergenic	LOC105369879,MKRN9P	7.62983	6.49809	-0.92974	1.48266e-05	0.000572125
chr12	87893824	87894349	intergenic	LOC105369879,MKRN9P	6.94986	6.28521	-0.841716	0.00056437	0.00310632
chr12	88182598	88183606	intergenic	MKRN9P,C12orf50	8.49203	7.5814	-0.949163	4.01855e-06	0.000474731
chr12	88429000	88430070	promoter	C12orf29	11.5591	10.9162	-0.767663	2.68928e-05	0.000690379
chr12	88448302	88449044	intronic	CEP290	8.84589	7.98197	-0.86863	2.61547e-05	0.000681682
chr12	88506216	88507106	intronic	CEP290	8.86101	7.8466	-0.815992	3.1828e-05	0.000718449
chr12	88514607	88515026	exonic	CEP290	7.15599	6.04731	-0.83011	0.000473143	0.00277085
chr12	88515843	88516683	intronic	CEP290	7.56283	6.63004	-0.831047	4.91947e-05	0.000843162
chr12	89721988	89722798	intergenic	LOC728084,DUSP6	7.97903	7.36647	-0.741866	1.18021e-05	0.000544152
chr12	89886342	89887103	intronic	POC1B	10.4591	9.37649	-0.979294	5.91624e-06	0.000490164
chr12	90039194	90039645	intronic	ATP2B1	7.08287	6.40385	-0.760965	0.000155	0.00145113
chr12	90453813	90454347	intergenic	LOC105369891,LOC105369893	7.87289	7.13842	-0.836194	1.99253e-05	0.000629838
chr12	90496833	90497158	intergenic	LOC105369891,LOC105369893	7.12414	6.35811	-0.807733	0.0012214	0.00519353
chr12	91569286	91569782	intronic	DCN	7.21844	6.38927	-0.795965	0.000328421	0.00222093
chr12	92601904	92603054	intergenic	LOC101928617,CLLU1OS	9.62806	8.92174	-0.748973	1.018e-05	0.000527979
chr12	92641526	92642505	intergenic	LOC101928617,CLLU1OS	8.82689	8.02066	-0.831047	5.50421e-06	0.000482589
chr12	92801544	92802234	intergenic	LOC101928617,CLLU1OS	7.54761	5.79537	-1.18239	2.82101e-05	0.000698037
chr12	93737964	93738368	ncRNA_intronic	LOC643339	7.36154	6.20301	-0.759809	1.04364e-06	0.000389739
chr12	94172033	94172406	intronic	CRADD	7.11145	6.30697	-0.754584	0.000714879	0.00362016
chr12	94853055	94854512	promoter	CEP83-AS1	12.1451	11.5275	-0.796944	1.81561e-05	0.00061269
chr12	95366589	95367432	intronic	NDUFA12	9.80298	8.92913	-0.883925	1.98877e-06	0.000433166
chr12	95615785	95615985	intronic	VEZT	8.12721	6.96244	-0.78824	0.00013109	0.00133304
chr12	96972342	96972829	intronic	CFAP54	6.92761	6.26687	-0.738748	0.000419484	0.00256687
chr12	97300450	97302283	promoter	NEDD1	11.2376	10.5382	-0.881478	5.95642e-06	0.000490164
chr12	98043899	98044444	intergenic	MIR135A2,LOC643711	7.00113	6.41153	-0.866037	0.00034459	0.00228555
chr12	98219578	98220486	intergenic	LOC643711,MIR4495	7.10791	6.35919	-0.741403	0.000350499	0.00231321
chr12	98548660	98549348	intergenic	MIR4303,SLC9A7P1	7.28562	6.62371	-0.806659	1.40932e-05	0.000564534
chr12	98658342	98659072	intergenic	MIR4303,SLC9A7P1	8.10683	6.80166	-0.969837	0.000995591	0.00452649
chr12	99038080	99039751	promoter	IKBIP	12.6144	11.8667	-0.735791	7.56649e-05	0.00101482
chr12	99480672	99481669	intronic	ANKS1B	8.18939	5.99363	-1.38449	8.65087e-05	0.00107924
chr12	99736983	99738214	intronic	ANKS1B	8.82588	8.06857	-0.825615	5.11313e-06	0.000479642
chr12	100230275	100231274	intronic	ANKS1B	8.16101	7.36721	-0.736742	7.64072e-05	0.00101924
chr12	100639700	100640477	intronic	DEPDC4	7.72567	6.8461	-0.795073	2.45473e-06	0.000449822
chr12	101203682	101204670	intronic	ANO4	8.7006	8.10844	-0.777696	0.00015054	0.00142926
chr12	101420722	101421675	intronic	ANO4	9.38216	8.72298	-0.902137	0.000143935	0.00139726
chr12	101673176	101674368	promoter	UTP20	10.6076	9.93141	-0.77202	9.55962e-05	0.0011353
chr12	101868162	101869050	intergenic	ARL1,SPIC	9.46327	8.53773	-0.913277	3.62428e-06	0.000469125
chr12	102489526	102489815	intronic	NUP37	7.63403	6.65888	-0.801035	0.000234037	0.00181597
chr12	102494116	102494611	intronic	NUP37	8.65762	7.63231	-1.01155	1.96773e-05	0.000627364
chr12	102513357	102514416	promoter	NUP37,PARPBP	10.8696	10.1076	-0.852921	1.632e-06	0.000430254
chr12	102789892	102790952	UTR3	IGF1	8.74289	7.86527	-0.836199	2.52282e-05	0.000674753
chr12	102976679	102977215	intergenic	IGF1,LINC00485	7.35131	6.6316	-0.784363	0.000108356	0.00120713
chr12	103210618	103210959	ncRNA_intronic	LINC00485	7.50674	6.99726	-0.747632	1.97192e-05	0.000627759
chr12	104502624	104503383	intergenic	HCFC2,NFYB	9.19554	8.22098	-0.851679	0.00042309	0.00258002
chr12	105598371	105599122	intronic	APPL2	8.57409	7.59296	-0.802648	0.000137035	0.00136233
chr12	105629002	105630267	promoter	APPL2	11.8412	11.0456	-0.736731	2.93886e-05	0.000705095
chr12	106441816	106442744	intergenic	CASC18,NUAK1	8.67899	7.98347	-0.766197	4.15022e-05	0.000790954
chr12	107407791	107408275	intronic	CRY1	8.16079	7.33567	-0.775288	0.000602007	0.00324059
chr12	107906808	107908201	intronic	BTBD11	9.15148	8.12661	-0.814794	3.14917e-05	0.000717641
chr12	109453671	109454149	intronic	SVOP	8.30171	7.27041	-0.859366	0.00216116	0.00778864
chr12	109746821	109748480	promoter	FOXN4	10.4447	9.53119	-0.798985	1.6479e-06	0.000430254
chr12	109755307	109755900	intergenic	FOXN4,LINC01486	9.2691	7.87669	-1.0794	1.28699e-06	0.000411734
chr12	112541540	112542081	intronic	NAA25	9.26508	8.04854	-0.864923	0.000339955	0.00226894
chr12	113772520	113773381	promoter	SLC8B1	10.192	9.513	-0.743682	5.21783e-05	0.000861955
chr12	116299936	116300521	intergenic	TBX3,MED13L	7.11127	6.251	-0.763685	0.00105065	0.00468492
chr12	117562781	117563601	ncRNA_intronic	TESC-AS1	9.24208	8.47103	-0.831193	0.000249897	0.00188762
chr12	117971744	117972820	intronic	KSR2	7.28184	6.39304	-0.787204	0.000330012	0.00222767
chr12	118650244	118650734	exonic	TAOK3	7.46884	6.31637	-0.781618	0.00222293	0.00794546
chr12	118651429	118652223	exonic	TAOK3	8.38135	7.25187	-0.740778	0.000830637	0.00400136
chr12	126168299	126168698	intergenic	TMEM132B,LINC00939	7.02564	6.25787	-0.742979	0.000513125	0.00291675
chr12	126196224	126196826	intergenic	TMEM132B,LINC00939	7.82057	7.06828	-0.78793	0.000518062	0.00293235
chr12	126578387	126578987	promoter	LOC101927464	7.34997	6.85726	-0.763138	0.000463809	0.00273427
chr12	127627402	127628214	intergenic	LOC101927592,LOC101927616	10.6643	9.62555	-0.860154	2.42051e-05	0.000665746
chr12	128997463	128998719	intronic	TMEM132C	9.78095	8.79726	-0.791285	0.000373852	0.00239984
chr12	129298992	129299589	exonic	SLC15A4	8.69059	7.61885	-0.843316	0.000536774	0.00300374
chr12	130735655	130736327	intergenic	FZD10,PIWIL1	7.94974	6.98189	-0.819039	5.98333e-05	0.000912095
chr12	130850221	130851219	intronic	PIWIL1	10.3721	9.13749	-0.865124	5.12158e-05	0.000855907
chr12	131254731	131255356	intergenic	RIMBP2,STX2	8.1745	7.26296	-0.736319	0.000231393	0.00180264
chr12	131322088	131322399	intronic	STX2	8.00316	6.79855	-0.837471	0.000905592	0.00424113
chr13	21162679	21163317	intronic	IFT88	8.85676	7.93969	-0.876116	0.000437346	0.00263404
chr13	21252252	21253445	intronic	IFT88	9.03398	8.23002	-0.756185	0.00089491	0.00420385
chr13	21351541	21351750	UTR3	XPO4	7.10707	6.06855	-0.743923	0.000745357	0.00372354
chr13	22054403	22054861	intergenic	ZDHHC20,MICU2	8.62587	7.51959	-0.818199	0.000249889	0.00188762
chr13	22055006	22055831	intergenic	ZDHHC20,MICU2	8.88602	7.70411	-0.762717	0.000173178	0.00153711
chr13	23937710	23938515	intronic	SACS	9.04848	8.09224	-0.926682	1.23451e-05	0.000546477
chr13	23949102	23950248	promoter	SACS	12.8769	12.1193	-0.776555	0.00037455	0.0024028
chr13	24152792	24154328	promoter	TNFRSF19	12.6469	11.7613	-0.809611	8.92768e-06	0.000519579
chr13	24204392	24205242	intronic	TNFRSF19	9.16825	8.1646	-0.902124	7.08289e-05	0.00098154
chr13	25086141	25087319	promoter	PARP4	10.7255	10.0228	-0.836468	2.48842e-05	0.00067035
chr13	25154412	25155243	promoter	TPTE2P6	7.37671	7.1158	-0.910938	0.000165003	0.0015003
chr13	25953217	25953984	intronic	ATP8A2	9.56694	8.46667	-0.74924	0.00035976	0.00234666
chr13	26013824	26015026	intronic	ATP8A2	10.6227	9.40002	-0.860368	2.63561e-05	0.000684042
chr13	26019402	26019724	intronic	ATP8A2	7.72204	6.74558	-0.821461	0.000135736	0.00135655
chr13	26455713	26456628	intronic	ATP8A2	8.71979	7.90208	-0.789833	1.19939e-05	0.000545076
chr13	26922195	26922859	intronic	CDK8	8.84782	7.98253	-0.808877	0.0018163	0.00685295
chr13	27102020	27102475	intergenic	CDK8,WASF3	7.54006	6.46979	-0.809118	0.000690575	0.00354149
chr13	28021399	28021781	intronic	MTIF3	9.07461	7.98285	-0.754491	0.000373382	0.002398
chr13	28169735	28170258	intronic	LNX2	8.43584	7.47153	-0.750122	0.000195574	0.00163715
chr13	30125324	30126479	intronic	SLC7A1	10.1038	9.19969	-0.850649	4.75314e-05	0.000832286
chr13	30168495	30170348	promoter	SLC7A1	12.3457	11.5686	-0.75059	2.82306e-05	0.000698037
chr13	30396511	30397006	intronic	UBL3	8.46801	7.76718	-0.747708	0.000533319	0.00299014
chr13	30738226	30739016	intergenic	LINC00365,KATNAL1	9.6865	8.74342	-0.861377	8.61249e-06	0.000516461
chr13	30831462	30832400	intronic	KATNAL1	9.1605	8.38963	-0.798863	0.00196478	0.00726051
chr13	30886339	30886792	intergenic	KATNAL1,LINC00426	8.24288	7.25248	-0.892741	4.29956e-05	0.000800019
chr13	31325892	31327014	exonic	ALOX5AP	10.4058	9.68745	-0.738864	0.000555042	0.0030715
chr13	31550198	31551049	downstream	TEX26	8.57729	7.67588	-0.757559	0.000253017	0.00190218
chr13	33473894	33474877	ncRNA_intronic	LINC00423	8.69023	7.97588	-0.798776	4.88821e-06	0.000479642
chr13	34851935	34853249	intergenic	RFC3,LINC00457	8.96261	8.41858	-0.747584	0.000109209	0.00121338
chr13	35256335	35257037	intergenic	LINC00457,NBEA	8.69226	7.99729	-0.873006	1.93368e-06	0.000430254
chr13	35302249	35302994	intergenic	LINC00457,NBEA	7.78784	7.20244	-0.754743	0.000694271	0.00355404
chr13	35487062	35487792	intergenic	LINC00457,NBEA	8.91903	8.05915	-0.864852	0.00011468	0.00124657
chr13	35490066	35490546	intergenic	LINC00457,NBEA	8.30356	7.41255	-0.761374	0.000215008	0.00172717
chr13	36173022	36174090	ncRNA_intronic	MIR548F5	10.8419	9.62147	-0.976564	1.08609e-05	0.000534186
chr13	37633038	37634520	promoter	SUPT20H	11.9908	11.3755	-0.760252	2.06769e-05	0.000635972
chr13	37722548	37723023	intergenic	CSNK1A1L,LINC01048	7.32387	6.56923	-0.744255	0.00139401	0.0056919
chr13	37749124	37749682	intergenic	CSNK1A1L,LINC01048	7.15133	6.37931	-0.804131	5.10412e-05	0.000855347
chr13	37831760	37832383	intergenic	CSNK1A1L,LINC01048	7.66072	6.83909	-1.07639	5.37068e-06	0.000480189
chr13	38050899	38051353	intergenic	CSNK1A1L,LINC01048	6.8787	6.15605	-1.02654	8.24376e-05	0.00105605
chr13	38187037	38188261	intergenic	POSTN,TRPC4	8.87009	8.07704	-0.84451	6.63364e-06	0.000504731
chr13	38503454	38504049	intergenic	TRPC4,LINC00571	8.07669	7.44849	-0.738352	0.000185542	0.00159345
chr13	38547948	38549122	intergenic	TRPC4,LINC00571	8.14351	7.34856	-0.750174	8.50455e-06	0.000516187
chr13	39110989	39111936	ncRNA_intronic	LINC00437	7.71544	6.75731	-0.943563	0.000696608	0.00356012
chr13	39300039	39300849	intronic	FREM2	8.11241	7.38086	-0.735572	0.000151485	0.00143397
chr13	39337664	39338299	intronic	FREM2	7.79843	7.20722	-0.751894	9.31729e-05	0.0011195
chr13	39361930	39362828	intronic	FREM2	8.85349	7.86792	-0.973197	1.86479e-05	0.000619119
chr13	39693294	39694465	intergenic	NHLRC3,LHFP	10.8926	10.1617	-0.844354	2.67539e-05	0.00068892
chr13	40516723	40517419	intergenic	COG6,LINC00332	7.91628	7.43322	-0.739876	0.000155284	0.0014529
chr13	41176725	41177459	intronic	FOXO1	8.8765	7.75201	-1.0507	7.15814e-06	0.000508214
chr13	41238580	41241774	promoter	FOXO1	12.7019	11.8923	-0.791459	4.96887e-06	0.000479642
chr13	41344819	41346008	promoter	MRPS31	11.4003	10.6976	-0.784036	1.05748e-05	0.00053146
chr13	41363057	41364437	promoter	SLC25A15	11.1021	10.3822	-0.789076	6.94007e-06	0.000507753
chr13	41548453	41549166	intronic	ELF1	8.35854	7.40103	-0.850886	3.41017e-05	0.000731475
chr13	41837323	41838163	promoter	MTRF1	10.8989	10.216	-0.788374	0.000258384	0.00192726
chr13	41839595	41839941	promoter	MTRF1	7.94862	6.72068	-1.09051	1.74867e-08	0.000364232
chr13	42385635	42386833	intronic	VWA8	9.46109	8.43253	-0.8355	3.98726e-05	0.000776904
chr13	42479737	42480278	intronic	VWA8	7.77185	7.05057	-0.742784	0.000227468	0.00178345
chr13	42511368	42511886	intronic	VWA8	8.31034	7.37905	-0.797682	0.00124303	0.00525404
chr13	42516589	42517190	intronic	VWA8	8.79308	7.87204	-0.869403	0.000375737	0.00240802
chr13	44238787	44239771	intronic	ENOX1	9.36336	8.67007	-0.789784	1.31979e-05	0.000557929
chr13	45530297	45531110	intronic	NUFIP1	9.84187	8.96893	-0.845399	1.05906e-05	0.00053146
chr13	46489811	46490662	intergenic	SIAH3,ZC3H13	9.44852	8.63998	-0.799468	2.41026e-05	0.000665441
chr13	46785355	46786543	promoter	LRRC63	11.1215	10.3236	-0.871305	6.14813e-05	0.000921004
chr13	46798822	46799658	intronic	LRRC63	8.48925	7.69698	-0.737671	0.000304912	0.0021228
chr13	47195884	47196262	intronic	LRCH1	7.52971	6.49975	-0.885169	0.000220242	0.00174783
chr13	47369311	47369794	intronic	ESD	8.72911	7.73014	-0.787111	0.000141844	0.00138652
chr13	48239017	48239594	intergenic	HTR2A,LINC00562	7.31567	6.03769	-0.883449	0.00022772	0.00178447
chr13	48876204	48876681	promoter	LINC00441	8.59107	7.58511	-0.855106	2.25432e-05	0.000651691
chr13	48921118	48921723	intronic	RB1	7.45383	6.06033	-0.966207	0.000408756	0.00252872
chr13	49101870	49102356	intronic	RCBTB2	8.41126	7.32053	-0.836457	7.331e-05	0.000999906
chr13	49839865	49840369	intronic	CDADC1	7.3684	6.31131	-0.889098	0.000247335	0.00187846
chr13	49949946	49950542	intronic	CAB39L	7.83591	6.96223	-0.81078	0.00235176	0.00827423
chr13	50011890	50012503	intronic	CAB39L	8.53542	7.45879	-0.740977	0.000380829	0.00242821
chr13	50155029	50155672	intronic	RCBTB1	9.27968	8.30198	-0.807497	1.38749e-05	0.000563094
chr13	50229886	50230333	intergenic	ARL11,EBPL	8.90239	8.02636	-0.738901	0.000137863	0.00136672
chr13	50238304	50239181	intronic	EBPL	9.82403	8.80912	-0.79005	4.50548e-05	0.000812389
chr13	50799133	50799927	ncRNA_intronic	DLEU1	10.0735	9.14309	-0.778519	3.61624e-05	0.000746237
chr13	50964663	50965206	ncRNA_intronic	DLEU1	8.19202	7.21416	-0.762746	9.09509e-05	0.001104
chr13	51803138	51803644	intronic	FAM124A	8.28989	7.29751	-0.770852	0.000714427	0.0036188
chr13	51803872	51804220	intronic	FAM124A	8.01393	7.13316	-0.747345	0.000704083	0.00358627
chr13	51840554	51841223	intronic	FAM124A	10.2504	9.42636	-0.759425	3.7192e-05	0.000755403
chr13	51902238	51903105	intergenic	FAM124A,SERPINE3	10.2305	9.23151	-0.956004	3.07672e-05	0.000713862
chr13	52572947	52573666	intronic	ATP7B	9.76759	8.87154	-0.850295	0.000311478	0.00215008
chr13	53009734	53010354	intronic	VPS36	8.48159	7.30052	-0.918349	6.59803e-05	0.000950272
chr13	53014918	53016104	intronic	VPS36	10.2598	9.12375	-0.915694	0.0001007	0.00116602
chr13	53476994	53477877	intergenic	PCDH8,OLFM4	9.35294	8.53901	-0.777204	1.47373e-05	0.000571158
chr13	53815941	53816634	intergenic	LINC01065,LINC00558	8.70348	8.17243	-0.774204	1.61151e-05	0.000590108
chr13	53884026	53884664	intergenic	LINC01065,LINC00558	7.13015	6.4703	-0.735745	0.000662477	0.00345082
chr13	54268785	54269594	intergenic	LINC01065,LINC00558	7.89543	7.20057	-0.895364	2.89849e-05	0.000701825
chr13	54470704	54471422	intergenic	LINC00558,LINC00458	7.50292	6.75864	-0.791781	0.00163676	0.00636598
chr13	55665286	55665903	intergenic	MIR1297,MIR5007	8.59948	7.23969	-1.21572	0.00114796	0.00498044
chr13	56521582	56522630	intergenic	MIR5007,PRR20A	8.9193	8.41664	-0.783411	2.75067e-06	0.000461153
chr13	56756226	56757167	intergenic	MIR5007,PRR20A	9.93881	9.17769	-0.98594	1.32695e-06	0.000413275
chr13	58010432	58011103	intergenic	PRR20A,PCDH17	7.87873	7.17705	-0.856346	0.000133463	0.00134497
chr13	58352578	58353682	intergenic	PCDH17,LOC101926897	9.99985	8.99744	-0.985626	1.06858e-06	0.000394438
chr13	58360988	58362268	intergenic	PCDH17,LOC101926897	11.1603	10.2912	-0.868325	2.99172e-06	0.000469125
chr13	58520484	58521004	intergenic	PCDH17,LOC101926897	7.51585	6.80373	-0.773009	7.46827e-05	0.001008
chr13	59050182	59051032	intergenic	LINC00374,DIAPH3	7.33678	6.56062	-0.841189	0.000221281	0.00175253
chr13	59236942	59237498	intergenic	LINC00374,DIAPH3	7.90848	6.90513	-1.07668	0.000752999	0.00374697
chr13	59504035	59504915	intergenic	LINC00374,DIAPH3	7.7768	7.11497	-0.754134	3.89031e-05	0.000769869
chr13	60324718	60325494	intronic	DIAPH3	8.25726	7.61201	-0.803222	9.94782e-06	0.000527127
chr13	60731960	60733005	intronic	DIAPH3	9.3823	8.68628	-0.787433	3.53206e-05	0.000740586
chr13	60737639	60739017	promoter	DIAPH3	11.9962	11.4283	-0.780835	3.51356e-05	0.000739277
chr13	60839044	60839516	ncRNA_intronic	LINC00434	7.50722	6.75089	-0.765246	0.000177123	0.00155555
chr13	60841338	60842326	promoter	LINC00434	9.55336	8.85856	-0.742809	2.92171e-05	0.000703603
chr13	61235249	61236327	intergenic	TDRD3,LINC00378	11.4127	10.6516	-0.951771	3.13244e-06	0.000469125
chr13	61761600	61762497	intergenic	LINC00378,MIR3169	7.70893	6.90958	-0.745115	0.000134138	0.00134816
chr13	61976388	61977247	intergenic	MIR3169,PCDH20	7.96899	7.15389	-1.08198	1.83979e-05	0.000615765
chr13	62894302	62894629	intergenic	LINC01075,LINC00448	6.89147	6.26013	-0.740466	0.00234758	0.00826245
chr13	63172761	63173574	intergenic	LINC01075,LINC00448	8.67864	7.76016	-1.14469	2.48107e-06	0.000450115
chr13	64020355	64020977	intergenic	LINC00376,LINC00395	7.97692	7.61972	-0.875213	0.00274598	0.00924232
chr13	64827133	64827809	intergenic	LOC102723968,LINC01052	7.20918	6.41621	-0.838631	0.000162099	0.00148676
chr13	66268290	66269082	intergenic	LOC102723968,LINC01052	7.40829	6.6302	-0.860067	0.000148103	0.00141795
chr13	66467013	66467846	intergenic	LINC01052,MIR548X2	9.10248	8.20382	-0.902565	1.83585e-06	0.000430254
chr13	67111229	67112008	intronic	PCDH9	7.94423	7.16345	-0.816109	4.84433e-05	0.000837174
chr13	67467246	67467763	ncRNA_intronic	PCDH9-AS2	7.4313	6.52399	-0.976999	0.000206284	0.00168841
chr13	69252858	69253571	intergenic	LINC00364,LINC00550	7.32464	6.24377	-0.759885	0.000194894	0.00163413
chr13	70110516	70111067	intergenic	LINC00383,KLHL1	7.30262	6.57889	-0.789925	5.15406e-05	0.000858091
chr13	70135602	70135984	intergenic	LINC00383,KLHL1	7.09247	6.33471	-0.898503	2.71787e-05	0.000694382
chr13	71380726	71381288	intergenic	ATXN8OS,LINC00348	7.33302	6.20615	-0.805385	0.000106293	0.00119241
chr13	71641298	71641948	ncRNA_intronic	LINC00348	7.55318	6.92266	-0.809868	6.9629e-05	0.000974865
chr13	72540618	72541393	intergenic	DACH1,MZT1	7.12162	6.28091	-0.843959	1.48923e-05	0.000572417
chr13	72957150	72957552	intergenic	DACH1,MZT1	7.45877	6.37639	-1.04948	8.64265e-05	0.00107924
chr13	73069517	73070512	intergenic	DACH1,MZT1	9.18338	8.63093	-0.761503	1.45422e-05	0.000569605
chr13	73292806	73293297	exonic	MZT1	7.21148	6.09732	-0.878008	0.000236518	0.00182641
chr13	73394318	73395447	intronic	PIBF1	8.15256	7.85326	-0.736206	1.03169e-05	0.000528138
chr13	73413835	73414373	intronic	PIBF1	7.38865	6.75631	-0.78939	3.00777e-07	0.000371008
chr13	73632669	73633969	promoter	KLF5	10.3689	9.87497	-0.778703	3.13917e-05	0.00071624
chr13	74170522	74171040	intergenic	LINC00392,KLF12	7.76511	6.91406	-1.07932	0.00281952	0.00942111
chr13	74608769	74609409	intronic	KLF12	7.62358	6.54688	-0.844781	0.000123159	0.00129567
chr13	74623033	74623741	intronic	KLF12	7.57496	6.72639	-0.895872	5.91539e-05	0.000909463
chr13	76174041	76175201	intronic	UCHL3	9.19803	8.30619	-0.92206	3.08976e-05	0.000714629
chr13	77014495	77015131	intergenic	LMO7DN,KCTD12	7.32802	6.59973	-0.812687	8.92426e-06	0.000519579
chr13	77370106	77370842	intergenic	LMO7DN,KCTD12	7.43127	6.74357	-0.779946	2.7404e-05	0.000695122
chr13	78306770	78307368	intronic	SLAIN1	7.50143	6.56132	-0.795681	6.97035e-06	0.000507931
chr13	78427579	78428322	ncRNA_intronic	EDNRB-AS1	9.06126	7.99555	-1.03996	0.000138399	0.0013688
chr13	78938729	78939369	ncRNA_intronic	RNF219-AS1	8.55322	7.6096	-0.907232	0.00102131	0.00460227
chr13	79295028	79295716	intergenic	RNF219,LINC00331	8.06792	7.10534	-0.789909	1.9523e-07	0.000364232
chr13	79640512	79641087	intergenic	LINC00331,RBM26	7.25662	6.11776	-0.952781	0.0011111	0.00487177
chr13	79845783	79846286	intergenic	LINC00331,RBM26	7.09008	6.2453	-0.740116	0.000323137	0.00220049
chr13	79864579	79865221	intergenic	LINC00331,RBM26	8.41677	7.36975	-1.00537	9.7928e-06	0.000527127
chr13	80155796	80156751	intergenic	LINC01068,LINC01038	9.75327	9.08511	-0.815184	8.30008e-06	0.000515929
chr13	80911065	80911945	promoter	SPRY2	10.6589	9.69985	-0.910905	5.05396e-06	0.000479642
chr13	80912941	80913532	promoter	SPRY2	11.0121	10.0305	-0.895981	2.39891e-06	0.000445813
chr13	81070985	81071682	intergenic	SPRY2,LINC00377	7.4494	6.50712	-0.892284	0.000478821	0.0027929
chr13	82157767	82158380	intergenic	LINC00564,NONE	8.13643	7.45377	-0.758271	3.19908e-06	0.000469125
chr13	85198870	85199613	intergenic	LINC00333,SNORA107	8.19578	7.30906	-0.996275	1.5366e-05	0.000579876
chr13	85721809	85722574	promoter	LINC00375	9.1399	8.55431	-0.804516	4.09152e-05	0.00078633
chr13	87285586	87286916	intergenic	SLITRK6,LINC00430	7.5885	7.00628	-0.749672	0.00199113	0.00733076
chr13	87558269	87559469	intergenic	SLITRK6,LINC00430	10.4026	9.60947	-0.780865	0.000157299	0.00146319
chr13	88208564	88209439	ncRNA_intronic	MIR4500HG	7.78788	7.01156	-0.816267	1.84191e-05	0.000615765
chr13	89404271	89404836	intergenic	LINC00433,LINC01047	7.6147	6.9633	-0.753269	0.000423439	0.00258139
chr13	89719147	89719660	intergenic	LINC00433,LINC01047	7.41116	6.76894	-0.753486	1.17162e-05	0.000542899
chr13	89737505	89738275	intergenic	LINC00433,LINC01047	9.81632	8.63452	-1.08183	2.59446e-06	0.00045209
chr13	90166858	90167755	intergenic	LINC01040,LINC00353	9.61046	8.66812	-0.900234	3.24503e-05	0.000720877
chr13	90347551	90348433	intergenic	LINC00353,LINC00559	8.62003	7.94899	-0.75622	0.00010731	0.00119937
chr13	90504644	90505278	intergenic	LINC00353,LINC00559	7.84816	7.10643	-0.844937	7.71239e-05	0.00102356
chr13	90577120	90577822	intergenic	LINC00353,LINC00559	7.36048	6.60739	-0.802021	6.25705e-05	0.000926923
chr13	90648500	90649163	intergenic	LINC00353,LINC00559	9.3167	8.44935	-0.880889	5.66365e-05	0.000891477
chr13	90967303	90967880	intergenic	MIR622,LINC01049	8.02508	7.29796	-0.864393	7.49428e-06	0.000509821
chr13	91023034	91024077	intergenic	MIR622,LINC01049	9.65645	8.71038	-0.997014	5.37685e-06	0.000480189
chr13	91264886	91266766	intergenic	LINC01049,LINC00410	10.6944	10.0227	-0.768568	3.89469e-07	0.000371008
chr13	91273906	91274849	intergenic	LINC01049,LINC00410	9.12546	8.26521	-0.908279	1.82428e-07	0.000364232
chr13	91506879	91507547	intergenic	LINC01049,LINC00410	6.9523	6.2991	-0.753792	2.25817e-06	0.000443727
chr13	91650052	91650729	intergenic	LINC00410,LINC00380	9.34187	8.34413	-1.0177	1.34958e-05	0.000559142
chr13	91999262	92001696	promoter	MIR17HG	13.126	12.3229	-0.743981	0.000101971	0.00117358
chr13	92050520	92051688	promoter	GPC5	10.9614	10.435	-0.77349	2.14255e-05	0.000643463
chr13	93055386	93056021	intronic	GPC5	8.74449	7.70037	-1.10972	3.58698e-05	0.000745004
chr13	93209828	93210294	intronic	GPC5	8.20709	7.54367	-0.812723	0.000502693	0.0028776
chr13	93878930	93881073	promoter	GPC6	12.4031	11.5259	-0.755814	1.82763e-05	0.000615139
chr13	93900701	93901499	intronic	GPC6	11.1065	10.338	-0.761542	0.000240397	0.00184443
chr13	94284389	94284880	intronic	GPC6	7.13954	6.39056	-0.755992	0.000902022	0.00422969
chr13	94821927	94822875	ncRNA_intronic	GPC6-AS1	7.98304	7.24693	-0.763931	0.000361626	0.0023528
chr13	95068650	95069324	intergenic	GPC6,DCT	9.84019	8.90526	-0.777848	1.22496e-05	0.000546477
chr13	95085384	95086614	intergenic	GPC6,DCT	10.8004	9.88792	-0.739444	8.26491e-05	0.0010572
chr13	95530820	95531456	ncRNA_intronic	LOC101927284	7.09996	6.29766	-0.827223	0.00122343	0.00519952
chr13	95682661	95683197	intronic	ABCC4	7.48308	6.96271	-0.736171	0.00158759	0.00623014
chr13	95948676	95949162	intronic	ABCC4	8.74674	7.90528	-0.851884	6.81773e-07	0.000374951
chr13	95949863	95950259	intronic	ABCC4	7.52592	6.76478	-0.748928	0.000797864	0.00389592
chr13	96439944	96440879	intronic	DNAJC3	9.36648	8.30178	-1.04642	0.000172123	0.00153163
chr13	96704916	96706270	promoter	UGGT2	11.553	10.8434	-0.788177	4.00221e-06	0.000474054
chr13	97886644	97887445	intronic	MBNL2	10.3705	9.32297	-0.820208	0.000136349	0.00135946
chr13	97898894	97899320	intronic	MBNL2	9.19482	7.80984	-0.979036	0.000139579	0.00137591
chr13	98794350	98796274	promoter	FARP1	12.1414	11.2605	-0.779534	1.04631e-05	0.000529771
chr13	99918134	99918452	ncRNA_intronic	MIR548AN	7.0816	6.41604	-0.738969	0.00202495	0.00741441
chr13	100258119	100259409	promoter	CLYBL	11.9567	11.1791	-0.805216	0.00024484	0.0018658
chr13	100430611	100431207	ncRNA_intronic	LOC101927437	8.66518	7.75835	-0.918173	0.000132056	0.00133919
chr13	100511159	100511968	exonic	CLYBL	8.40218	7.84431	-0.783491	4.82321e-05	0.000836212
chr13	100949627	100950121	intronic	PCCA	8.34845	7.57732	-0.741766	0.000125684	0.00130652
chr13	100952513	100953447	intronic	PCCA	10.5067	9.5646	-0.842711	5.16325e-05	0.000858223
chr13	101079229	101080028	intronic	PCCA	7.53082	6.74342	-0.795323	0.00029289	0.00207299
chr13	101240546	101241998	promoter	GGACT	10.8112	9.9983	-0.794494	4.64055e-06	0.000479236
chr13	101446430	101447257	ncRNA_intronic	NALCN-AS1	7.8127	6.82339	-0.873867	4.31551e-05	0.000800435
chr13	101463411	101464567	ncRNA_intronic	NALCN-AS1	8.07882	7.18163	-0.770032	4.41902e-05	0.000806351
chr13	101955594	101956382	intronic	NALCN	8.80604	8.03295	-0.855832	0.000559434	0.00308649
chr13	102119036	102119828	intronic	ITGBL1	7.16675	6.65498	-0.7537	0.000119137	0.00127185
chr13	102995320	102996156	ncRNA_intronic	FGF14-IT1	8.91538	8.27504	-0.84187	1.54209e-05	0.000580335
chr13	103032413	103033068	ncRNA_intronic	FGF14-IT1	7.21702	6.33435	-0.807426	0.000746136	0.00372435
chr13	103259938	103260441	intronic	TPP2	7.71087	6.70055	-0.810649	2.87931e-05	0.000701583
chr13	104535404	104535990	intergenic	LINC01309,DAOA-AS1	8.97309	8.29559	-0.856282	0.00100307	0.00454739
chr13	104974068	104974551	intergenic	LINC01309,DAOA-AS1	6.97533	6.28847	-0.846612	5.53014e-05	0.000881733
chr13	105056483	105057351	intergenic	LINC01309,DAOA-AS1	8.43465	7.31297	-1.01328	3.50139e-05	0.000737694
chr13	105110707	105111696	intergenic	LINC01309,DAOA-AS1	8.39968	7.76376	-0.833541	2.38344e-05	0.000663742
chr13	106515758	106517130	intergenic	LINC00343,LINC00460	9.54722	8.72051	-0.900631	8.65729e-07	0.000383741
chr13	106577683	106578427	intergenic	LINC00343,LINC00460	9.79129	9.03179	-0.954499	1.83016e-05	0.000615228
chr13	106689062	106689755	intergenic	LINC00343,LINC00460	7.45868	7.04795	-0.79556	9.07143e-05	0.00110256
chr13	106886908	106887706	intergenic	LINC00343,LINC00460	9.08592	8.33174	-1.04133	2.04378e-05	0.00063422
chr13	107222523	107223229	intergenic	ARGLU1,LINC00551	10.5255	9.80824	-0.826479	2.46774e-05	0.000668206
chr13	107390629	107391558	intergenic	LINC00443,FAM155A	7.51254	6.80796	-0.910849	0.000488566	0.00282651
chr13	108776330	108777004	intergenic	FAM155A,LIG4	7.59413	6.86347	-0.760291	0.00102938	0.00462433
chr13	109281477	109282206	promoter	MYO16	8.58073	8.0519	-0.752266	0.00020333	0.00167283
chr13	109906452	109907179	intergenic	MYO16,LINC00399	8.54053	7.86077	-0.806826	7.88934e-05	0.00103396
chr13	111213090	111214610	promoter	RAB20	10.2434	9.42158	-0.833789	9.87638e-05	0.00115628
chr14	25148109	25148478	intergenic	GZMB,STXBP6	7.76941	7.21269	-0.753872	0.00021139	0.00171312
chr14	26517394	26518093	intergenic	STXBP6,NOVA1	7.35139	6.51011	-0.908228	2.68965e-07	0.000371008
chr14	26602920	26603645	intergenic	STXBP6,NOVA1	7.54659	6.2761	-0.958878	0.000290182	0.00206178
chr14	26632945	26634123	intergenic	STXBP6,NOVA1	9.62981	9.02901	-0.79569	1.87683e-06	0.000430254
chr14	27030082	27030558	intronic	NOVA1	7.41914	6.62507	-0.791505	0.000740016	0.00370577
chr14	27997408	27997883	intergenic	MIR4307HG,LINC00645	7.51175	6.85081	-0.77897	0.000871364	0.00412966
chr14	28898292	28899534	intergenic	LINC00645,FOXG1-AS1	10.0989	9.10219	-0.923204	8.72688e-06	0.000519334
chr14	29077604	29078833	intergenic	LINC00645,FOXG1-AS1	8.32697	7.72055	-0.740964	4.11406e-06	0.000475433
chr14	29150761	29151262	intergenic	LINC00645,FOXG1-AS1	7.12354	6.40965	-0.777532	0.000215548	0.00172974
chr14	29162399	29163104	intergenic	LINC00645,FOXG1-AS1	7.93414	6.87975	-1.04178	5.09538e-05	0.000854974
chr14	29220618	29221237	ncRNA_intronic	FOXG1-AS1	9.17358	8.39077	-0.822472	4.743e-05	0.000831992
chr14	30352872	30353325	intronic	PRKD1	8.55707	7.76867	-0.844962	0.000109937	0.00121683
chr14	30395964	30397731	promoter	PRKD1	11.7307	11.0375	-0.787209	1.38195e-05	0.000563043
chr14	31464326	31464846	intronic	STRN3	7.65889	6.55394	-0.759576	0.000244324	0.00186349
chr14	32292457	32293313	intronic	NUBPL	9.85837	8.48068	-1.04824	0.000117945	0.00126582
chr14	32490109	32491174	intergenic	NUBPL,ARHGAP5-AS1	9.03389	8.1534	-0.824145	9.70729e-06	0.00052628
chr14	32800482	32801009	intronic	AKAP6	8.29598	7.46436	-0.802994	0.000283712	0.0020336
chr14	32895866	32896870	intronic	AKAP6	10.5227	9.65697	-0.767484	0.000111132	0.00122472
chr14	33977460	33978421	intronic	NPAS3	9.68637	8.85254	-0.981792	2.80682e-05	0.000697991
chr14	35186782	35187207	intergenic	CFL2,BAZ1A	9.35613	8.4688	-0.744208	0.000748829	0.00373341
chr14	36002360	36005109	promoter	INSM2	12.6409	11.7523	-0.760721	1.79067e-05	0.000609493
chr14	36008729	36009284	exonic	RALGAPA1	8.43856	7.32803	-0.880778	2.13552e-05	0.000643463
chr14	37253512	37254301	intronic	SLC25A21	8.49334	7.67819	-0.922953	0.000273224	0.00198974
chr14	37411431	37411813	intronic	SLC25A21	7.17992	6.74815	-0.758886	0.000281321	0.00202619
chr14	37640940	37642171	promoter	SLC25A21	10.6664	9.93331	-0.793873	6.74791e-06	0.000505799
chr14	37666588	37667918	promoter	MIPOL1	11.3144	10.5961	-0.795626	8.56606e-06	0.000516187
chr14	37921625	37922419	intronic	MIPOL1	7.70467	6.64756	-0.836278	0.000278788	0.00201436
chr14	38513704	38514493	intergenic	LINC00517,SSTR1	8.03188	7.3901	-0.848348	6.38824e-05	0.000935055
chr14	39110797	39111498	intergenic	CLEC14A,LINC00639	7.09674	6.54739	-0.786992	5.22943e-05	0.000862588
chr14	39202921	39203755	intergenic	CLEC14A,LINC00639	8.2978	7.62344	-0.780475	5.24622e-06	0.000479642
chr14	39505729	39506628	intronic	SEC23A	8.4656	7.40929	-0.78161	0.000405817	0.00251772
chr14	39808039	39808730	intronic	CTAGE5	9.03562	8.17995	-0.860436	0.00164668	0.0063922
chr14	40078424	40079284	intergenic	FBXO33,LOC644919	7.92625	6.57038	-1.10387	0.000795556	0.00388789
chr14	41673589	41673949	intergenic	LOC644919,LRFN5	7.23189	6.17165	-1.04374	0.000915979	0.00427453
chr14	42579320	42580076	intergenic	LRFN5,NONE	7.85954	7.33432	-0.790694	7.31219e-06	0.000509821
chr14	43940575	43941241	intergenic	LRFN5,FSCB	7.20785	6.28154	-0.956496	3.3869e-05	0.000730347
chr14	43997639	43998457	intergenic	LRFN5,FSCB	6.99145	6.2508	-0.838814	6.3477e-06	0.000494909
chr14	45582152	45583206	intronic	PRPF39	8.91148	7.8373	-0.793534	7.62825e-06	0.000509913
chr14	45855751	45856407	intergenic	MIS18BP1,LINC00871	7.93731	7.11182	-0.784791	9.90782e-05	0.00115724
chr14	46532857	46533698	promoter	LINC00871	9.84291	9.12219	-0.862628	6.40933e-06	0.000494909
chr14	47509691	47510154	intronic	MDGA2	8.0944	7.34765	-0.905809	5.28151e-05	0.000866256
chr14	47834399	47834862	intronic	MDGA2	7.54965	6.95385	-0.742387	0.00129114	0.00539456
chr14	48475930	48476636	intergenic	LINC00648,RPS29	7.10095	6.199	-0.835716	0.00102296	0.00460655
chr14	48504801	48505672	intergenic	LINC00648,RPS29	8.64235	7.9952	-0.790799	5.28599e-05	0.000866296
chr14	49640354	49641021	intergenic	LINC00648,RPS29	8.44543	7.80855	-0.805789	0.000131948	0.00133878
chr14	49850672	49851831	intergenic	LINC00648,RPS29	10.6821	9.67205	-0.917099	5.68746e-06	0.00049002
chr14	51686092	51686869	intergenic	TRIM9,TMX1	9.54873	8.51008	-0.828569	0.000456959	0.00270872
chr14	51712017	51712531	exonic	TMX1	8.84782	7.69197	-0.894224	3.22389e-05	0.000719835
chr14	53355443	53355941	intronic	FERMT2	7.68236	6.97369	-0.776704	0.00101929	0.00459658
chr14	55067232	55067957	intronic	SAMD4A	8.07369	7.28524	-0.860975	0.0002559	0.00191508
chr14	55368587	55370165	promoter	GCH1	10.5648	9.89181	-0.798636	4.55931e-05	0.00081681
chr14	55657977	55658883	promoter	DLGAP5	11.5768	10.862	-0.736792	0.000419187	0.00256586
chr14	56398451	56399092	intergenic	LINC00520,PELI2	7.23337	6.40294	-0.779539	0.000549921	0.00305281
chr14	56957887	56958749	intergenic	PELI2,LOC101927690	10.2784	9.28268	-0.788761	5.9218e-05	0.000909463
chr14	57336213	57337154	ncRNA_intronic	OTX2-AS1	9.39835	8.44901	-0.74194	4.03241e-05	0.00078092
chr14	57354902	57355471	ncRNA_intronic	OTX2-AS1	9.77683	8.67574	-0.797265	0.000375671	0.00240789
chr14	59360679	59361546	ncRNA_exonic	LINC01500	7.55972	6.7014	-0.8226	4.17903e-06	0.000475433
chr14	59679163	59679505	intronic	DAAM1	7.54627	6.31103	-0.85103	0.00213893	0.00772796
chr14	60712108	60712581	promoter	PPM1A	10.5471	9.47466	-0.892935	2.86509e-05	0.000701054
chr14	60828799	60829439	intergenic	PPM1A,C14orf39	9.32704	8.32369	-0.94621	5.05515e-05	0.000851601
chr14	60937147	60937920	intronic	C14orf39	8.31796	7.42928	-0.74128	0.000358373	0.00234207
chr14	61361324	61362328	intronic	MNAT1	7.98444	6.76607	-0.885863	9.37095e-05	0.00112351
chr14	62086097	62086537	ncRNA_intronic	FLJ22447	8.31273	7.50916	-0.746048	0.00100613	0.00455625
chr14	62894978	62895787	intergenic	LINC00644,KCNH5	9.27465	8.33204	-0.895069	3.37074e-05	0.000729588
chr14	62896441	62896783	intergenic	LINC00644,KCNH5	7.09548	6.18855	-0.763677	8.70427e-05	0.0010818
chr14	64407736	64408296	intronic	SYNE2	8.90812	7.87618	-0.809009	0.00087993	0.00415663
chr14	64931814	64932912	promoter	AKAP5	10.1764	9.51834	-0.738771	0.000683571	0.0035202
chr14	67999462	68000764	promoter	PLEKHH1	11.3499	10.4003	-0.745165	0.000230111	0.00179736
chr14	68880289	68881013	intronic	RAD51B	9.18342	8.33669	-0.800173	0.000785012	0.0038537
chr14	70115554	70116267	intronic	SUSD6	9.45322	8.42294	-0.73693	0.00158441	0.00622142
chr14	73112195	73112547	intronic	DPF3	7.42349	6.52311	-0.765831	0.00294673	0.00973136
chr14	76147830	76148345	exonic	TTLL5	8.11391	6.80561	-0.755331	0.00246211	0.0085472
chr14	76845903	76846105	intronic	ESRRB	8.48795	7.15385	-0.939067	0.000426112	0.00259313
chr14	76847320	76848258	intronic	ESRRB	10.212	8.92211	-0.791606	0.00227869	0.00808537
chr14	76850879	76851336	intronic	ESRRB	8.54979	7.18244	-0.920071	0.00294311	0.00972063
chr14	76950300	76951325	intronic	ESRRB	11.4258	10.2353	-0.786819	0.0010354	0.0046412
chr14	77272651	77273404	exonic	ANGEL1	9.70557	8.6462	-0.782687	0.000637018	0.00336244
chr14	78181322	78181965	intronic	SLIRP	7.57551	6.41935	-0.780618	0.000144974	0.00140164
chr14	79300835	79302006	intronic	NRXN3	11.0441	10.1107	-0.805387	4.50287e-05	0.000812389
chr14	79303161	79303539	intronic	NRXN3	9.44813	8.37653	-0.899554	1.64507e-05	0.000595669
chr14	80947652	80948409	intergenic	DIO2-AS1,CEP128	8.20006	7.35562	-0.881249	1.01765e-05	0.000527979
chr14	81124970	81125491	intronic	CEP128	7.4918	6.52251	-0.77866	0.00234863	0.0082654
chr14	81488943	81489891	intronic	TSHR	7.86056	7.10218	-0.807206	9.20573e-06	0.000521863
chr14	81627163	81628383	intergenic	TSHR,GTF2A1	9.21173	8.30066	-0.747458	8.09146e-05	0.00104538
chr14	82413225	82414057	intergenic	LINC01467,NONE	9.26527	8.15156	-1.07024	2.12587e-06	0.000437922
chr14	82663072	82663833	intergenic	LINC01467,NONE	9.11967	8.26186	-0.768921	0.000297395	0.00209305
chr14	82779739	82780801	intergenic	LINC01467,NONE	8.65137	7.88987	-0.803862	0.000620243	0.00330855
chr14	82833140	82833539	intergenic	LINC01467,NONE	7.176	6.33218	-0.775858	3.42812e-05	0.000732195
chr14	82877405	82878340	intergenic	LINC01467,NONE	8.54046	7.53754	-0.885372	3.28013e-05	0.000724895
chr14	82967875	82968398	intergenic	LINC01467,NONE	8.44727	7.3036	-1.02235	0.000110109	0.00121787
chr14	83176451	83177149	intergenic	LINC01467,NONE	7.71116	7.08048	-0.785678	6.05194e-06	0.000490164
chr14	83261392	83263142	intergenic	LINC01467,NONE	10.3234	9.48451	-0.777402	7.83856e-06	0.000510064
chr14	83381778	83382278	intergenic	LINC01467,NONE	7.0323	6.20822	-0.769182	0.00169963	0.00653479
chr14	84022253	84023074	intergenic	LINC01467,LOC105370605	8.61355	7.87005	-0.842	4.50814e-06	0.000477987
chr14	84027376	84028330	intergenic	LINC01467,LOC105370605	9.20948	8.56581	-0.794574	2.8923e-05	0.000701825
chr14	84160525	84162017	intergenic	NONE,LOC105370605	9.40788	8.52178	-0.855332	0.000144627	0.00139983
chr14	84217790	84218503	intergenic	NONE,LOC105370605	7.46197	6.76878	-0.746511	0.000127258	0.00131352
chr14	84506274	84507409	intergenic	NONE,LOC105370605	7.92984	7.15446	-0.902633	6.33431e-05	0.000933397
chr14	84777164	84777877	intergenic	NONE,LOC105370605	7.16198	6.39248	-0.917326	0.000174698	0.00154565
chr14	85219054	85219923	intergenic	NONE,LOC105370605	7.832	6.97201	-0.905894	2.03941e-05	0.000633949
chr14	85427792	85428708	intergenic	NONE,LOC105370605	9.64024	8.74756	-0.844473	0.000512898	0.0029161
chr14	85587486	85587925	intergenic	NONE,LOC105370605	7.3547	6.58606	-0.933278	3.54374e-05	0.000741173
chr14	85761491	85762158	intergenic	NONE,LOC105370605	9.10612	8.26207	-0.785579	0.000186006	0.00159543
chr14	86797386	86798232	intergenic	LOC101928767,LOC283585	7.98409	7.16723	-0.79392	5.31193e-05	0.000867659
chr14	86885774	86887135	intergenic	LOC101928767,LOC283585	9.09768	8.42029	-0.832471	1.425e-05	0.000565528
chr14	87466131	87467253	intergenic	LOC283585,GALC	8.64188	8.02818	-0.743853	7.80434e-06	0.000510064
chr14	87927983	87928642	intergenic	LOC283585,GALC	8.95904	8.22763	-0.880813	0.0014421	0.00582877
chr14	88276512	88276901	intergenic	LOC283585,GALC	7.49676	6.11977	-0.91008	0.000482794	0.00280775
chr14	89002783	89003435	intronic	PTPN21	8.105	7.15891	-0.809439	0.00035427	0.00232734
chr14	89145107	89145685	intronic	EML5	7.80882	6.50731	-0.933586	0.00100741	0.00455995
chr14	91310446	91311428	intergenic	TTC7B,RPS6KA5	10.0292	9.08309	-0.754606	2.67227e-05	0.000688414
chr14	92036238	92036760	intergenic	PPP4R3A,CATSPERB	7.77566	6.78142	-0.9551	9.08479e-05	0.00110322
chr14	93102261	93102890	intronic	RIN3	7.98884	7.20034	-0.781758	0.000420847	0.00257063
chr14	93645784	93646274	intergenic	ITPK1,MOAP1	8.99946	7.98521	-0.745662	0.000251864	0.00189608
chr14	95661212	95662079	intronic	CLMN	9.95841	8.98774	-0.828131	3.93666e-05	0.000772787
chr14	95968491	95969796	intergenic	SYNE3,SNHG10	10.0908	8.9624	-0.790231	0.000108066	0.0012052
chr14	96857459	96858869	promoter	AK7	12.4112	11.4934	-0.792212	0.00141123	0.00574021
chr14	97255322	97255953	intergenic	PAPOLA,VRK1	8.13181	7.16085	-0.883415	1.94232e-05	0.000626071
chr14	97257002	97257415	intergenic	PAPOLA,VRK1	8.24834	7.41073	-0.754587	0.000309821	0.00214259
chr14	97537176	97538872	intergenic	LINC00618,LOC101929241	9.98167	8.93839	-0.75966	0.000545264	0.0030368
chr14	98002748	98003423	ncRNA_exonic	LOC101929241	7.33524	6.39699	-0.847648	0.00182497	0.0068771
chr14	98007760	98008613	ncRNA_intronic	LOC101929241	8.25732	7.53198	-0.820485	3.42405e-05	0.00073199
chr14	99030128	99031543	intergenic	LINC01550,C14orf177	8.10341	7.28635	-0.735768	1.71285e-05	0.000599072
chr14	99297172	99297953	intergenic	C14orf177,BCL11B	7.53265	6.47764	-0.939843	0.000871541	0.00412998
chr14	100345932	100346262	intronic	EML1	9.00596	7.64363	-0.78194	0.00244231	0.00849306
chr14	100424649	100425599	intergenic	EML1,EVL	10.2427	9.12908	-0.773484	0.00115425	0.00499756
chr14	101753484	101754053	intergenic	MEG9,LINC00524	7.01204	6.09741	-0.751586	0.000449613	0.00267945
chr15	20398200	20398800	intergenic	NONE,CHEK2P2	7.14972	6.66346	-0.774571	1.86897e-05	0.000619119
chr15	20411044	20412107	intergenic	NONE,CHEK2P2	7.78549	7.1094	-0.753511	0.000183359	0.00158386
chr15	23207340	23208842	promoter	WHAMMP3	9.78019	8.97221	-0.738599	0.000334974	0.0022475
chr15	24104017	24105069	intergenic	NDN,PWRN4	8.62767	7.60409	-0.775638	0.000674767	0.0034929
chr15	25056857	25057543	intergenic	NPAP1,SNRPN	7.59904	6.2791	-0.890782	0.00235453	0.00828244
chr15	26332425	26332929	intergenic	LOC100128714,LINC00929	8.07358	7.34825	-0.768661	0.000236095	0.00182457
chr15	26874075	26874737	promoter	GABRB3	9.4828	8.52699	-0.925907	2.7169e-05	0.000694382
chr15	27011965	27012884	intronic	GABRB3	9.78429	8.85356	-0.789604	2.76759e-05	0.000696279
chr15	27731022	27731676	intronic	GABRG3	8.84853	7.95878	-1.02062	6.53327e-07	0.000374951
chr15	29076974	29078266	ncRNA_intronic	PDCD6IPP2	10.7344	10.0489	-0.840938	5.37672e-05	0.00087102
chr15	29522765	29523274	intronic	FAM189A1	7.16304	6.24794	-0.901371	7.51731e-05	0.00101115
chr15	30256177	30256517	intronic	TJP1	7.54394	6.03919	-0.926733	0.00113842	0.00495332
chr15	31195592	31196588	promoter	FAN1	11.348	10.5582	-0.739051	0.000148456	0.0014198
chr15	34610514	34611860	promoter	SLC12A6	10.2715	9.20703	-0.751335	0.000258547	0.00192752
chr15	35166794	35167679	exonic	AQR	8.61957	7.46714	-0.842814	0.000114522	0.00124605
chr15	35458880	35459479	intergenic	ZNF770,ANP32AP1	8.65394	7.49769	-0.920783	9.85099e-05	0.00115484
chr15	35784038	35784658	intronic	DPH6	8.35725	7.55669	-0.839487	6.20849e-05	0.000924359
chr15	35842832	35843126	ncRNA_intronic	DPH6-AS1	7.17704	6.2122	-0.808501	0.000998436	0.00453341
chr15	35914760	35915228	ncRNA_intronic	DPH6-AS1	7.53832	7.04412	-0.745078	0.000349947	0.00231038
chr15	36289995	36290403	intergenic	MIR4510,C15orf41	7.49227	6.84686	-0.914081	0.000367813	0.00237741
chr15	36622749	36623259	intergenic	MIR4510,C15orf41	7.87513	7.17275	-0.835344	7.47136e-05	0.00100808
chr15	36993681	36994702	intronic	C15orf41	10.4689	9.42862	-0.872365	2.12795e-05	0.000642923
chr15	37026543	37027266	intronic	C15orf41	8.48554	7.28118	-0.877062	0.000332983	0.00224082
chr15	37414794	37415742	intergenic	MEIS2,TMCO5A	8.91756	7.80302	-0.875218	2.73028e-05	0.00069475
chr15	38129432	38130390	intergenic	MEIS2,TMCO5A	7.60668	6.49355	-0.769249	0.000276655	0.00200571
chr15	38627283	38627778	intronic	SPRED1	7.24324	6.14706	-0.834105	0.00243018	0.00846581
chr15	45814100	45815580	promoter	SLC30A4	11.181	10.3855	-0.739557	9.2226e-05	0.00111289
chr15	46288602	46289267	intergenic	LOC105370802,SEMA6D	7.59388	6.73761	-1.0083	0.00018821	0.00160385
chr15	46844448	46845069	intergenic	LOC105370802,SEMA6D	7.68438	7.00961	-0.740623	0.000773947	0.00381794
chr15	47877246	47877824	intronic	SEMA6D	7.70491	6.7976	-0.737294	1.24148e-05	0.000546502
chr15	48843328	48843702	intronic	FBN1	7.09756	6.14045	-1.0137	0.00229792	0.00813783
chr15	49102586	49104084	promoter	CEP152	12.4793	11.6996	-0.8212	0.00016489	0.00149979
chr15	49766738	49767196	intronic	FAM227B,FGF7	7.5233	6.92866	-0.915793	0.00082777	0.00399319
chr15	50440493	50440914	intergenic	ATP8B4,SLC27A2	9.30331	8.36592	-0.970033	2.60176e-05	0.000679923
chr15	52878297	52878959	intronic	FAM214A	7.98506	7.00507	-0.824863	0.000207393	0.0016944
chr15	53217986	53218609	intergenic	ONECUT1,WDR72	8.83102	7.66508	-1.07905	4.01462e-05	0.000779953
chr15	53231628	53232089	intergenic	ONECUT1,WDR72	7.06448	6.11415	-0.935549	0.00217922	0.00783187
chr15	54269050	54269510	intergenic	WDR72,UNC13C	10.3433	9.52236	-0.748019	0.000272424	0.00198741
chr15	54270143	54271159	intergenic	WDR72,UNC13C	10.6874	9.90572	-0.745146	4.96128e-05	0.000846533
chr15	54322839	54323341	intronic	UNC13C	8.06158	7.00335	-0.783418	0.000639381	0.0033704
chr15	54333993	54334309	intronic	UNC13C	7.30643	6.01995	-0.987704	0.000690667	0.00354149
chr15	55627775	55628651	intronic	PIGB	9.07488	7.94725	-0.816182	0.000215781	0.00173007
chr15	55649712	55650701	ncRNA_intronic	DYX1C1-CCPG1	8.0633	7.11261	-0.750402	0.000783716	0.00384974
chr15	56285171	56286647	promoter	NEDD4	12.0334	11.0656	-0.853085	3.22529e-05	0.000719942
chr15	56456475	56458438	intronic	RFX7	9.76514	8.928	-0.748603	0.000130339	0.00132954
chr15	56540538	56540741	intergenic	RFX7,TEX9	7.1872	6.14717	-0.828581	0.00025475	0.00190974
chr15	56657093	56658135	promoter	TEX9	11.0337	10.2004	-0.765661	8.65968e-05	0.00107949
chr15	56703289	56704043	intronic	TEX9	9.06555	8.06332	-0.826073	5.33407e-05	0.000869293
chr15	58376192	58377000	intergenic	ALDH1A2,AQP9	8.47697	7.45564	-0.939906	6.67447e-05	0.000955178
chr15	59125558	59126558	intronic	FAM63B	8.11977	7.25035	-0.740593	0.000570447	0.0031295
chr15	59949269	59950272	promoter	GTF2A2	11.3616	10.4558	-0.82781	6.40793e-05	0.000935209
chr15	60209713	60210387	intergenic	BNIP2,FOXB1	8.49011	7.7946	-0.768276	0.000170471	0.00152555
chr15	60572270	60572867	intergenic	FOXB1,ANXA2	8.23268	7.27892	-0.770004	0.000214471	0.00172653
chr15	62263311	62264173	intronic	VPS13C	8.68094	7.84912	-0.766173	0.000380182	0.00242526
chr15	62914960	62915587	intergenic	MIR6085,MGC15885	9.58629	8.58721	-0.803837	0.000412909	0.0025414
chr15	63336746	63337222	intronic	TPM1	10.8495	9.79234	-0.81226	0.000827939	0.00399319
chr15	65127774	65128668	intergenic	PIF1,PLEKHO2	9.77948	8.25492	-0.847368	2.96668e-05	0.000707942
chr15	66274203	66275333	exonic	MEGF11	11.071	10.0724	-0.73643	0.000811788	0.00394242
chr15	66277997	66278363	intronic	MEGF11	8.74757	7.61338	-0.789447	0.000641174	0.00337575
chr15	73895304	73895722	intronic	NPTN	8.8143	7.51839	-0.890452	0.000406418	0.0025194
chr15	75443628	75444522	intergenic	PPCDC,C15orf39	9.65568	8.39131	-0.744919	0.00180976	0.00683843
chr15	78572983	78573739	UTR3	DNAJA4	8.32158	7.13666	-0.827068	0.00134913	0.00555848
chr15	79236580	79237948	promoter	CTSH	11.2918	10.3421	-0.739924	0.000432295	0.00261633
chr15	80395198	80395789	intronic	ZFAND6	8.47693	7.26927	-0.841591	0.000607882	0.00326285
chr15	81278943	81279403	intronic	MESDC2	9.21996	8.00589	-0.8913	0.000170829	0.00152681
chr15	81616078	81617219	promoter	STARD5	12.1647	11.442	-0.82289	0.000806748	0.00392654
chr15	83348715	83350020	exonic	AP3B2	9.46753	8.7007	-0.735933	5.25273e-05	0.000864726
chr15	84656732	84657540	exonic	ADAMTSL3	8.24799	7.13161	-0.878048	3.14368e-06	0.000469125
chr15	84864180	84864848	ncRNA_intronic	LOC440300	7.23559	6.14188	-1.0699	0.000211118	0.00171198
chr15	84915045	84915680	downstream	GOLGA6L4	9.62873	7.17627	-1.99834	0.000487537	0.00282408
chr15	86039698	86040188	intronic	AKAP13	7.41743	6.39467	-0.756271	0.00114933	0.00498417
chr15	86279506	86280206	intronic	AKAP13	7.73618	6.89134	-0.816184	0.000595937	0.00321649
chr15	87786471	87787131	intergenic	AGBL1,LINC00052	7.69141	7.11805	-0.745527	0.000854236	0.00407603
chr15	88307307	88308776	intergenic	LINC00052,NTRK3	10.3454	9.44783	-0.782038	5.14446e-05	0.000857729
chr15	92027248	92028210	ncRNA_intronic	CRAT37	9.39186	8.41416	-0.899367	2.57572e-05	0.000677199
chr15	92870533	92871366	intergenic	SLCO3A1,ST8SIA2	9.55174	8.52018	-0.827673	0.000479032	0.00279371
chr15	94043993	94044716	intergenic	RGMA,LOC101927153	8.31625	7.5239	-0.885876	0.000339149	0.00226471
chr15	95982930	95983741	ncRNA_intronic	LINC00924	9.70185	8.9753	-0.839082	4.85997e-05	0.000838323
chr15	96136553	96137085	intergenic	LINC00924,NR2F2-AS1	6.96899	6.1249	-0.75582	0.00193453	0.00718179
chr15	98721201	98721576	intergenic	LINC01582,FAM169B	8.41312	7.82245	-0.808641	0.000711187	0.00360795
chr15	101050664	101051296	intronic	CERS3	8.92568	8.05524	-0.776697	0.000808166	0.00393088
chr16	5851441	5852603	intergenic	MIR8065,RBFOX1	7.11339	6.42432	-0.78999	0.000225359	0.00177396
chr16	7440928	7441598	intronic	RBFOX1	8.62383	7.72902	-0.85531	6.13133e-05	0.000919858
chr16	7455000	7455789	intronic	RBFOX1	9.36036	8.61748	-0.752747	0.001189	0.0051009
chr16	7822554	7823452	intergenic	RBFOX1,TMEM114	9.05403	8.10696	-0.963739	0.000213137	0.00172003
chr16	8392155	8393092	intergenic	RBFOX1,TMEM114	7.3605	6.62214	-0.741871	0.00100605	0.00455625
chr16	8519938	8520881	intergenic	RBFOX1,TMEM114	8.51859	7.83409	-0.750547	0.00102734	0.00461971
chr16	9501963	9503096	downstream	LOC101927009	9.60033	8.56931	-0.860052	3.41184e-05	0.000731475
chr16	9560427	9561534	intergenic	LINC01195,GRIN2A	8.89724	7.76741	-0.946072	0.000272037	0.00198549
chr16	10479552	10480381	promoter	ATF7IP2	10.6192	9.75032	-0.80211	0.000201126	0.001664
chr16	11886200	11886858	intronic	ZC3H7A	9.87919	8.85483	-0.748945	0.000341208	0.00227446
chr16	12043123	12043849	intergenic	GSPT1,TNFRSF17	8.3394	7.38118	-0.796389	0.000439511	0.00264143
chr16	12096325	12097097	exonic	SNX29	9.98476	8.90757	-0.738482	0.000288592	0.00205482
chr16	12643859	12644304	intronic	SNX29	8.60497	7.37295	-0.854984	0.00119053	0.00510413
chr16	12897119	12898039	promoter	CPPED1	11.2198	10.2129	-0.754968	0.000369787	0.00238385
chr16	14309852	14310264	intronic	MKL2	7.87235	6.22826	-1.12105	0.00070526	0.00358921
chr16	15075733	15076477	intronic	PDXDC1	7.70149	6.42877	-0.782366	0.000104083	0.00118355
chr16	15149326	15150533	promoter	NTAN1	11.7057	10.688	-0.792429	0.00180818	0.00683476
chr16	17673095	17673659	intergenic	XYLT1,NPIPA8	6.81807	6.25291	-0.776116	0.00249391	0.00862907
chr16	17939538	17940344	intergenic	XYLT1,NPIPA8	8.65132	7.15534	-0.888063	0.00302131	0.00990911
chr16	18015294	18015817	intergenic	XYLT1,NPIPA8	7.03227	6.17136	-0.944478	0.000513956	0.00291938
chr16	21112891	21113857	intronic	DNAH3	10.0077	8.86547	-0.815483	0.00142934	0.00579173
chr16	21512850	21514111	promoter	SMG1P3	11.872	10.5517	-0.865307	0.00107587	0.00476067
chr16	21531077	21532175	promoter	SLC7A5P2	11.8499	10.7621	-0.736017	0.0023744	0.00832857
chr16	24085851	24086350	intronic	PRKCB	8.5854	7.55051	-0.747445	0.000928596	0.00431756
chr16	26095260	26095974	intronic	HS3ST4	7.15431	6.18296	-0.912687	9.84698e-05	0.00115462
chr16	46823460	46824468	intergenic	MYLK3,C16orf87	9.71826	8.93921	-0.801454	0.000557113	0.0030795
chr16	46864494	46865654	promoter	C16orf87	12.1816	11.2981	-0.75862	0.00041198	0.00253981
chr16	47504027	47504665	intronic	PHKB	7.23173	6.242	-0.808688	0.000774452	0.00381971
chr16	48970180	48970969	intergenic	MIR5095,CBLN1	8.90352	7.8711	-1.00641	5.64555e-05	0.000890763
chr16	50820817	50821505	exonic	CYLD	8.62537	7.40561	-1.0062	4.32042e-05	0.000800452
chr16	51611336	51612046	intergenic	SALL1,LINC01571	8.02389	7.30448	-0.780958	0.002718	0.00917401
chr16	52940097	52940911	intergenic	CASC16,LOC105371267	7.88898	6.87334	-1.00373	1.84553e-06	0.000430254
chr16	53092208	53092983	intronic	CHD9	9.23745	8.33311	-0.742002	0.000271955	0.00198508
chr16	53241684	53242698	intronic	CHD9	10.6747	9.45285	-0.786929	0.000327253	0.00221607
chr16	53500261	53500797	intronic	RBL2	8.27149	7.26387	-0.853783	0.00118302	0.00508413
chr16	53737422	53738391	promoter	FTO	12.443	11.6818	-0.77323	0.000245998	0.00187119
chr16	53974630	53975332	intronic	FTO	7.3024	6.45109	-0.78994	0.000196434	0.00164121
chr16	54056966	54057804	intronic	FTO	8.31296	7.48479	-0.798025	0.000197219	0.00164515
chr16	54522815	54523765	intergenic	LOC100996345,LOC101927480	8.53818	7.46542	-0.981973	6.22934e-05	0.000925066
chr16	54610151	54611199	intergenic	LOC100996345,LOC101927480	8.95424	7.71258	-1.03089	9.51104e-06	0.000523645
chr16	54962306	54963801	promoter	CRNDE	12.5255	11.6426	-0.832188	0.000133336	0.00134453
chr16	56419323	56420434	exonic	AMFR	8.98526	7.84883	-0.79106	0.000860613	0.00409705
chr16	56796582	56797213	intronic	NUP93	8.20222	6.959	-0.82273	0.00299093	0.00983941
chr16	57798614	57799238	intronic	KIFC3	9.71032	8.45926	-0.905554	0.000307351	0.00213314
chr16	58012756	58013394	intronic	TEPP	10.241	8.96743	-0.845958	0.000927124	0.00431148
chr16	58013952	58014222	intronic	TEPP	8.33129	6.80507	-0.777761	5.31659e-05	0.000867682
chr16	59707790	59708413	intergenic	GOT2,APOOP5	7.54069	6.33724	-1.09612	1.84099e-06	0.000430254
chr16	59745354	59745838	intergenic	GOT2,APOOP5	6.93982	6.09744	-0.805551	0.00148432	0.00594664
chr16	59986342	59987407	ncRNA_intronic	LOC101927580	7.49325	6.6839	-0.896845	4.95122e-05	0.000845795
chr16	60259152	60259861	intergenic	LOC101927580,LOC729159	7.96302	7.10622	-0.782398	8.65613e-06	0.000517896
chr16	62020365	62020949	intronic	CDH8	7.16032	6.27697	-1.01114	0.000120784	0.00128184
chr16	62075226	62075665	intergenic	CDH8,NONE	6.96492	6.23262	-0.741013	0.000118287	0.00126741
chr16	62259606	62260170	intergenic	CDH8,NONE	7.6917	7.30255	-0.79962	1.08445e-05	0.000534186
chr16	63323750	63324306	intergenic	CDH8,CDH11	7.27949	6.80724	-0.786559	4.38551e-05	0.000804388
chr16	63376641	63377365	intergenic	CDH8,CDH11	7.18451	6.57238	-0.77019	4.07454e-05	0.000784844
chr16	64045577	64046788	intergenic	CDH8,CDH11	7.92323	7.16579	-0.793573	0.000168737	0.00151813
chr16	64187256	64187937	intergenic	NONE,CDH11	7.36876	6.66365	-0.73687	0.000153962	0.00144582
chr16	64649188	64650292	intergenic	NONE,CDH11	9.98526	9.35965	-0.789798	6.25759e-07	0.000374951
chr16	64781373	64781905	intergenic	NONE,CDH11	7.70145	6.56182	-1.14821	7.67878e-06	0.000509913
chr16	64877470	64878702	intergenic	NONE,CDH11	9.67793	8.47493	-1.08903	5.2468e-06	0.000479642
chr16	65017543	65018517	intronic	CDH11	8.17237	7.40077	-0.768094	1.21879e-05	0.000546477
chr16	66261326	66262368	intergenic	LINC00922,CDH5	9.17874	8.51893	-0.74078	2.94255e-06	0.000469125
chr16	66729586	66731339	promoter	CMTM4	12.1624	11.1038	-0.787108	0.000130548	0.0013306
chr16	71194889	71195833	intronic	HYDIN	10.0574	9.14235	-0.831653	9.9105e-05	0.00115724
chr16	72698337	72699384	promoter	LINC01572	11.4462	10.7263	-0.800465	0.000105364	0.00118852
chr16	74401233	74402552	promoter	LOC283922	11.1629	10.2639	-0.737849	0.00020577	0.00168518
chr16	74434793	74435588	intergenic	NPIPB15,LOC105376772	7.83901	6.27424	-1.38609	0.000332116	0.0022369
chr16	74808170	74809171	promoter	FA2H	10.5406	9.60621	-0.910476	0.000128046	0.0013173
chr16	75780100	75780870	intergenic	TERF2IP,CNTNAP4	8.50139	7.45434	-0.840246	0.00090058	0.00422519
chr16	76552494	76553095	intronic	CNTNAP4	7.5558	6.85414	-0.807479	4.81162e-05	0.00083581
chr16	77236204	77236774	intronic	SYCE1L	7.5575	6.45355	-0.830723	0.000556392	0.00307616
chr16	77245766	77247456	exonic	SYCE1L	11.6706	10.6791	-0.791286	2.57739e-05	0.000677279
chr16	77258581	77259780	intergenic	SYCE1L,ADAMTS18	10.0432	9.16201	-0.740196	5.15792e-05	0.000858091
chr16	79006438	79007433	intronic	WWOX	8.72906	7.85666	-0.806319	0.000101683	0.00117217
chr16	79194919	79195468	intronic	WWOX	7.20113	6.21364	-1.01387	0.000495218	0.00284871
chr16	79361249	79362106	intergenic	WWOX,MAF	7.74405	6.73737	-0.917718	0.000193987	0.00162975
chr16	79471181	79473072	intergenic	WWOX,MAF	10.8754	9.87798	-0.911833	6.94265e-07	0.000374951
chr16	79804058	79804949	promoter	LINC01229,MAFTRR	9.50691	8.89749	-0.746617	0.000135594	0.00135639
chr16	80698008	80698892	intronic	CDYL2	9.39557	8.49659	-0.921671	2.92597e-05	0.000703983
chr16	80787680	80788625	intronic	CDYL2	7.47074	6.84003	-0.753979	7.45736e-06	0.000509821
chr16	81069014	81070395	promoter	ATMIN	10.8667	10.0207	-0.737317	7.67691e-06	0.000509913
chr16	81477766	81479343	promoter	CMIP	11.6472	10.6715	-0.778026	2.22739e-06	0.000443727
chr16	82204855	82205258	promoter	MPHOSPH6	8.06076	7.18843	-0.748722	0.000166037	0.00150452
chr16	82498190	82499202	intergenic	MPHOSPH6,CDH13	8.13994	7.23688	-0.750595	3.43315e-05	0.000732321
chr16	82613898	82614418	intergenic	MPHOSPH6,CDH13	7.09277	6.19853	-0.752754	0.000251205	0.0018938
chr16	83417803	83418490	intronic	CDH13	7.89729	6.95423	-0.861503	0.000162893	0.00149039
chr16	83841049	83842280	promoter	HSBP1	10.7213	9.80201	-0.778685	0.000153121	0.00144252
chr16	84047376	84048294	intronic	SLC38A8	9.67515	8.58033	-1.04351	0.000141571	0.00138544
chr16	84125094	84125368	exonic	MBTPS1	8.32541	6.95776	-0.868063	0.0002926	0.00207167
chr16	84127432	84127915	intronic	MBTPS1	9.24641	7.83831	-0.838277	0.000355665	0.00233259
chr16	84163527	84164322	exonic	HSDL1	8.51941	7.32171	-0.808549	0.00200842	0.0073748
chr16	84737248	84737777	intronic	USP10	8.49369	7.28786	-0.754165	0.00290663	0.00962961
chr16	86908201	86909115	intergenic	LOC102724344,LOC440390	8.99463	7.68768	-0.807122	0.000216569	0.00173293
chr17	20746795	20747702	intergenic	LOC100287072,CCDC144NL	8.08798	7.25322	-0.821439	0.000513742	0.0029188
chr17	52740285	52741295	intergenic	KIF2B,TOM1L1	9.32563	8.38929	-0.934176	0.000220145	0.00174759
chr17	52777591	52778101	intergenic	KIF2B,TOM1L1	7.26972	6.43901	-0.894855	0.00114242	0.00496432
chr17	52977732	52979069	promoter	TOM1L1	10.8483	10.0106	-0.775128	0.000921561	0.00429295
chr17	53498125	53499845	promoter	MMD	12.1142	11.1244	-0.768893	0.00058948	0.00319432
chr17	53827982	53829105	promoter	PCTP	11.2153	10.4043	-0.821499	0.000192442	0.00162482
chr17	54141480	54142640	intergenic	PCTP,ANKFN1	9.63274	8.68899	-0.769608	3.10426e-05	0.000714886
chr17	54191719	54192450	intergenic	PCTP,ANKFN1	8.78298	7.69985	-0.931909	0.000453425	0.00269543
chr17	63916684	63917801	intronic	CEP112	8.97461	7.90241	-0.751199	0.000986169	0.00449728
chr17	69559767	69560636	intergenic	CASC17,LOC102723505	8.39899	7.52272	-0.874457	3.08876e-05	0.000714629
chr17	71088268	71089261	promoter	SLC39A11	10.0134	9.17747	-0.773073	0.0010616	0.00471789
chr18	811566	813284	promoter	YES1	11.2649	10.387	-0.764288	5.19991e-06	0.000479642
chr18	2331464	2332309	intergenic	LINC00470,METTL4	7.20681	6.15934	-0.80033	0.000248201	0.00188274
chr18	3223413	3224096	intergenic	MYOM1,MYL12A	8.48529	7.62558	-0.75995	4.97814e-05	0.000847575
chr18	3296424	3297778	intergenic	MYL12B,TGIF1	10.1244	9.38189	-0.796663	1.22496e-06	0.000406245
chr18	3720601	3721471	intronic	DLGAP1	8.4273	7.68329	-0.944231	8.41676e-06	0.000516187
chr18	3988121	3989241	ncRNA_intronic	DLGAP1-AS4	8.56641	7.57576	-0.995127	7.45992e-07	0.000376001
chr18	4345683	4346284	intronic	DLGAP1	7.25316	6.17601	-1.0321	0.00015256	0.00143945
chr18	4411620	4413239	intronic	DLGAP1	9.47876	8.84215	-0.784646	2.77236e-05	0.000696532
chr18	4704411	4705777	intergenic	DLGAP1,C18orf42	8.58839	6.69872	-1.07714	0.00170126	0.00653966
chr18	5275710	5276268	intergenic	LINC00667,ZBTB14	7.63426	6.50192	-1.03977	0.000379706	0.0024236
chr18	5658525	5659075	intergenic	EPB41L3,MIR3976HG	7.91363	6.71422	-1.11088	9.2233e-06	0.000521863
chr18	5846599	5847529	intergenic	MIR3976,TMEM200C	8.89664	8.16807	-0.758763	1.49054e-06	0.000424003
chr18	5963939	5964534	intronic	L3MBTL4	7.87998	7.03435	-0.76737	0.000702272	0.00357978
chr18	6112078	6112736	intronic	L3MBTL4	8.30285	7.28853	-1.26422	2.6443e-06	0.000454935
chr18	7071620	7072083	intronic	LAMA1	6.91214	6.21011	-0.763438	0.00101922	0.00459658
chr18	7147166	7148147	intergenic	LAMA1,LRRC30	9.78644	9.13335	-0.739181	4.57586e-06	0.000477987
chr18	7177005	7177473	intergenic	LAMA1,LRRC30	8.53232	7.92104	-0.773108	0.00181716	0.0068549
chr18	8955541	8956405	intergenic	MTCL1,NDUFV2	9.53686	8.47067	-0.906869	3.21711e-05	0.000719494
chr18	9106809	9107188	intronic	NDUFV2	8.96924	7.93321	-0.782978	0.000382172	0.00243244
chr18	9613562	9615397	promoter	PPP4R1	11.8087	10.9691	-0.756459	6.06163e-06	0.000490164
chr18	10202667	10203672	intergenic	VAPA,LINC01254	9.81387	9.08013	-0.779563	6.61696e-07	0.000374951
chr18	10228271	10229287	intergenic	VAPA,LINC01254	9.93077	9.15203	-0.800408	5.99544e-05	0.000912883
chr18	10846660	10847671	intronic	PIEZO2	9.1057	8.62578	-0.7689	8.00802e-06	0.000511486
chr18	11980418	11982224	promoter	IMPA2	12.2771	11.5958	-0.802692	6.88987e-05	0.000970317
chr18	14430522	14431643	intergenic	CYP4F35P,CXADRP3	11.4613	10.6257	-0.819788	3.59004e-05	0.000745004
chr18	18546263	18547019	exonic	ROCK1	9.17203	8.10412	-0.801211	0.000220486	0.00174871
chr18	18984048	18984732	intronic	GREB1L	8.51964	7.7774	-0.856392	0.000100793	0.00116658
chr18	19283885	19285249	promoter	ABHD3	12.1094	11.3182	-0.75745	3.05687e-05	0.000713671
chr18	20458490	20459080	intergenic	LOC101927571,RBBP8	8.85697	7.93584	-0.740723	0.00032093	0.00219266
chr18	20711647	20711998	intergenic	RBBP8,CABLES1	8.96534	7.85385	-0.796596	0.000281979	0.00202756
chr18	20714824	20716336	promoter	CABLES1	11.0353	10.0948	-0.737178	2.84285e-05	0.000699311
chr18	20766598	20767420	intronic	CABLES1	8.71003	7.89173	-0.765026	0.000848467	0.00405777
chr18	21088006	21088834	splicing	C18orf8	9.93096	8.8063	-0.899596	4.14229e-05	0.000790687
chr18	21572190	21573137	promoter	TTC39C	10.6765	9.72371	-0.765172	0.000138899	0.00137169
chr18	21602943	21603691	intronic	TTC39C	9.95757	8.79912	-0.833423	0.000804755	0.00391937
chr18	21620526	21620934	intronic	TTC39C	8.66802	7.46115	-0.774906	0.000169839	0.00152249
chr18	21622149	21622639	intronic	TTC39C	9.15308	8.06792	-0.784878	0.000176512	0.00155188
chr18	21669014	21669932	intronic	TTC39C	10.2034	9.04761	-0.804064	0.000288601	0.00205482
chr18	21691961	21692437	intronic	TTC39C	9.73959	8.69742	-0.785713	0.000150229	0.00142826
chr18	21692982	21694379	promoter	TTC39C	10.545	9.48942	-0.799536	0.000140122	0.00137884
chr18	21716487	21717559	promoter;downstream	CABYR;TTC39C	8.59734	7.04484	-0.920924	5.07194e-05	0.000853051
chr18	21784862	21785404	intronic	OSBPL1A	8.25272	7.27946	-0.770608	0.00103258	0.00463504
chr18	21848803	21849460	intronic	OSBPL1A	9.6649	8.73159	-0.770832	6.07467e-05	0.000916614
chr18	22006219	22007323	promoter	IMPACT	10.8287	10.0629	-0.787349	1.70005e-05	0.000598824
chr18	23036275	23036794	intergenic	ZNF521,SS18	7.47846	6.61167	-0.933849	0.000548717	0.00304849
chr18	23358646	23359545	intergenic	ZNF521,SS18	9.16213	8.01457	-1.01183	1.69341e-05	0.000598824
chr18	23411969	23412507	intergenic	ZNF521,SS18	8.4158	7.78356	-0.740792	2.12492e-06	0.000437922
chr18	23669633	23671475	promoter	SS18	12.3896	11.7628	-0.745701	9.51793e-06	0.000523645
chr18	24000465	24000960	promoter	LINC01543	7.58841	6.88161	-0.798018	2.44865e-06	0.000449822
chr18	24033414	24033991	downstream	KCTD1	8.81459	7.84757	-0.780798	0.00145858	0.00587306
chr18	24667175	24668117	intronic	CHST9	8.05385	6.90685	-1.11154	2.82418e-05	0.000698038
chr18	25688806	25689205	intronic	CDH2	9.31415	8.11865	-0.921042	0.000236201	0.0018249
chr18	25911451	25912321	intergenic	CDH2,MIR302F	8.50363	7.53975	-1.01834	1.22249e-05	0.000546477
chr18	26434799	26435315	intergenic	CDH2,MIR302F	7.69635	6.85785	-0.747665	7.11549e-05	0.000983804
chr18	26829679	26830504	intergenic	CDH2,MIR302F	7.37811	6.59103	-0.75881	0.000352322	0.00231829
chr18	28285921	28286333	intergenic	MIR302F,DSC3	7.11968	6.62946	-0.777635	5.27819e-05	0.000866256
chr18	28310554	28311753	intergenic	MIR302F,DSC3	11.159	10.4467	-0.865293	4.98302e-06	0.000479642
chr18	29325859	29326891	intergenic	B4GALT6,SLC25A52	9.46461	8.65938	-0.788682	5.4713e-06	0.000482589
chr18	29794629	29795302	exonic	MEP1B	8.38312	7.33258	-0.881553	0.00108494	0.00478877
chr18	29869502	29870009	intronic	GAREM1	8.01593	7.10923	-0.90447	1.10812e-05	0.000534583
chr18	30015583	30016384	intronic	GAREM1	8.54709	7.51187	-0.840976	1.66396e-05	0.000597495
chr18	30049986	30051599	promoter	GAREM1	13.3446	12.5838	-0.771958	0.000113334	0.00123876
chr18	30267627	30268456	intronic	KLHL14	7.82114	7.13669	-0.786759	1.257e-05	0.000550261
chr18	32130837	32131394	intronic	DTNA	7.44774	6.56929	-0.764586	8.16883e-06	0.000514508
chr18	32874009	32874406	ncRNA_intronic	ZNF271P	8.78689	7.47286	-0.962053	6.05252e-06	0.000490164
chr18	32877124	32877546	ncRNA_intronic	ZNF271P	7.94243	7.0186	-0.778374	1.18371e-05	0.000544811
chr18	32913791	32914698	UTR3	ZNF24	7.63933	6.61132	-0.765155	1.03817e-06	0.000389739
chr18	33275310	33276577	intronic	GALNT1	10.3677	9.62102	-0.770336	3.1818e-05	0.000718449
chr18	33430956	33431647	intergenic	GALNT1,MIR187	7.97701	7.09632	-0.825322	2.33537e-05	0.000657398
chr18	33440887	33442436	intergenic	GALNT1,MIR187	9.35416	8.82681	-0.741862	2.17913e-05	0.000646047
chr18	33890998	33891712	intronic	FHOD3	10.4027	9.43773	-0.8009	5.26776e-05	0.000865733
chr18	33895578	33896218	intronic	FHOD3	9.59347	8.65433	-0.848209	5.96094e-05	0.0009115
chr18	33957555	33958879	intronic	FHOD3	9.90936	9.0483	-0.747645	1.1966e-05	0.000545076
chr18	34151825	34152940	intronic	FHOD3	8.72613	7.96776	-0.747543	0.000236058	0.00182446
chr18	34408140	34409913	promoter	KIAA1328,TPGS2	12.4698	11.7804	-0.760008	3.08937e-05	0.000714629
chr18	34510931	34511633	intronic	KIAA1328	9.31382	8.64705	-0.911299	9.68097e-05	0.0011429
chr18	34833532	34834894	exonic	CELF4	10.5468	9.81055	-0.761874	1.11705e-06	0.000403505
chr18	35068831	35069734	intronic	CELF4	10.2119	9.68135	-0.779021	1.17424e-06	0.000404581
chr18	35344462	35345389	intergenic	MIR4318,MIR924HG	9.64995	8.89733	-0.755816	0.00175245	0.00668503
chr18	35385693	35386633	intergenic	MIR4318,MIR924HG	8.84723	8.29206	-0.800754	1.67241e-05	0.000597495
chr18	35542053	35542968	intergenic	MIR4318,MIR924HG	10.0366	9.2799	-0.989928	5.19319e-06	0.000479642
chr18	35736417	35737040	intergenic	MIR4318,MIR924HG	8.78374	7.95461	-0.794266	0.00245465	0.00852618
chr18	35901067	35901635	intergenic	MIR4318,MIR924HG	9.50492	8.10231	-1.17876	4.8782e-07	0.000371008
chr18	36778986	36779678	intergenic	MIR4318,MIR924HG	7.66685	7.07314	-0.820991	1.23201e-05	0.000546477
chr18	36969427	36970552	ncRNA_intronic	MIR924HG	10.276	9.45151	-0.971511	5.36219e-07	0.000371008
chr18	37065547	37066142	ncRNA_intronic	MIR924HG	7.36493	6.55881	-0.89308	0.000842652	0.00403878
chr18	38011228	38012146	intergenic	LINC01477,KC6	9.03527	8.22297	-0.873426	1.90708e-06	0.000430254
chr18	38017334	38018259	intergenic	LINC01477,KC6	9.44907	8.73195	-0.892428	7.38191e-06	0.000509821
chr18	38304764	38305411	intergenic	LINC01477,KC6	7.96929	7.29388	-0.809544	8.76897e-05	0.00108376
chr18	38401188	38402281	intergenic	LINC01477,KC6	10.0054	9.09291	-1.02325	1.18916e-06	0.000404581
chr18	38971582	38971969	intergenic	LINC01477,KC6	8.0611	7.7299	-0.738786	0.00116585	0.0050331
chr18	38975877	38976771	intergenic	LINC01477,KC6	8.98237	8.44612	-0.842642	2.46709e-05	0.000668206
chr18	39390504	39391371	intergenic	KC6,PIK3C3	7.64328	6.88871	-0.886821	1.72243e-06	0.000430254
chr18	39505435	39505883	intergenic	KC6,PIK3C3	7.82748	7.03987	-0.849905	1.83943e-05	0.000615765
chr18	39625166	39625753	intronic	PIK3C3	8.18843	7.26408	-0.879665	5.93266e-07	0.000371008
chr18	39672157	39672996	intergenic	PIK3C3,LINC00907	8.32353	7.32938	-0.89342	1.20516e-05	0.000545076
chr18	39745517	39747015	intergenic	PIK3C3,LINC00907	8.81171	7.96358	-0.829927	8.47593e-06	0.000516187
chr18	39988291	39989231	ncRNA_intronic	LINC00907	9.29932	8.58326	-0.825568	1.42968e-05	0.000565528
chr18	40141158	40141878	ncRNA_intronic	LINC00907	7.2477	6.19787	-0.887819	8.69476e-07	0.000383741
chr18	40444700	40445489	intronic	RIT2	8.34966	7.74223	-0.774672	5.66031e-06	0.00048851
chr18	41369024	41370095	intergenic	SYT4,LINC01478	8.36239	7.44966	-0.904381	5.87923e-05	0.000907214
chr18	41529067	41529697	intergenic	SYT4,LINC01478	8.24497	7.16024	-1.06006	4.00682e-05	0.000779559
chr18	42053141	42053711	ncRNA_intronic	LINC01478	7.17953	6.64173	-0.777913	0.000188223	0.00160385
chr18	42238717	42239566	intergenic	LOC105667213,SETBP1	7.77629	7.14976	-0.740123	7.707e-05	0.00102356
chr18	42258913	42259811	promoter	SETBP1	11.8109	11.0684	-0.764787	4.68467e-05	0.00082689
chr18	42417532	42418965	intronic	SETBP1	9.79435	9.10603	-0.791798	0.000201373	0.00166552
chr18	42440543	42441049	intronic	SETBP1	7.84089	7.02103	-0.841697	1.5222e-05	0.000576797
chr18	42475284	42475764	intronic	SETBP1	7.86543	6.89766	-0.868	2.62269e-05	0.000682612
chr18	43351956	43352654	intergenic	SLC14A1,SIGLEC15	9.09146	8.36241	-0.763369	1.93288e-05	0.000626071
chr18	43570708	43571451	exonic	PSTPIP2	8.5762	7.7181	-0.82356	0.000130786	0.00133179
chr18	43732001	43733631	intergenic	HAUS1,C18orf25	11.1906	10.2413	-0.793327	7.8421e-06	0.000510064
chr18	43810734	43811120	intronic	C18orf25	7.7761	6.67686	-0.753219	0.00258612	0.00884908
chr18	43918246	43918529	intronic	RNF165	9.41205	8.17363	-0.957645	6.09158e-05	0.000917639
chr18	45414608	45415196	intronic	SMAD2	7.82426	6.65252	-0.75653	0.000587098	0.00318739
chr18	45687556	45688768	intronic	ZBTB7C	11.804	10.9616	-0.792553	1.90372e-05	0.000623276
chr18	45694330	45694677	intronic	ZBTB7C	8.54364	7.3716	-0.837206	1.2381e-05	0.000546502
chr18	45694931	45695936	intronic	ZBTB7C	10.4775	9.26516	-0.938737	9.64588e-06	0.00052557
chr18	46323925	46325111	intronic	CTIF	10.3828	9.58917	-0.744514	2.57234e-06	0.00045209
chr18	47182314	47182926	intergenic	LIPG,ACAA2	7.83469	6.30359	-1.03263	9.21759e-06	0.000521863
chr18	47335556	47335858	intronic	ACAA2	7.95106	6.82284	-0.839537	2.54737e-05	0.000675835
chr18	47566096	47566730	exonic	MYO5B	9.98032	8.88865	-0.834718	3.23269e-05	0.000720243
chr18	47568957	47569438	intronic	MYO5B	8.86083	7.81374	-0.892287	8.71088e-05	0.00108225
chr18	47636073	47637058	intronic	MYO5B	9.72072	8.66735	-0.770442	1.79039e-05	0.000609493
chr18	47720216	47721913	promoter	MYO5B	11.7379	10.7364	-0.789806	7.25067e-05	0.000994992
chr18	48404725	48406702	promoter	ME2	12.9551	12.0651	-0.79707	4.06101e-05	0.000783734
chr18	48493841	48495120	promoter	ELAC1	11.3013	10.5606	-0.763233	7.1158e-06	0.000508214
chr18	48728356	48728739	intergenic	MEX3C,LOC100287225	9.10752	8.04206	-0.956974	3.9172e-05	0.000771841
chr18	49063862	49064222	ncRNA_intronic	LOC100287225	7.50502	6.66384	-0.79908	0.000799383	0.00390165
chr18	49961334	49962363	intronic	DCC	9.88235	9.37893	-0.79309	1.00891e-05	0.000527127
chr18	49977434	49978642	intronic	DCC	9.7083	9.01708	-0.819365	2.73567e-05	0.000694763
chr18	50423191	50423912	intronic	DCC	7.22816	6.70898	-0.766658	8.53812e-07	0.000383741
chr18	50430039	50430716	intronic	DCC	7.66537	6.94252	-0.883692	4.1435e-06	0.000475433
chr18	51645817	51646745	intergenic	LOC102724651,MBD2	8.72301	8.08973	-0.743765	2.23537e-06	0.000443727
chr18	51739431	51739848	intronic	MBD2	7.81301	7.04132	-0.810627	0.000183649	0.00158585
chr18	52342225	52342774	intergenic	DYNAP,RAB27B	9.1004	8.40795	-0.869554	0.00115018	0.00498677
chr18	53606422	53607436	intergenic	LINC01416,LINC01539	8.21691	7.28326	-0.896705	3.01338e-06	0.000469125
chr18	53904055	53905488	intergenic	LINC01539,TXNL1	10.2356	9.50021	-0.828959	6.83241e-06	0.000507342
chr18	55252920	55254518	promoter	FECH	11.5871	10.8626	-0.754413	5.44236e-06	0.00048223
chr18	56058368	56059437	exonic	NEDD4L	10.0185	9.09377	-0.956766	1.61667e-06	0.000430254
chr18	56169697	56170503	intronic	ALPK2	9.48229	8.80416	-0.820045	4.61415e-06	0.000477987
chr18	56940034	56941658	promoter	RAX	11.4075	10.6083	-0.738195	2.10843e-05	0.000640148
chr18	56977148	56977462	intronic	CPLX4	7.38638	6.50853	-0.738162	7.37783e-05	0.00100363
chr18	57043371	57044651	intergenic	LMAN1,CCBE1	9.95282	8.92195	-0.747662	4.21748e-06	0.000476104
chr18	57051069	57051872	intergenic	LMAN1,CCBE1	10.0133	9.09702	-0.76105	3.63461e-05	0.000747371
chr18	57670674	57671624	intergenic	PMAIP1,MC4R	9.23874	8.37134	-0.860235	5.99731e-05	0.000912991
chr18	57691439	57692452	intergenic	PMAIP1,MC4R	9.21623	8.38411	-0.960057	1.12262e-05	0.000535884
chr18	58455408	58455952	intergenic	MC4R,CDH20	7.37283	6.59584	-0.897941	2.91829e-05	0.000703425
chr18	59883475	59884213	intronic	KIAA1468	7.76835	6.98775	-0.907927	2.32694e-05	0.000657398
chr18	60461553	60461931	intronic	PHLPP1	7.20119	6.4617	-0.802531	0.00268344	0.00908813
chr18	61178269	61179112	intergenic	SERPINB5,SERPINB12	8.61442	7.9578	-0.743358	4.74563e-05	0.00083208
chr18	61253617	61254158	promoter	SERPINB13	8.43136	7.60352	-0.909959	4.93105e-05	0.000844425
chr18	61364860	61365374	intergenic	SERPINB3,SERPINB11	7.38554	6.27408	-0.814296	0.000143996	0.00139767
chr18	61515388	61515749	intergenic	SERPINB7,SERPINB2	8.99849	7.83193	-1.05593	8.08649e-06	0.00051323
chr18	61517250	61517610	intergenic	SERPINB7,SERPINB2	8.78955	7.73296	-0.866944	7.94964e-05	0.00103778
chr18	61517926	61518685	intergenic	SERPINB7,SERPINB2	10.1689	9.0318	-1.04175	4.40184e-07	0.000371008
chr18	61777998	61779011	ncRNA_intronic	LINC00305,LOC284294	8.84974	8.18401	-0.880427	0.000132848	0.00134204
chr18	61920851	61921596	ncRNA_intronic	LINC01538,LOC284294	8.28099	7.56395	-0.850974	5.51845e-06	0.00048261
chr18	62186407	62187063	intergenic	LOC284294,CDH7	8.50388	7.54669	-1.11761	6.64671e-06	0.000505048
chr18	62500540	62501323	intergenic	LOC284294,CDH7	7.81517	7.1995	-0.855498	2.83711e-05	0.00069905
chr18	62633847	62634334	intergenic	LOC284294,CDH7	8.32623	7.65267	-0.797885	0.00277799	0.00932366
chr18	63231319	63232410	intergenic	LOC284294,CDH7	8.14909	7.58163	-0.758248	0.000238172	0.00183369
chr18	63280780	63281229	intergenic	LOC284294,CDH7	7.20111	6.34587	-0.93171	9.52853e-06	0.000523645
chr18	63455608	63456008	intronic	CDH7	7.89512	7.08232	-1.01421	0.000558998	0.00308503
chr18	63608824	63609580	intergenic	CDH7,CDH19	7.99402	7.21363	-0.939274	4.15773e-06	0.000475433
chr18	63713086	63714038	intergenic	CDH7,CDH19	7.37981	6.87906	-0.736887	2.08613e-05	0.000637375
chr18	63748581	63749402	intergenic	CDH7,CDH19	9.28329	8.37031	-0.987795	5.47483e-06	0.000482589
chr18	63996955	63997362	intergenic	CDH7,CDH19	6.85024	6.24185	-0.762825	0.000909796	0.0042545
chr18	64014329	64015076	intergenic	CDH7,CDH19	8.19014	7.30773	-0.98023	0.000398499	0.00248871
chr18	65183181	65184925	promoter	LOC643542	13.3562	12.8429	-0.739242	0.000461018	0.00272434
chr18	65663208	65664028	intergenic	LOC643542,TMX3	7.91361	7.05059	-0.775015	4.57767e-05	0.000818475
chr18	66358734	66359224	intronic	TMX3	7.41481	6.68199	-0.859339	8.59727e-06	0.000516187
chr18	66541806	66542494	exonic	CCDC102B	7.52908	6.63962	-0.826599	0.00017865	0.00156182
chr18	66542858	66543320	intronic	CCDC102B	7.8351	6.82689	-0.963701	1.52332e-05	0.000576797
chr18	67389392	67389878	intronic	DOK6	7.80194	7.18649	-0.832175	0.000719686	0.00363889
chr18	68448959	68449686	intergenic	GTSCR1,LINC01541	8.91511	8.19791	-0.800814	0.000211452	0.00171317
chr18	69125854	69126529	intergenic	GTSCR1,LINC01541	9.11644	8.57337	-0.800013	3.59714e-05	0.000745111
chr18	69451816	69452365	intergenic	LOC102724913,CBLN2	7.21953	6.64637	-0.82281	1.14982e-05	0.000539613
chr18	70320124	70320570	intergenic	CBLN2,NETO1	7.24962	6.56642	-0.855949	0.000130657	0.00133076
chr18	71066836	71067699	intergenic	LOC100505817,FBXO15	9.0764	8.28541	-0.9542	1.16155e-05	0.000542261
chr18	71422237	71423041	intergenic	LOC100505817,FBXO15	10.5404	9.84677	-0.83934	3.83749e-05	0.000765904
chr18	71730784	71731566	intergenic	LOC100505817,FBXO15	10.3583	9.59281	-0.740316	0.000113985	0.0012421
chr18	71783709	71784547	intronic	FBXO15	10.0189	9.33241	-0.778609	0.000733443	0.00368207
chr18	71923408	71924068	UTR3	CYB5A	9.23888	8.5955	-0.825915	0.000119651	0.00127526
chr18	72531423	72532211	intronic	ZNF407	8.17516	7.53904	-0.761536	0.000546882	0.00304151
chr18	72568755	72569292	intronic	ZNF407	9.36137	8.29003	-0.878226	1.65577e-05	0.000596561
chr18	72926780	72927182	intronic	TSHZ1	8.83613	8.18578	-0.759518	0.000558438	0.0030838
chr18	73704739	73705680	intergenic	LOC100505853,LOC339298	8.52812	7.51805	-0.800755	0.00125348	0.00528459
chr18	74300326	74301147	intergenic	LINC00908,LINC00683	9.73162	8.69999	-0.850562	1.44046e-05	0.000567228
chr18	74301644	74302553	intergenic	LINC00908,LINC00683	10.0522	9.0162	-0.873325	9.63671e-05	0.00113981
chr18	74643013	74643640	intronic	ZNF236	8.60241	7.87095	-0.824626	9.53685e-06	0.00052367
chr18	74722334	74723061	intronic	MBP	7.96151	7.11077	-0.781917	5.34246e-05	0.000869761
chr18	75032769	75033361	intergenic	GALR1,LINC01029	8.08114	7.32757	-0.925041	0.000463592	0.00273361
chr18	75299961	75300646	intergenic	GALR1,LINC01029	7.14187	6.00967	-0.914502	5.19388e-05	0.000859783
chr18	76621732	76622040	intergenic	LINC01029,SALL3	7.18587	6.27072	-0.760868	0.000984536	0.00449178
chr19	28419966	28420804	intergenic	LOC101927151,LOC100420587	7.91288	6.79725	-0.887843	0.00117358	0.00505733
chr2	739851	741188	intergenic	TMEM18,LINC01115	11.2784	10.5586	-0.856684	7.63373e-05	0.00101924
chr2	928154	929327	intergenic	LOC101060385,LOC101060391	8.9314	8.03798	-0.788767	0.000440901	0.00264666
chr2	986765	987809	intronic	SNTG2	8.78122	7.78488	-0.808438	8.74979e-06	0.000519372
chr2	1047110	1047614	intronic	SNTG2	7.24389	6.1156	-0.853799	0.000830355	0.00400077
chr2	1049306	1050087	intronic	SNTG2	9.25444	8.21687	-1.00135	0.000107391	0.00120011
chr2	1065649	1066818	intronic	SNTG2	8.21944	7.18958	-0.824818	2.29349e-05	0.000653675
chr2	1641771	1642788	exonic	PXDN	9.80844	9.03835	-0.811008	0.000267	0.00196218
chr2	3255554	3256328	intronic	TSSC1	8.95042	8.23339	-0.760238	0.000280581	0.00202386
chr2	3434547	3435263	intronic	TRAPPC12	10.0695	9.21219	-0.837643	8.04425e-05	0.00104261
chr2	3435807	3436248	intronic	TRAPPC12	9.17709	8.17696	-0.759241	0.000198716	0.00165204
chr2	3436825	3437400	intronic	TRAPPC12	8.74863	7.78293	-0.797148	0.000316945	0.00217373
chr2	3484274	3484799	downstream	TRAPPC12	8.94856	8.33082	-0.767371	9.39763e-05	0.00112537
chr2	3706927	3707583	intronic	ALLC	9.39588	8.75477	-0.739038	0.00146611	0.00589292
chr2	3862178	3863167	intronic	DCDC2C	9.60704	8.89185	-0.849422	8.92354e-05	0.00109387
chr2	3987900	3989027	intergenic	DCDC2C,LINC01304	11.1935	10.3628	-0.858821	5.55713e-06	0.000483845
chr2	4019842	4020614	ncRNA_intronic	LINC01304	8.10242	7.44578	-0.955352	5.4848e-07	0.000371008
chr2	4235389	4236568	intergenic	LOC105373394,LINC01249	9.54544	8.77263	-0.796171	3.73056e-06	0.000469125
chr2	4404643	4405676	intergenic	LOC105373394,LINC01249	8.11953	7.1702	-0.963448	2.31705e-07	0.000364232
chr2	4995271	4996348	intergenic	LINC01249,LINC01248	8.71316	7.96823	-0.770362	2.79943e-05	0.000697609
chr2	5455586	5456096	intergenic	LINC01249,LINC01248	7.30102	6.66417	-0.817978	3.29253e-06	0.000469125
chr2	6209440	6210295	intergenic	LOC400940,LINC01247	8.22492	7.41843	-0.798557	2.77718e-05	0.000696532
chr2	6473220	6475061	intergenic	LOC400940,LINC01247	8.31957	7.48032	-0.788093	0.000517442	0.00293073
chr2	6779983	6780875	intergenic	LINC01246,MIR7515HG	7.98832	6.96821	-0.874743	8.52344e-05	0.00107355
chr2	7065560	7066280	intronic	RNF144A	9.48524	8.44745	-0.75955	0.00125228	0.00528209
chr2	7106670	7107293	intronic	RNF144A	8.68122	7.51403	-0.770642	0.0010325	0.00463492
chr2	7154494	7154846	exonic	RNF144A	9.22412	8.29114	-0.741822	0.000145746	0.00140531
chr2	7162817	7163587	intronic	RNF144A	9.14753	8.18248	-0.770745	2.88809e-05	0.000701726
chr2	7236991	7238325	intergenic	LOC101929452,LOC100506274	10.9473	10.2137	-0.779701	1.00056e-05	0.000527127
chr2	7251537	7252568	intergenic	LOC101929452,LOC100506274	8.49708	7.62549	-0.796865	0.00134663	0.00555146
chr2	7349547	7350537	intergenic	LOC101929452,LOC100506274	9.48332	8.519	-0.922695	0.000187197	0.00159983
chr2	7959860	7960510	intergenic	LOC100506274,LOC101929551	7.93484	7.56933	-0.806234	0.00243186	0.00847001
chr2	8818836	8819615	ncRNA_intronic	ID2-AS1	11.2173	10.4729	-0.735917	0.00010252	0.00117586
chr2	10477600	10478949	intronic	HPCAL1	10.4511	9.54215	-0.755564	0.000172051	0.00153117
chr2	11269963	11270544	ncRNA_intronic	FLJ33534	10.0637	9.39288	-0.752068	0.000116476	0.00125673
chr2	12044938	12045490	intergenic	MIR4262,MIR3681HG	7.56551	6.8843	-0.750879	4.32615e-06	0.000477987
chr2	13087802	13089241	intergenic	TRIB2,LOC100506474	9.83435	8.88171	-0.777898	0.000264203	0.00195197
chr2	13865435	13866259	intergenic	LOC100506474,LINC00276	8.53487	7.96536	-0.81795	0.00017971	0.00156603
chr2	14638376	14638940	intergenic	LINC00276,FAM84A	7.68468	6.67084	-0.74657	0.00146504	0.00589006
chr2	15471786	15472412	intronic	NBAS	6.89188	6.13233	-0.780876	3.49919e-05	0.000737694
chr2	16441138	16441775	intergenic	GACAT3,FAM49A	8.01395	7.55653	-0.756078	2.56781e-05	0.000677199
chr2	16466092	16466892	intergenic	GACAT3,FAM49A	8.92927	8.31761	-0.805489	2.71708e-05	0.000694382
chr2	16516519	16517152	intergenic	GACAT3,FAM49A	8.30017	7.39344	-0.840578	1.96362e-05	0.000627364
chr2	17071301	17072365	intergenic	FAM49A,RAD51AP2	9.8908	9.03132	-0.99812	4.24062e-05	0.000797434
chr2	17490999	17491367	intergenic	FAM49A,RAD51AP2	7.97187	7.42285	-0.758215	2.78135e-05	0.000696532
chr2	17699174	17700101	promoter	RAD51AP2	10.209	9.50619	-0.800588	3.75078e-05	0.000758006
chr2	17899778	17900468	intronic	SMC6	8.33967	7.29429	-1.0058	2.04057e-05	0.000634024
chr2	17997174	17997822	promoter	MSGN1	7.12939	6.37773	-0.740526	0.00171631	0.00657904
chr2	18330789	18331280	intergenic	KCNS3,NT5C1B-RDH14	7.20657	6.47967	-0.823852	3.66362e-06	0.000469125
chr2	18740937	18742364	promoter	RDH14	12.1653	11.4514	-0.767221	1.01395e-05	0.00052736
chr2	18898283	18898904	intergenic	NT5C1B-RDH14,LINC01376	7.64091	6.61932	-1.00304	0.000168569	0.00151714
chr2	19428157	19429201	intergenic	LINC01376,MIR4757	8.01774	7.38706	-0.816758	4.75742e-05	0.000832849
chr2	19535106	19535703	intergenic	LINC01376,MIR4757	9.02543	8.05453	-0.88395	1.02871e-05	0.000528138
chr2	20087127	20087686	intergenic	LINC00954,TTC32	8.46644	7.40006	-0.849398	2.45759e-05	0.000668185
chr2	20089783	20090600	intergenic	LINC00954,TTC32	9.77187	8.5568	-1.00967	1.7003e-06	0.000430254
chr2	20155557	20155972	intronic	WDR35	7.6957	7.03757	-0.838418	0.000205669	0.00168484
chr2	20179055	20180099	intronic	WDR35	7.19496	6.43272	-0.754049	0.000997194	0.00453006
chr2	20906854	20907945	intronic	LDAH	9.98612	9.10368	-0.929215	7.87156e-05	0.00103296
chr2	21278148	21278874	intergenic	APOB,TDRD15	8.78515	7.93183	-0.845867	0.000280265	0.00202214
chr2	21724042	21725028	intergenic	TDRD15,LOC645949	8.11596	7.53472	-0.768923	2.33019e-05	0.000657398
chr2	21911602	21912298	ncRNA_exonic	LOC645949	8.29586	7.68876	-0.763387	3.49208e-05	0.000737694
chr2	22170794	22171606	intergenic	LOC645949,LOC102723362	8.18411	7.35868	-0.949248	6.19253e-05	0.000922864
chr2	22274776	22275805	intergenic	LOC645949,LOC102723362	8.432	7.43821	-0.993512	7.26861e-06	0.000509821
chr2	22682324	22682813	intergenic	LOC645949,LOC102723362	7.02273	6.18114	-0.91197	0.000250782	0.00189169
chr2	23116643	23118002	intergenic	LOC102723362,KLHL29	9.38075	8.6647	-0.806432	0.000110977	0.00122421
chr2	23218126	23219300	intergenic	LOC102723362,KLHL29	9.94982	9.26966	-0.791519	8.42586e-06	0.000516187
chr2	23637765	23638302	intronic	KLHL29	8.69631	7.90663	-0.759223	0.00129834	0.00541751
chr2	23645645	23647002	intronic	KLHL29	10.6789	9.80679	-0.763366	2.13647e-05	0.000643463
chr2	23648149	23649060	intronic	KLHL29	10.8685	10.1114	-0.75557	0.000294246	0.00207938
chr2	23676812	23677333	intronic	KLHL29	7.85512	7.16488	-0.774838	0.000128478	0.00131938
chr2	23736145	23736741	intronic	KLHL29	10.4122	9.38389	-0.957908	0.000165771	0.00150381
chr2	23879019	23879894	intronic	KLHL29	10.6325	9.78668	-0.807393	7.19355e-05	0.000989911
chr2	24073403	24074577	intronic	ATAD2B	8.48972	7.35116	-0.742122	0.000678725	0.00350418
chr2	24985474	24986143	exonic	NCOA1	8.49565	7.64739	-0.737609	0.000351364	0.00231547
chr2	26077372	26078214	intronic	ASXL2	8.2788	6.35844	-0.959937	0.000981557	0.00448312
chr2	26322696	26323234	intronic	RAB10	8.70472	7.63512	-0.752654	0.000284651	0.00203723
chr2	26972743	26973413	intergenic	KCNK3,SLC35F6	8.72239	7.71104	-0.76631	0.00214773	0.00775078
chr2	28038068	28038975	intronic	RBKS	7.95765	7.02402	-0.738048	0.00264847	0.00900182
chr2	28404688	28405594	ncRNA_intronic	LOC100505736	9.05859	8.21853	-0.797837	0.000325065	0.00220733
chr2	29132406	29133303	intronic	WDR43	8.95916	7.90237	-0.899308	1.87225e-05	0.000619596
chr2	29284922	29285651	UTR3	C2orf71	8.85991	7.65843	-0.77272	4.99391e-05	0.000848409
chr2	29291490	29291743	intronic	C2orf71	7.80079	6.70616	-0.830318	0.000289142	0.00205668
chr2	31456599	31457648	promoter	EHD3	11.5475	10.7655	-0.786476	6.07409e-05	0.000916614
chr2	32852196	32853560	promoter	TTC27	11.308	10.5824	-0.753259	0.000103023	0.00117763
chr2	32985756	32986761	intronic	TTC27	8.66893	7.8234	-0.920393	7.40359e-06	0.000509821
chr2	34324315	34325320	ncRNA_intronic	LINC01317	8.4617	7.56567	-0.825407	3.43677e-06	0.000469125
chr2	36677072	36677601	intronic	CRIM1	8.70715	7.54826	-0.963821	3.42504e-05	0.00073199
chr2	36686738	36687312	intronic	CRIM1	9.07084	8.20037	-0.839551	0.000592552	0.00320502
chr2	36786335	36787133	intronic	FEZ2	8.6132	7.79079	-0.751351	5.73467e-05	0.000897456
chr2	36822490	36822816	intronic	FEZ2	7.56138	6.83391	-0.807187	0.000358624	0.00234293
chr2	37157022	37157619	intronic	STRN	7.32461	6.46061	-0.81681	0.000517122	0.00292934
chr2	37453189	37453794	intronic	CEBPZ	8.60624	7.38171	-0.977519	7.21304e-05	0.0009919
chr2	37543795	37544058	promoter	PRKD3	7.19821	6.12225	-0.756509	0.00102268	0.00460565
chr2	37548414	37548835	intergenic	PRKD3,QPCT	8.79387	7.66323	-0.737145	0.000327386	0.00221678
chr2	37550927	37552584	intergenic	PRKD3,QPCT	11.6919	10.7043	-0.767406	2.94277e-05	0.000705226
chr2	38237619	38238407	ncRNA_intronic	RMDN2-AS1	7.26258	6.223	-0.782926	0.00270289	0.00913711
chr2	38805858	38806394	intronic	HNRNPLL	7.7372	6.67869	-0.941065	0.000128043	0.0013173
chr2	39479319	39479726	intronic	MAP4K3	7.08076	6.04549	-0.797403	0.00101115	0.00457269
chr2	39662411	39662816	intronic	MAP4K3	9.48901	8.50206	-0.758547	2.03882e-05	0.000633949
chr2	39752000	39752775	ncRNA_intronic	LOC728730	8.31187	7.44948	-0.780281	0.000340962	0.00227354
chr2	40345728	40346283	ncRNA_intronic	SLC8A1-AS1	9.26612	8.22298	-0.910071	0.000122504	0.00129222
chr2	40350932	40351678	ncRNA_intronic	SLC8A1-AS1	9.79649	8.88476	-0.757561	0.000290747	0.0020645
chr2	42236283	42237107	intergenic	C2orf91,PKDCC	8.04784	6.37953	-1.01572	8.4344e-06	0.000516187
chr2	42273331	42276084	promoter	PKDCC	12.3833	11.4935	-0.737387	1.53952e-05	0.000580335
chr2	42281174	42282291	exonic	PKDCC	9.86337	8.88903	-0.776254	0.00113844	0.00495332
chr2	42290999	42291429	intergenic	PKDCC,LOC102723824	8.33448	7.49056	-0.745852	0.000115697	0.00125312
chr2	43430425	43431374	intergenic	LOC102723854,ZFP36L2	8.73937	7.59491	-0.850932	5.22568e-05	0.000862588
chr2	43452991	43455253	promoter	ZFP36L2	12.595	11.6092	-0.831101	1.71142e-05	0.000599072
chr2	43703064	43703978	intronic	THADA	8.99435	7.98383	-0.881693	1.90944e-05	0.000624298
chr2	43903099	43903956	promoter	C1GALT1C1L	8.67495	8.03837	-0.769667	9.54115e-05	0.00113477
chr2	44375848	44376876	intergenic	LRPPRC,PPM1B	9.74941	8.60859	-0.860946	5.81429e-05	0.000902793
chr2	44560918	44561577	intronic	PREPL	7.59573	6.3959	-0.792943	0.00170976	0.00656158
chr2	45292536	45293249	intergenic	SIX2,LINC01121	8.94514	7.81958	-0.889724	2.15606e-05	0.000644007
chr2	46523837	46525442	promoter	EPAS1	12.3974	11.4524	-0.794355	0.000265569	0.00195751
chr2	46592076	46592351	intronic	EPAS1	8.14556	7.03723	-0.74187	0.000202656	0.00166999
chr2	48522773	48523575	intergenic	FBXO11,FOXN2	8.07896	6.94263	-0.801063	3.49304e-05	0.000737694
chr2	49683432	49684293	intergenic	FSHR,NRXN1	7.72274	6.63416	-1.07285	0.00022228	0.0017578
chr2	50878649	50879281	intronic	NRXN1	7.97752	7.16826	-0.872538	0.00265929	0.00903078
chr2	52244448	52245749	ncRNA_intronic	LOC730100	8.67321	7.99612	-0.794024	5.65118e-07	0.000371008
chr2	52334200	52334762	ncRNA_intronic	LOC730100	8.5928	7.63677	-1.14358	4.19315e-05	0.000792594
chr2	52475938	52476731	ncRNA_intronic	LOC730100	7.48324	6.4049	-1.05579	4.31901e-06	0.000477987
chr2	52539596	52540203	ncRNA_intronic	LOC730100	7.32999	6.49021	-0.889061	0.00154031	0.00610024
chr2	52785226	52785981	intergenic	LOC730100,MIR4431	7.16695	6.3947	-0.761783	0.000680573	0.00351073
chr2	53160365	53161407	intergenic	MIR4431,ASB3	8.05652	7.38713	-0.780081	0.000170753	0.00152676
chr2	53688932	53689831	intergenic	MIR4431,ASB3	8.30677	7.52357	-0.767121	0.000569609	0.00312621
chr2	53802788	53803940	intergenic	MIR4431,ASB3	8.80319	8.18925	-0.761232	0.000250399	0.00189022
chr2	54083383	54083825	intronic	GPR75,GPR75-ASB3	8.87675	7.92094	-0.855312	2.06442e-05	0.000635972
chr2	54780866	54781217	intronic	SPTBN1	8.30017	7.33933	-0.749857	5.27593e-06	0.000479642
chr2	54784724	54786360	promoter	SPTBN1	11.0433	10.1946	-0.758617	3.23682e-05	0.000720243
chr2	56418786	56419156	intronic	CCDC85A	7.25026	6.34311	-0.748123	5.83429e-05	0.000904069
chr2	56873469	56874284	intergenic	CCDC85A,VRK2	8.12639	6.7638	-1.1132	7.02705e-05	0.000978318
chr2	56940338	56941032	intergenic	CCDC85A,VRK2	9.24288	8.10738	-1.0444	1.13334e-05	0.000536509
chr2	57776707	57777353	intergenic	CCDC85A,VRK2	6.93146	6.28804	-0.884466	5.78828e-05	0.000900836
chr2	58273427	58274697	promoter	VRK2	10.2937	9.44749	-0.929233	2.61581e-06	0.000453
chr2	58467675	58468839	promoter	FANCL	10.5652	9.95769	-0.773067	2.12767e-05	0.000642923
chr2	58762116	58762741	ncRNA_intronic	LINC01122	8.91448	7.95938	-1.0003	1.36996e-05	0.000561465
chr2	59614883	59615661	intergenic	LOC101927285,MIR4432HG	7.98106	7.05612	-0.821738	1.91786e-06	0.000430254
chr2	59672440	59672800	intergenic	LOC101927285,MIR4432HG	7.1645	6.36503	-0.737551	0.00238226	0.00834724
chr2	59674870	59675693	intergenic	LOC101927285,MIR4432HG	9.40768	8.62997	-0.848691	3.17808e-06	0.000469125
chr2	59676427	59676768	intergenic	LOC101927285,MIR4432HG	7.64346	6.80189	-0.828698	4.25701e-05	0.000797434
chr2	59756724	59757446	intergenic	LOC101927285,MIR4432HG	9.06797	8.15126	-0.802061	7.07001e-05	0.000980962
chr2	60291645	60292526	intergenic	LOC101927285,MIR4432HG	8.84938	8.22133	-0.779217	0.00015454	0.00144846
chr2	60442351	60443103	intergenic	LOC101927285,MIR4432HG	8.62838	7.64442	-0.837501	0.000739775	0.00370504
chr2	61292388	61293883	promoter	KIAA1841	12.3274	11.4076	-0.766997	0.000124379	0.00130072
chr2	61637991	61638600	intronic	USP34	8.85301	7.82478	-0.901855	0.000669098	0.00347177
chr2	61921395	61922442	intergenic	XPO1,FAM161A	11.3785	10.5175	-0.762714	0.000254567	0.00190873
chr2	63607373	63607941	intronic	WDPCP	8.1915	7.04679	-1.00031	8.88975e-05	0.00109175
chr2	64686581	64687100	UTR3	LGALSL	9.22873	8.18327	-0.779834	0.000638956	0.00336906
chr2	65454202	65455597	promoter	ACTR2	11.7897	10.9843	-0.744538	0.000202059	0.00166855
chr2	66352903	66353579	intergenic	SPRED2,MIR4778	7.99394	7.10864	-0.972009	7.69794e-05	0.00102288
chr2	66667838	66668213	intronic	MEIS1	8.85879	7.84103	-0.774789	0.000218274	0.00173939
chr2	66724996	66726100	intronic	MEIS1	9.99397	8.72165	-0.823621	6.03343e-06	0.000490164
chr2	66797507	66797862	intronic	MEIS1	7.96589	6.65737	-0.788076	0.00285258	0.00949747
chr2	67475301	67476123	ncRNA_intronic	LOC102800447	8.9209	8.024	-0.830689	0.000101509	0.00117149
chr2	68067607	68067996	intergenic	LOC101927701,C1D	9.07042	8.38426	-0.793044	0.000194366	0.00163203
chr2	68413826	68414137	intronic	PPP3R1	8.27047	7.02671	-0.770305	0.00140814	0.00573149
chr2	68431665	68432065	intronic	PPP3R1	7.62159	6.44171	-0.746154	0.00274422	0.00923799
chr2	68433112	68434299	intronic	PPP3R1	9.35023	8.19436	-0.737564	0.000254108	0.00190692
chr2	68693837	68695070	promoter	APLF	11.9305	11.1569	-0.787226	0.000223968	0.00176707
chr2	69613845	69614831	promoter	GFPT1	11.1821	10.412	-0.758439	0.00039149	0.00246534
chr2	69786687	69787677	intronic	AAK1	10.4523	9.42458	-0.750832	0.000284658	0.00203723
chr2	69968381	69970280	promoter	ANXA4	10.3941	9.49904	-0.737397	0.0003564	0.00233496
chr2	69970654	69971418	intronic	ANXA4	9.56257	8.54079	-0.813781	0.000216179	0.00173178
chr2	71443275	71443936	intronic	PAIP2B	8.08773	6.80653	-0.744423	0.000832339	0.00400668
chr2	72543748	72544355	intronic	EXOC6B	8.46067	7.47845	-0.952285	0.000149338	0.00142369
chr2	73829006	73829957	exonic	ALMS1	9.02039	8.05115	-0.793698	0.00223982	0.00799096
chr2	76235004	76235889	intergenic	GCFC2,LRRTM4	8.52203	7.89034	-0.821378	2.514e-05	0.000673757
chr2	77615060	77615629	intronic	LRRTM4	7.11041	6.10494	-1.01642	1.47621e-05	0.000571158
chr2	77636306	77636763	intronic	LRRTM4	7.69375	6.82626	-0.895291	0.000106706	0.00119466
chr2	77637864	77638662	intronic	LRRTM4	7.22686	6.29843	-0.78549	0.000469481	0.00275678
chr2	79022221	79023174	intergenic	LOC105374820,REG3G	8.69741	7.96996	-0.806768	1.96598e-05	0.000627364
chr2	79050964	79051553	intergenic	LOC105374820,REG3G	6.96385	6.14426	-0.882835	0.000160818	0.00147932
chr2	84197292	84198492	intergenic	LOC1720,FUNDC2P2	8.50282	7.62223	-0.820535	0.000488293	0.00282597
chr2	84704891	84705638	intergenic	SUCLG1,DNAH6	8.39356	7.55286	-0.788677	7.36666e-05	0.00100266
chr2	88315882	88317462	intergenic	RGPD1,KRCC1	10.5264	9.92801	-0.77537	0.000323959	0.00220428
chr2	88469399	88470631	promoter	THNSL2	9.81046	8.14006	-1.07034	4.35705e-05	0.000802332
chr2	88990496	88991730	promoter	RPIA	12.1977	11.4137	-0.780239	0.000100793	0.00116658
chr2	89253709	89254694	intergenic	MIR4436A,NONE	9.65762	8.79835	-0.886029	0.000123469	0.00129666
chr2	96515275	96516221	UTR3	ANKRD36C	8.63531	7.71133	-0.817268	0.00288385	0.00957368
chr2	97010907	97011625	intronic	NCAPH	9.70324	8.66927	-0.853293	0.000811046	0.00393978
chr2	99146443	99147153	intronic	INPP4A	8.23277	7.28106	-0.852587	0.000593536	0.00320836
chr2	99803273	99803829	intronic	MRPL30	8.47144	7.23649	-0.923818	0.00245221	0.00851884
chr2	101033068	101034332	promoter	CHST10	10.4679	9.63555	-0.78248	0.000142839	0.00139193
chr2	101901686	101902170	intronic	RNF149	6.99302	6.20594	-0.794313	7.15006e-05	0.000986338
chr2	103232321	103232648	intergenic	SLC9A4,SLC9A2	7.25756	6.64232	-0.746953	0.000845968	0.00405024
chr2	103792681	103793650	intergenic	LOC105373519,LOC100287010	8.41688	7.64362	-0.739309	4.04665e-05	0.000782478
chr2	105033397	105034205	intergenic	LOC101927331,LINC01102	7.87832	7.23019	-0.895612	3.15105e-06	0.000469125
chr2	106809803	106811308	promoter	UXS1	12.1001	11.3268	-0.803299	6.95297e-05	0.000973984
chr2	109111872	109112600	exonic	GCC2	7.00746	6.16078	-0.858866	0.000106349	0.00119252
chr2	109402666	109403704	promoter	CCDC138	11.0888	10.3081	-0.78722	2.87389e-05	0.000701583
chr2	111877885	111879186	promoter	BCL2L11	12.1472	11.241	-0.748298	0.000303272	0.00211531
chr2	112152769	112153302	ncRNA_intronic	MIR4435-2HG	8.47852	7.50339	-1.07504	0.00017181	0.00153031
chr2	112720446	112721584	intronic	MERTK	8.98608	7.98526	-0.831464	0.000139739	0.00137674
chr2	113466513	113467074	intergenic	SLC20A1,CKAP2L	9.96805	8.96481	-0.807529	6.72436e-05	0.000958685
chr2	115158207	115158913	intergenic	LINC01191,DPP10	7.50816	6.55217	-0.803107	0.000427356	0.00259709
chr2	117631317	117632158	intergenic	DPP10,DDX18	9.776	8.97325	-0.90377	7.05548e-05	0.000979981
chr2	117989999	117990914	intergenic	DPP10,DDX18	7.69167	7.10269	-0.736657	0.000662284	0.00345027
chr2	118845541	118847150	promoter	INSIG2	12.021	11.3529	-0.822887	0.000118442	0.00126837
chr2	119741293	119741983	intronic	MARCO	9.05125	7.88271	-0.943806	0.000359035	0.00234408
chr2	120188900	120190447	promoter	TMEM37	11.0817	10.2119	-0.775778	3.65441e-06	0.000469125
chr2	120862857	120863417	UTR3	EPB41L5	7.98554	6.89584	-0.759012	0.002531	0.0087188
chr2	120952844	120953659	intergenic	EPB41L5,TMEM185B	8.28905	7.37249	-0.910477	8.35069e-05	0.00106425
chr2	122229154	122229716	intronic	CLASP1	8.43424	7.45137	-0.765825	0.000135686	0.00135645
chr2	122231903	122232653	intronic	CLASP1	9.33758	8.25344	-0.798681	7.36296e-05	0.00100239
chr2	122235334	122235629	intronic	CLASP1	8.16998	7.00159	-0.987048	0.000514575	0.00292163
chr2	122333052	122333714	intronic	CLASP1	8.09549	7.02197	-0.801015	0.00058608	0.00318466
chr2	122480021	122480557	ncRNA_intronic	NIFK-AS1	8.6851	7.51864	-0.836977	0.00268906	0.00910128
chr2	122493903	122495069	promoter	NIFK	12.5014	11.6569	-0.797204	0.00155015	0.00612675
chr2	123079870	123080986	intergenic	TSN,CNTNAP5	8.61355	7.79887	-0.895127	2.05944e-06	0.000437922
chr2	123425139	123425524	intergenic	TSN,CNTNAP5	7.00528	6.30466	-0.867572	0.000410499	0.00253552
chr2	123834536	123835376	intergenic	TSN,CNTNAP5	7.53629	6.98999	-0.822078	0.000117914	0.00126573
chr2	124478107	124479188	intergenic	TSN,CNTNAP5	7.49862	6.86164	-0.831535	5.90669e-05	0.000909147
chr2	124807140	124808028	intronic	CNTNAP5	8.46363	7.91273	-0.753669	0.000278009	0.00201065
chr2	125723630	125724258	intergenic	CNTNAP5,GYPC	7.68184	6.96071	-0.913615	0.000265822	0.0019584
chr2	126795887	126796952	intergenic	CNTNAP5,GYPC	8.41351	7.3557	-0.904245	1.37713e-05	0.00056166
chr2	126809359	126810510	intergenic	CNTNAP5,GYPC	7.15295	6.40676	-0.741324	6.44894e-05	0.000937894
chr2	126873258	126874002	intergenic	CNTNAP5,GYPC	7.37735	6.74373	-0.774864	2.71589e-05	0.000694382
chr2	126974595	126975550	intergenic	CNTNAP5,GYPC	8.52552	7.80291	-1.01309	2.88038e-05	0.000701583
chr2	127760688	127761438	intergenic	LOC101929926,BIN1	8.33973	6.15384	-1.6279	2.8813e-07	0.000371008
chr2	127768627	127769730	intergenic	LOC101929926,BIN1	9.20702	8.24597	-0.867269	1.83636e-05	0.000615765
chr2	127859275	127859649	intronic	BIN1	10.597	9.57757	-0.838754	0.000407787	0.0025251
chr2	127860942	127861448	intronic	BIN1	10.7145	9.80233	-0.741193	0.000225006	0.00177288
chr2	128615036	128616196	promoter	POLR2D	11.1394	10.3654	-0.740476	0.000105122	0.0011884
chr2	130154611	130155157	intergenic	LOC151121,LOC389033	8.47211	7.78777	-0.737205	0.00027386	0.00199271
chr2	130410661	130411456	intergenic	LOC151121,LOC389033	10.2108	8.94258	-1.10385	0.000147859	0.00141685
chr2	130488766	130490494	intergenic	LOC151121,LOC389033	11.0342	9.84552	-0.854479	4.59959e-05	0.000819605
chr2	130499899	130500962	intergenic	LOC151121,LOC389033	10.4747	9.16453	-0.965924	2.54884e-05	0.000675835
chr2	130502237	130502613	intergenic	LOC151121,LOC389033	9.20432	7.93169	-0.899587	0.000121276	0.00128484
chr2	130505764	130506674	intergenic	LOC151121,LOC389033	9.97388	9.19124	-0.77339	0.000206777	0.00169086
chr2	130584813	130585905	intergenic	LOC151121,LOC389033	10.5163	9.664	-0.864466	3.5454e-06	0.000469125
chr2	130986500	130987380	intergenic	TUBA3E,CCDC115	9.19389	8.04142	-1.03898	2.61125e-07	0.000371008
chr2	131450415	131451491	intergenic	CYP4F30P,GPR148	9.07978	8.28549	-0.774727	1.1413e-05	0.000537538
chr2	132162288	132162985	promoter	LINC01120	7.58956	6.95639	-0.782818	0.0019079	0.0071087
chr2	133785932	133786784	ncRNA_intronic	MIR7853	7.92241	7.22412	-0.778331	4.37156e-05	0.000803344
chr2	134209231	134210432	intronic	NCKAP5	9.01243	8.24044	-0.779393	4.27417e-05	0.000798452
chr2	135063964	135064704	intronic	MGAT5	8.76722	7.58755	-0.952834	6.39848e-05	0.000935198
chr2	135807590	135808102	promoter	RAB3GAP1	8.58612	7.73648	-0.781552	1.37592e-05	0.00056166
chr2	135859472	135860179	intronic	RAB3GAP1	8.46729	7.55916	-0.853248	0.000193565	0.00162864
chr2	135919846	135920277	exonic	RAB3GAP1	7.62359	6.71206	-0.966617	0.000659008	0.00343889
chr2	137111061	137111462	intergenic	CXCR4,THSD7B	8.50305	7.44001	-0.910937	4.93582e-06	0.000479642
chr2	137111892	137113437	intergenic	CXCR4,THSD7B	10.015	9.12229	-0.845338	0.000356183	0.00233434
chr2	137240452	137241185	intergenic	CXCR4,THSD7B	9.47079	8.71433	-0.81379	0.000223367	0.00176399
chr2	138551076	138551629	intergenic	THSD7B,LOC101928273	7.23143	6.71452	-0.778244	0.00276383	0.00928734
chr2	139306813	139307329	intronic	SPOPL	7.81167	6.58738	-0.946848	8.91467e-06	0.000519579
chr2	139322238	139323086	exonic	SPOPL	8.91664	7.62662	-1.01429	2.87945e-05	0.000701583
chr2	139331123	139331822	downstream	SPOPL	8.92321	7.76957	-0.92738	2.07902e-05	0.000637178
chr2	139332153	139332948	downstream	SPOPL	9.31854	8.12732	-0.913283	4.14719e-05	0.000790857
chr2	139334418	139334910	intergenic	SPOPL,NXPH2	7.53028	6.57604	-0.863082	8.52717e-05	0.00107378
chr2	139598051	139599297	intergenic	NXPH2,YY1P2	9.93414	9.27427	-0.781519	5.23829e-05	0.000863326
chr2	139618409	139619317	intergenic	NXPH2,YY1P2	8.36038	7.40958	-0.863517	1.74213e-05	0.000602603
chr2	139716511	139717260	intergenic	YY1P2,LRP1B	8.75482	8.02673	-0.825794	0.000101384	0.00117084
chr2	140999861	141000837	intronic	LRP1B	8.13554	7.46344	-0.79726	0.000146737	0.00141054
chr2	141222606	141223296	intronic	LRP1B	7.55759	6.62416	-0.908181	5.15316e-05	0.000858091
chr2	141230477	141230966	intronic	LRP1B	7.4103	6.33544	-1.0517	0.000757334	0.00376118
chr2	141797900	141798542	intronic	LRP1B	7.91267	6.88057	-0.863511	2.41361e-05	0.000665441
chr2	142456719	142457198	intronic	LRP1B	7.1588	6.09407	-0.864048	3.99256e-05	0.000777361
chr2	142460238	142460760	intronic	LRP1B	7.77201	6.7531	-0.928034	0.000125534	0.00130586
chr2	143027731	143028578	intergenic	LRP1B,KYNU	9.3211	8.2978	-0.957891	1.69738e-05	0.000598824
chr2	145089316	145090799	promoter	GTDC1	13.4338	12.6445	-0.786312	0.000191247	0.00161984
chr2	145418010	145418970	intergenic	LINC01412,TEX41	8.48551	7.8259	-0.89242	7.24371e-06	0.000509821
chr2	147574936	147575668	intergenic	PABPC1P2,ACVR2A	8.33454	7.54321	-0.788616	8.71451e-05	0.00108225
chr2	147583717	147584623	intergenic	PABPC1P2,ACVR2A	9.06589	8.38659	-0.871444	3.06762e-05	0.000713862
chr2	147684618	147685431	intergenic	PABPC1P2,ACVR2A	8.95967	8.46658	-0.765751	6.03981e-05	0.000915645
chr2	147955948	147956833	intergenic	PABPC1P2,ACVR2A	8.22808	7.32342	-0.76351	0.00201974	0.00740359
chr2	150186117	150187885	promoter	LYPD6	12.1268	11.2986	-0.856558	7.1168e-06	0.000508214
chr2	150450447	150450793	ncRNA_intronic	LOC101929231	7.1358	6.33574	-0.739876	5.08396e-05	0.000854224
chr2	152265929	152267318	promoter	RIF1	11.6357	10.9479	-0.829692	8.90939e-06	0.000519579
chr2	152979558	152980399	exonic	STAM2	8.32058	7.20631	-0.744889	0.0007125	0.00361136
chr2	154167730	154168410	intergenic	ARL6IP6,RPRM	8.18033	7.00778	-0.882764	0.000473525	0.00277185
chr2	154509453	154509990	intergenic	RPRM,GALNT13	6.90536	6.27783	-0.762721	0.000202548	0.00166989
chr2	155337719	155338348	intergenic	LOC100144595,KCNJ3	7.67176	7.00607	-0.774429	0.000551807	0.00305919
chr2	155351370	155352422	intergenic	LOC100144595,KCNJ3	9.09835	8.23689	-0.856269	8.58255e-06	0.000516187
chr2	155427000	155427608	intergenic	LOC100144595,KCNJ3	7.85443	7.0895	-0.851087	3.7375e-05	0.000756391
chr2	155447587	155448378	intergenic	LOC100144595,KCNJ3	8.80273	7.97876	-0.808541	2.90453e-05	0.000701825
chr2	155693955	155694464	intronic	KCNJ3	7.66188	6.72148	-1.04134	7.32894e-05	0.000999906
chr2	156107155	156107704	intergenic	KCNJ3,LOC101929378	7.33358	6.36723	-0.987915	6.38058e-05	0.000935055
chr2	156803227	156803959	intergenic	KCNJ3,LOC101929378	7.42784	6.6722	-0.88426	0.000488873	0.00282746
chr2	157188690	157191620	promoter	NR4A2	12.6622	11.7857	-0.76292	2.53698e-06	0.000451952
chr2	157197641	157199685	intergenic	NR4A2,GPD2	12.4204	11.5765	-0.737624	7.31605e-05	0.00099909
chr2	157285127	157285804	intergenic	NR4A2,GPD2	8.21665	7.17234	-0.738048	4.91868e-05	0.000843162
chr2	157368562	157369592	exonic	GPD2	7.41564	6.61498	-0.781912	0.000794119	0.0038828
chr2	157418407	157418978	intronic	GPD2	8.02678	7.07895	-0.902775	0.000105468	0.00118874
chr2	157515421	157516739	intergenic	GPD2,GALNT5	8.03195	7.0538	-0.824477	2.72475e-05	0.000694474
chr2	157657370	157657871	intergenic	GPD2,GALNT5	9.30098	8.32608	-0.838763	0.000171055	0.00152713
chr2	157659448	157660998	intergenic	GPD2,GALNT5	10.553	9.53726	-0.915942	9.57829e-06	0.000524105
chr2	157661433	157661761	intergenic	GPD2,GALNT5	8.80983	7.58359	-1.11715	1.72369e-05	0.000600363
chr2	157748860	157749805	intergenic	GPD2,GALNT5	8.50637	7.72668	-0.847369	8.0904e-05	0.00104538
chr2	157932197	157933060	intergenic	GPD2,GALNT5	9.26422	8.2417	-1.00377	1.30671e-05	0.000557929
chr2	158484456	158486016	promoter	ACVR1C	9.7101	8.98625	-0.770648	7.67402e-05	0.00102125
chr2	159618216	159618858	intergenic	LOC100129029,DAPL1	8.99472	8.08704	-0.860064	1.93504e-05	0.000626071
chr2	160372045	160372355	intronic	BAZ2B	7.98988	6.80687	-0.845314	0.00144106	0.00582551
chr2	160413699	160414384	intronic	BAZ2B	7.82378	6.9522	-0.796818	0.00041261	0.0025414
chr2	160460147	160460458	intronic	BAZ2B	7.57756	6.53631	-0.910354	8.3995e-05	0.00106595
chr2	161082201	161082707	intergenic	ITGB6,LOC100505984	8.32351	7.37308	-0.770195	0.00165421	0.0064102
chr2	162087350	162088094	exonic	TANK	10.0969	9.08337	-0.822898	0.000127958	0.00131729
chr2	162089127	162089380	ncRNA_intronic	LOC101929512	8.03753	6.85958	-0.883933	2.14204e-05	0.000643463
chr2	162093465	162094808	ncRNA_intronic	LOC101929512	11.4469	10.5137	-0.746751	2.35448e-05	0.000659521
chr2	162125678	162126494	intergenic	LOC101929512,PSMD14	8.28163	7.19944	-0.805691	0.000389301	0.0024562
chr2	162208707	162209614	intronic	PSMD14	8.31561	7.48641	-0.848827	0.000176315	0.00155188
chr2	162938490	162939041	intergenic	DPP4,LOC101929532	7.52499	6.58676	-0.765316	1.67862e-05	0.000598741
chr2	163200203	163201242	promoter	GCA	12.5803	11.9845	-0.749098	7.28393e-05	0.000996951
chr2	163589529	163590373	intronic	KCNH7	8.37099	8.002	-0.739957	7.24478e-05	0.000994703
chr2	163786085	163786572	intergenic	KCNH7,FIGN	7.87429	7.2856	-0.760316	0.000213934	0.00172452
chr2	164447113	164447996	intergenic	KCNH7,FIGN	8.97403	8.08293	-0.890189	3.96893e-05	0.000774866
chr2	165020386	165021648	intergenic	FIGN,GRB14	9.21751	8.29066	-0.96843	7.92738e-06	0.000510321
chr2	165109033	165109797	intergenic	FIGN,GRB14	7.10901	6.10367	-0.876646	6.98057e-05	0.000975596
chr2	165143232	165144237	intergenic	FIGN,GRB14	9.61128	8.65461	-0.856443	2.2961e-05	0.000653675
chr2	165192285	165193060	intergenic	FIGN,GRB14	9.00508	8.26669	-0.830537	2.10671e-05	0.000640148
chr2	165317066	165317579	intergenic	FIGN,GRB14	7.74104	6.52576	-0.937696	9.47888e-06	0.000523645
chr2	165442971	165443431	intronic	GRB14	7.26961	6.42586	-0.735748	0.00078676	0.00386012
chr2	165627946	165628787	intronic	COBLL1	9.56682	8.25887	-0.940269	6.44099e-05	0.000937327
chr2	165640857	165641340	intronic	COBLL1	8.88862	7.58962	-0.976114	5.58734e-05	0.000886013
chr2	165696922	165698963	promoter	COBLL1	12.436	11.6096	-0.784366	1.07471e-05	0.000533174
chr2	165859828	165860770	intergenic	SLC38A11,SCN3A	8.94545	8.0379	-0.912514	0.000499269	0.00286269
chr2	166332682	166333285	intronic	CSRNP3	8.03138	7.05342	-0.800343	0.00257048	0.00881275
chr2	166335128	166335442	intronic	CSRNP3	8.26639	7.22633	-0.853759	0.000559013	0.00308503
chr2	166580259	166580888	intergenic	CSRNP3,GALNT3	7.46578	6.68603	-0.739712	0.000300271	0.00210368
chr2	166774461	166775129	intronic	TTC21B	8.306	7.63621	-0.836379	0.0003291	0.00222359
chr2	167815365	167816460	intronic	XIRP2	8.18787	7.56503	-0.906631	0.000138273	0.00136826
chr2	168242275	168242837	intergenic	XIRP2,LOC105616981	7.45104	6.48702	-0.936246	0.000420497	0.00256988
chr2	168431686	168432310	intergenic	XIRP2,LOC105616981	8.2826	7.6084	-0.75811	0.000933168	0.00433371
chr2	168699778	168700468	ncRNA_intronic	LOC105616981	8.74335	7.77617	-0.78477	5.35917e-05	0.000870212
chr2	168700655	168702146	ncRNA_intronic	LOC105616981	11.4397	10.5355	-0.840373	5.65234e-05	0.000891286
chr2	168943262	168944241	intronic	STK39	7.89179	7.02324	-0.792685	3.99036e-05	0.000777146
chr2	168978129	168978672	intronic	STK39	7.7935	7.12206	-0.762074	1.26147e-05	0.000550548
chr2	169020968	169021760	intronic	STK39	7.91606	6.82366	-0.763464	0.000259078	0.00192843
chr2	169028366	169028976	intronic	STK39	8.06861	7.19114	-0.769617	0.000244668	0.00186521
chr2	169095553	169096475	intronic	STK39	9.62338	8.72392	-0.799371	1.64617e-06	0.000430254
chr2	169193182	169193832	intergenic	STK39,CERS6	7.38827	6.72172	-0.78396	5.31758e-05	0.000867682
chr2	169391110	169392174	intronic	CERS6	10.734	10.0397	-0.808731	1.97542e-05	0.00062789
chr2	170074812	170075456	intronic	LRP2	8.68831	7.4604	-1.01938	0.00103925	0.00465119
chr2	170076860	170077903	exonic	LRP2	8.27823	7.0511	-0.929913	0.00271023	0.00915565
chr2	170217074	170217964	intronic	LRP2	9.92813	9.12798	-0.791935	0.00021281	0.00171862
chr2	170218211	170219523	promoter	LRP2	10.7554	10.0499	-0.793994	0.000288779	0.00205504
chr2	171036557	171037058	intronic	MYO3B	8.56839	7.46492	-0.888728	1.04273e-05	0.000529771
chr2	171870835	171871485	exonic	TLK1	8.75143	7.4117	-0.822346	0.000113138	0.00123782
chr2	172260637	172261155	intronic	METTL8	9.26722	8.44633	-0.753237	0.000225073	0.00177295
chr2	173305494	173305952	intronic	ITGA6	7.75195	6.8423	-0.740239	1.94028e-05	0.000626071
chr2	173734540	173735522	intronic	RAPGEF4	8.85169	7.97459	-0.768548	0.000486065	0.0028197
chr2	173902055	173902988	intronic	RAPGEF4	9.35429	8.56209	-0.818708	0.000758258	0.00376458
chr2	174949558	174950286	intronic	OLA1	7.59166	6.73737	-0.844703	4.55751e-05	0.00081681
chr2	175112611	175113833	promoter	OLA1	12.2962	11.51	-0.751753	4.81999e-05	0.000836003
chr2	175259950	175261312	promoter	CIR1,SCRN3	10.1159	9.43911	-0.739932	0.000303968	0.00211904
chr2	176381698	176382560	intergenic	ATP5G3,KIAA1715	7.8891	7.12097	-0.820933	5.04786e-05	0.000851096
chr2	176718857	176719336	intergenic	ATP5G3,KIAA1715	6.89002	6.24444	-0.788105	0.000808475	0.0039319
chr2	180541644	180542161	intronic	ZNF385B	7.67725	6.82301	-0.762155	0.00201507	0.00739301
chr2	180725006	180726755	promoter	MIR1258	11.8076	10.9895	-0.738578	2.64412e-05	0.00068535
chr2	180747450	180748435	intergenic	ZNF385B,CWC22	9.29706	8.42912	-0.808014	8.81222e-05	0.00108665
chr2	181848559	181848850	exonic	UBE2E3	8.85519	7.88171	-0.861442	0.00031241	0.00215478
chr2	182258104	182258646	ncRNA_intronic	LOC101927156	8.50036	7.88684	-0.750002	0.000125965	0.0013077
chr2	182389908	182390839	exonic	ITGA4	9.57326	8.72128	-0.817398	0.000109731	0.00121631
chr2	182507862	182508552	intronic	CERKL	8.1892	7.16881	-0.736807	0.000279829	0.00202018
chr2	182521036	182522563	promoter	CERKL	11.8423	10.8882	-0.880493	8.89238e-05	0.00109175
chr2	182523031	182523545	promoter	CERKL	9.56762	8.66028	-0.831697	1.53076e-05	0.000578226
chr2	182756091	182757693	promoter	SSFA2	12.1915	11.4071	-0.754798	1.54663e-05	0.000580335
chr2	183580355	183581685	promoter	DNAJC10	11.4887	10.902	-0.740762	3.69224e-05	0.00075391
chr2	184089641	184090149	intergenic	NUP35,MIR548AE1	7.41778	6.53559	-0.81284	0.00171553	0.00657732
chr2	184624145	184624674	intergenic	NUP35,MIR548AE1	7.36049	6.4934	-1.04471	0.00303811	0.00994974
chr2	186490200	186490836	intergenic	LOC105373782,LOC101927196	7.14523	6.2352	-0.821933	2.43301e-05	0.000666358
chr2	186779446	186780305	intergenic	FSIP2,LINC01473	9.2086	7.95541	-0.920002	7.52736e-05	0.00101184
chr2	187160794	187161495	intergenic	LINC01473,ZC3H15	8.14928	7.3634	-0.837767	8.5682e-07	0.000383741
chr2	187473612	187474154	intronic	ITGAV	8.51327	7.20983	-1.00162	2.05574e-05	0.000635231
chr2	190444958	190446667	promoter	SLC40A1	11.5097	10.5788	-0.788155	1.74126e-06	0.000430254
chr2	190538199	190539774	promoter	ANKAR	12.1087	11.2122	-0.7716	7.17663e-06	0.000508214
chr2	190639584	190640178	intronic	ORMDL1	8.01852	6.98157	-0.747505	6.15124e-05	0.000921017
chr2	191169718	191170375	intronic	HIBCH	8.4561	7.08372	-0.929481	7.83938e-05	0.00103107
chr2	191183691	191184942	promoter	HIBCH	12.6517	11.8608	-0.750474	0.000241486	0.00184915
chr2	191747952	191748235	intronic	GLS	9.17266	8.13033	-0.779771	7.843e-05	0.00103137
chr2	192542065	192543823	promoter	NABP1	12.5503	11.8652	-0.821278	0.000325699	0.00221
chr2	194274620	194275263	intergenic	PCGEM1,LOC101927406	8.73322	7.97639	-0.889365	4.24624e-05	0.000797434
chr2	194448367	194449704	intergenic	PCGEM1,LOC101927406	8.86174	8.4027	-0.746054	1.09385e-05	0.000534186
chr2	195551164	195551734	intergenic	LOC101927406,LOC101927431	7.25943	6.49502	-0.756945	0.00047898	0.00279361
chr2	197503922	197504951	promoter	CCDC150	11.4418	10.8474	-0.747587	0.000154956	0.00145113
chr2	198089473	198090314	intronic	ANKRD44	8.52728	7.67404	-0.762105	9.12363e-06	0.000520833
chr2	199960560	199961366	intergenic	LOC101927619,SATB2	7.57686	6.68986	-0.77103	0.000818774	0.00396489
chr2	200067649	200068354	intergenic	LOC101927619,SATB2	7.19035	6.42985	-0.756801	2.82208e-05	0.000698037
chr2	202493150	202493728	intronic	TMEM237	8.71757	7.28397	-0.948985	0.000389202	0.00245615
chr2	202495684	202496189	intronic	TMEM237	8.74412	7.81661	-0.756308	0.000713772	0.0036162
chr2	202518640	202519044	intronic	MPP4	7.43921	6.29086	-0.817543	0.00105149	0.00468737
chr2	202563210	202563615	promoter	MPP4	8.49563	7.45312	-0.802945	0.000215418	0.00172923
chr2	202566358	202566708	exonic	ALS2	7.65335	6.42629	-0.76582	0.000550385	0.00305474
chr2	202574464	202574859	exonic	ALS2	8.24419	7.2319	-0.882782	0.000903988	0.00423614
chr2	203244049	203244491	intronic	BMPR2	9.26065	8.34322	-0.750452	9.82249e-05	0.00115316
chr2	203670546	203671252	intronic	ICA1L	8.42972	7.916	-0.762701	0.000977348	0.00447245
chr2	204261274	204261824	exonic	ABI2	7.61828	6.90694	-0.746144	0.000238136	0.00183369
chr2	205158566	205159600	intergenic	ICOS,PARD3B	8.94971	8.20944	-0.798863	5.95727e-06	0.000490164
chr2	205556607	205556969	intronic	PARD3B	6.89098	6.20247	-0.746181	0.000692826	0.00354977
chr2	206165631	206166236	exonic	PARD3B	7.40541	6.58541	-0.881311	0.00095778	0.00440877
chr2	207256896	207257199	intergenic	ZDBF2,ADAM23	7.40934	6.5209	-0.787059	1.1673e-05	0.000542899
chr2	208368589	208369945	intergenic	MIR1302-4,CREB1	9.44539	8.35024	-0.879689	1.45748e-05	0.000570509
chr2	208489295	208491131	promoter	METTL21A	12.5604	11.7015	-0.758842	2.7228e-05	0.000694474
chr2	208633796	208635227	promoter	FZD5	12.9946	12.1332	-0.797961	0.000265557	0.00195751
chr2	208759454	208760449	intronic	PLEKHM3	8.54216	7.63768	-0.7484	0.000286736	0.00204672
chr2	208770205	208770786	intronic	PLEKHM3	7.79122	6.56513	-1.02743	4.44342e-05	0.000808334
chr2	208887049	208887399	intronic	PLEKHM3	7.96465	6.73311	-0.802364	6.59601e-05	0.000950272
chr2	208887960	208888576	intronic	PLEKHM3	9.1892	8.25659	-0.769022	0.000145685	0.00140529
chr2	209250901	209251709	intronic	PTH2R	9.66475	8.60997	-0.828908	5.56663e-05	0.000884293
chr2	209684650	209685523	intergenic	PTH2R,MAP2	8.50492	7.55071	-0.953627	0.000106501	0.00119328
chr2	210288203	210289534	promoter	MAP2	12.3289	11.5257	-0.757985	0.000117984	0.00126606
chr2	210464922	210465876	intronic	MAP2	10.0896	8.82139	-0.907224	9.93768e-06	0.000527127
chr2	210468575	210469256	intronic	MAP2	9.75952	8.78065	-0.739201	0.000190188	0.00161431
chr2	210478146	210478987	intronic	MAP2	8.69455	7.67372	-0.735642	7.12753e-05	0.000984781
chr2	210484504	210485197	intronic	MAP2	10.1345	9.18591	-0.797983	0.000558824	0.00308485
chr2	210850094	210850825	intronic	UNC80	7.38102	6.52837	-0.738086	0.000125843	0.0013073
chr2	210870338	210870747	intronic	RPE	7.94742	7.11027	-0.745874	3.73798e-05	0.000756391
chr2	211340915	211341750	promoter	LANCL1	10.9321	10.3319	-0.771872	2.67902e-05	0.000689406
chr2	211617018	211617832	intergenic	CPS1,ERBB4	10.3493	9.59367	-0.939284	3.75413e-07	0.000371008
chr2	211656406	211657625	intergenic	CPS1,ERBB4	10.5529	9.71563	-0.850995	6.63311e-07	0.000374951
chr2	211898375	211899014	intergenic	CPS1,ERBB4	8.81827	7.79329	-0.962042	2.25804e-05	0.0006519
chr2	213110477	213111182	intronic	ERBB4	7.51439	6.48651	-0.992881	0.000175534	0.00154922
chr2	213293537	213294306	intronic	ERBB4	7.35513	6.67726	-0.803911	3.11281e-05	0.000714886
chr2	214016050	214017340	promoter	IKZF2	12.4154	11.5786	-0.765493	0.00021491	0.00172691
chr2	214053790	214054881	intergenic	IKZF2,LOC100130451	8.66351	7.81071	-0.830937	4.08626e-05	0.000785703
chr2	214148516	214149855	promoter	LOC100130451,SPAG16	12.1784	11.5056	-0.745822	6.09138e-05	0.000917639
chr2	214474145	214474872	intronic	SPAG16	7.81181	6.93424	-0.835333	4.02791e-05	0.0007806
chr2	214528600	214529339	intronic	SPAG16	7.73491	6.58243	-0.937715	0.000106576	0.00119388
chr2	214610697	214611520	intronic	SPAG16	8.71404	7.90416	-0.797039	1.89526e-05	0.000621987
chr2	214656064	214656582	intronic	SPAG16	7.09765	5.93271	-0.91804	0.000755097	0.00375373
chr2	215673706	215675081	promoter	BARD1	12.151	11.3772	-0.897787	0.000259683	0.00193129
chr2	216176388	216177484	promoter	ATIC	11.139	10.5593	-0.801953	1.01681e-05	0.000527979
chr2	217276578	217277840	promoter	SMARCAL1	12.5201	11.8224	-0.74525	0.000196776	0.00164322
chr2	218638891	218639447	intergenic	DIRC3,TNS1	7.62736	6.88341	-0.797332	4.81447e-05	0.00083581
chr2	219474460	219474860	intronic	PLCD4	8.92432	7.75321	-0.761542	0.000292362	0.00207057
chr2	219649796	219650208	intronic	CYP27A1	9.18115	8.3318	-0.766527	0.000597447	0.00322264
chr2	220853724	220855272	intergenic	MIR4268,EPHA4	9.92888	8.80031	-0.795844	2.9998e-05	0.000711109
chr2	220861920	220862679	intergenic	MIR4268,EPHA4	8.95057	7.88815	-0.824002	0.000547046	0.00304199
chr2	220914449	220916495	intergenic	MIR4268,EPHA4	9.65576	8.62937	-0.786172	0.000172745	0.00153526
chr2	222018961	222019447	intergenic	MIR4268,EPHA4	7.09857	6.26318	-0.753158	0.000186304	0.00159669
chr2	222085117	222086037	intergenic	MIR4268,EPHA4	8.45918	7.69562	-0.848818	6.61297e-07	0.000374951
chr2	222436218	222438934	promoter	EPHA4	12.519	11.7293	-0.746892	2.5899e-05	0.00067833
chr2	223939927	223940586	intergenic	KCNE4,SCG2	7.14044	6.45234	-0.759156	0.000250605	0.00189108
chr2	224706514	224706871	intergenic	AP1S3,WDFY1	8.02155	7.20115	-0.835162	5.92131e-05	0.000909463
chr2	225125278	225125974	intergenic	SERPINE2,FAM124B	7.88558	7.23373	-0.754072	4.35586e-05	0.000802332
chr2	225427395	225428111	intronic	CUL3	8.0311	7.34067	-0.819224	0.000520833	0.00294338
chr2	227759581	227760589	intronic	RHBDD1	8.39239	7.60455	-0.775592	0.000770002	0.00380205
chr2	227763469	227764061	intronic	RHBDD1	8.30195	7.46923	-0.799974	1.0948e-05	0.000534186
chr2	227959870	227960852	intronic	COL4A4	9.69472	8.96749	-0.750567	0.000274604	0.00199568
chr2	228120924	228121445	exonic	COL4A3	8.15568	6.98659	-0.888016	4.38369e-05	0.000804388
chr2	228380529	228381071	intronic	AGFG1	7.00286	6.25664	-0.747328	0.000125309	0.00130493
chr2	228796026	228796622	intergenic	DAW1,SPHKAP	8.7756	7.63372	-0.997308	5.35487e-05	0.000870212
chr2	228798495	228799012	intergenic	DAW1,SPHKAP	7.37162	6.48481	-0.741794	0.000263012	0.00194679
chr2	228804084	228805107	intergenic	DAW1,SPHKAP	9.14231	8.09181	-0.969474	9.29397e-06	0.000522804
chr2	228825707	228826429	intergenic	DAW1,SPHKAP	8.75399	7.71592	-0.897796	1.32359e-05	0.000557929
chr2	228889724	228890416	exonic	SPHKAP	7.36164	6.35396	-0.743969	0.00110076	0.00483993
chr2	228924089	228924996	intronic	SPHKAP	9.21654	8.17769	-0.909022	2.11249e-05	0.000640148
chr2	229025501	229026365	intronic	SPHKAP	9.01054	8.12001	-0.873172	3.46829e-05	0.000734644
chr2	229855263	229855810	intergenic	SPHKAP,PID1	7.08159	6.22622	-0.894098	1.96811e-05	0.000627364
chr2	230240364	230241032	intronic	DNER	7.31317	6.43931	-0.949511	4.89382e-05	0.000841583
chr2	230471391	230472262	intronic	DNER	9.24859	8.15103	-0.956878	1.198e-05	0.000545076
chr2	230534495	230535375	intronic	DNER	8.74026	8.12926	-0.788675	0.000977453	0.00447253
chr2	231614800	231615225	intronic	CAB39	8.14102	7.06075	-0.879176	0.000118504	0.00126871
chr2	232064601	232064948	intronic	ARMC9	8.09596	6.96996	-0.741603	0.000246489	0.00187377
chr2	232070062	232071048	promoter	ARMC9	10.6601	9.48643	-0.875717	0.000794981	0.0038857
chr2	232942173	232942647	intronic	DIS3L2	8.49171	7.35782	-0.905952	0.000272537	0.00198741
chr2	233161675	233162241	intronic	DIS3L2	8.38866	7.32592	-0.739302	0.00115883	0.0050113
chr2	234240110	234240491	exonic	SAG	8.40187	7.15589	-0.781967	0.00299999	0.00985931
chr2	234242087	234243407	intronic	SAG	10.7385	8.68563	-1.16053	0.000444559	0.00265858
chr2	234243602	234243880	exonic	SAG	7.98078	6.66155	-0.759179	0.00267061	0.00905868
chr2	234245281	234245606	intronic	SAG	8.35132	7.13193	-0.872832	0.000177548	0.00155687
[truncated: 3,002 more rows]
