# Supplementary material for: ATAC-Seq analysis reveals a widespread decrease of chromatin accessibility in age-related macular degeneration
Source: Nat Commun. 2018 Apr 10;9:1364. doi: 10.1038/s41467-018-03856-y (PMC5893535; doi:10.1038/s41467-018-03856-y)
Supplement: Supplementary file 9 — Supplementary Data 6 [file 41467_2018_3856_MOESM9_ESM.xlsx]

## Sheet: RPE DARs
Supplementary Data 6. Differentially accessible regions (DARs) in the RPE identified by linear regression modeling of AMD and normal samples
Chromosome in hg19	Start site in hg19	End site in hg19	Type	Nearby gene	Average ATACseq in normal RPE	Average ATACseq in AMD RPE	Coefficient of disease stage in fitting of RPE samples	P value for the coefficient of disease stage	Fdr for the coefficient of disease stage
chr1	8013870	8014739	intergenic	TNFRSF9,PARK7	9.41984	8.37569	-0.785569	0.00260306	0.00637368
chr1	8077719	8078342	intronic	ERRFI1	7.67763	6.39713	-0.820446	0.00211764	0.00558882
chr1	11863369	11864005	intronic	MTHFR	9.34653	8.6006	-0.788018	0.00303114	0.00705875
chr1	16693374	16694523	promoter	SZRD1	10.6189	9.7098	-0.775417	0.00505935	0.00996283
chr1	25566059	25566941	downstream	RSRP1	9.66954	8.79679	-0.844374	0.0010843	0.00367771
chr1	33592548	33593392	intergenic	AZIN2,TRIM62	10.3679	9.41859	-0.837884	0.00475463	0.00954649
chr1	33936080	33936667	promoter	ZSCAN20	8.78325	7.65271	-0.8998	0.00328493	0.00745706
chr1	36234826	36235900	promoter	CLSPN	9.89236	8.9468	-0.818176	0.00459811	0.00934238
chr1	37945152	37945689	intronic	ZC3H12A	8.91242	7.77445	-0.779559	0.00257693	0.00633619
chr1	40497577	40498486	intergenic	MFSD2A,CAP1	8.24179	6.614	-0.83475	0.00427433	0.00888891
chr1	40504987	40506777	promoter	CAP1	11.0841	10.1607	-0.839241	0.0040374	0.00854899
chr1	43282308	43283328	Chromosome in hg19	Start site in hg19	End site in hg19	9.39038	-0.783438	0.00233689	0.00594619
chr1	45265359	45266646	promoter	PLK3	11.2255	10.2888	-0.791782	0.00497409	0.0098422
chr1	46215811	46216798	promoter	IPP	10.3021	9.2561	-0.868785	0.00279136	0.00667987
chr1	46268890	46269876	promoter	MAST2	9.43842	8.40027	-0.839096	0.00310668	0.00717781
chr1	46805780	46807060	promoter	NSUN4	10.1535	9.30996	-0.772934	0.00254517	0.00628571
chr1	46813619	46814211	intronic	NSUN4	8.15526	7.12365	-0.792284	0.00187655	0.00517888
chr1	47069418	47070262	promoter	MKNK1	9.75	8.77847	-0.850195	0.00110227	0.00371486
chr1	47779549	47780603	promoter	STIL	10.0714	9.24151	-0.809767	0.00430201	0.00892799
chr1	47799105	47800592	promoter	CMPK1	10.4642	9.63831	-0.820702	0.000217785	0.00148855
chr1	52521679	52522696	promoter	BTF3L4,TXNDC12	9.62443	8.7977	-0.77574	0.00166024	0.00480625
chr1	52831322	52832374	promoter	CC2D1B	10.8695	9.94241	-0.780316	0.00256172	0.00631424
chr1	52834091	52834359	intergenic	CC2D1B,ORC1	7.32426	6.2796	-0.809249	0.000277469	0.00168453
chr1	53480345	53480783	promoter	SCP2	7.08146	6.11406	-0.778595	0.00302646	0.00705226
chr1	53791597	53792418	intronic	LRP8	9.9666	8.95523	-0.790542	0.00261276	0.00639203
chr1	54446870	54447697	intergenic	LRRC42,LDLRAD1	7.59789	5.96583	-0.775658	0.00273131	0.00658808
chr1	54518322	54519781	promoter	TMEM59	11.2739	10.2526	-0.923044	0.00347422	0.00773483
chr1	55013295	55014121	promoter	ACOT11	9.4595	8.33201	-0.837836	0.000294278	0.00174067
chr1	59165261	59166187	promoter	MYSM1	9.43252	8.47807	-0.859923	0.000280367	0.00169603
chr1	59369006	59370095	intergenic	LINC01135,LINC01358	10.3539	9.60595	-0.818322	0.00199984	0.00538684
chr1	59761990	59763083	promoter	FGGY	10.7499	10.0197	-0.821951	0.00253171	0.00626255
chr1	60224835	60225532	intronic	FGGY	8.19115	7.60344	-0.822647	0.00110646	0.00372357
chr1	61542472	61543111	promoter	NFIA	9.23679	8.39061	-0.771964	0.000431903	0.00213524
chr1	61543529	61543965	intronic	NFIA	8.9751	8.03545	-0.88916	0.00294944	0.00693047
chr1	61545592	61545854	intronic	NFIA	7.74692	6.90429	-0.928093	0.000992784	0.00348349
chr1	61687268	61687771	intronic	NFIA	7.60426	6.37942	-0.848798	0.0021853	0.00570015
chr1	63832838	63833869	promoter	ALG6	10.161	9.38843	-0.782561	0.000414053	0.00208585
chr1	64140068	64140596	intergenic	PGM1,ROR1	7.785	6.65208	-0.800588	0.00308557	0.00714452
chr1	65329672	65330238	intronic	JAK1	7.54651	6.58874	-0.982051	0.00147396	0.00446096
chr1	65431544	65432718	promoter	JAK1	10.6007	9.80124	-0.82553	0.000142594	0.00121206
chr1	65885397	65886938	promoter	LEPROT	11.7728	11.0881	-0.862841	0.000988643	0.00347689
chr1	66797339	66798226	promoter	PDE4B	8.38101	7.81725	-0.783668	0.000319731	0.00181338
chr1	66801578	66802142	intronic	PDE4B	8.36274	7.65623	-0.905152	0.00117378	0.0038617
chr1	67390181	67391463	promoter	MIER1,WDR78	11.4456	10.776	-0.792531	0.0002906	0.00172884
chr1	67395573	67396617	promoter	MIER1	10.916	10.1592	-0.828769	5.22933e-05	0.000758576
chr1	67895616	67896986	promoter	SERBP1	10.725	10.0921	-0.787826	0.000389297	0.00201901
chr1	68027378	68027874	intergenic	SERBP1,GADD45A	7.93729	7.09876	-0.787026	0.00017733	0.00135013
chr1	68305965	68306608	ncRNA_intronic	GNG12-AS1	8.17202	7.11407	-0.940177	0.000150124	0.00123912
chr1	68698002	68698683	promoter	WLS	8.73909	8.129	-0.772048	0.000152944	0.00125002
chr1	68772988	68774084	intergenic	WLS,RPE65	7.99477	6.60915	-0.81767	0.00037612	0.00198073
chr1	68896832	68897494	exonic	RPE65	7.70017	6.57194	-0.829766	4.0757e-05	0.000678154
chr1	68898958	68900937	intronic	RPE65	8.30206	7.92694	-0.957737	7.38965e-05	0.000891715
chr1	68915435	68916149	promoter	RPE65	9.49536	8.15313	-0.991784	0.000272186	0.0016683
chr1	68921805	68922697	intergenic	RPE65,DEPDC1	7.88219	7.13167	-0.780095	0.00155419	0.00461114
chr1	69443367	69444435	intergenic	DEPDC1-AS1,LRRC7	8.71026	7.6165	-0.822022	0.000582284	0.00253888
chr1	70670794	70671920	promoter	LRRC40	10.2171	9.50488	-0.832943	5.02222e-06	0.000357201
chr1	70686835	70687825	exonic	SRSF11	10.2595	9.62263	-0.883502	4.95377e-05	0.000739759
chr1	70876213	70877382	promoter	CTH	11.1491	10.4972	-0.84434	7.74439e-05	0.000909438
chr1	70926706	70927507	intergenic	CTH,LOC101927244	7.64599	6.64612	-0.798732	3.92573e-05	0.000669801
chr1	71546200	71547197	promoter	ZRANB2	10.0003	9.50418	-0.815968	5.92404e-05	0.000797964
chr1	74663281	74664336	promoter	FPGT,FPGT-TNNI3K	10.2759	9.82207	-0.796923	4.02828e-06	0.00032788
chr1	75178361	75179033	intronic	CRYZ	8.01925	7.25358	-0.959705	3.30866e-06	0.000318066
chr1	75198195	75199694	promoter	TYW3	10.4679	10.051	-0.796945	2.86911e-05	0.000594822
chr1	76251343	76252498	promoter	RABGGTB	10.3378	9.7486	-0.798084	3.81948e-05	0.0006637
chr1	76672692	76673436	intronic	ST6GALNAC3	7.0302	6.18863	-0.805177	0.000393724	0.00203297
chr1	77353505	77354076	intronic	ST6GALNAC5	7.36346	6.20443	-0.872411	0.00168384	0.00484594
chr1	77979929	77980807	intronic	AK5	8.27051	7.2758	-0.853306	0.00013126	0.00116523
chr1	78004948	78005825	intronic	AK5	8.69469	7.51637	-0.857814	2.79723e-05	0.00058926
chr1	78109093	78109583	intronic	ZZZ3	7.89614	6.52507	-1.23274	0.000659185	0.00273142
chr1	78223309	78223642	intronic	USP33	7.37877	6.31115	-0.945549	0.000524067	0.0023905
chr1	78224693	78225880	promoter	USP33	10.1036	9.40791	-0.835193	5.39549e-05	0.000765449
chr1	78245094	78246002	promoter	FAM73A	9.36154	8.47804	-0.902319	1.25494e-05	0.000447568
chr1	78443806	78445373	promoter	FUBP1	11.0297	10.3958	-0.775721	0.000181941	0.00136494
chr1	79083214	79083763	intergenic	PTGFR,IFI44L	8.1243	7.62031	-0.819776	3.33128e-06	0.000318066
chr1	79115300	79115658	promoter	IFI44	7.03521	6.50495	-0.792628	0.000646705	0.0026997
chr1	81762235	81762828	intergenic	LOC101927412,LOC101927434	7.19355	6.21542	-1.16218	0.000136219	0.00118768
chr1	82929949	82931180	intergenic	ADGRL2,LINC01361	8.35411	8.02803	-0.792706	0.000154415	0.00125578
chr1	84568890	84569596	intronic	PRKACB	8.27984	7.39626	-0.788371	0.000112458	0.00107378
chr1	84971257	84972585	promoter	GNG5	10.866	10.3924	-0.806392	8.87267e-06	0.000408937
chr1	85086153	85086998	promoter	LINC01461	9.44418	8.74792	-0.80819	1.13575e-06	0.00026911
chr1	85155484	85156713	promoter	SSX2IP	11.2461	10.4159	-0.771101	4.57924e-05	0.000713909
chr1	85224368	85225854	intergenic	SSX2IP,LPAR3	9.39851	8.71257	-0.857136	5.0215e-06	0.000357201
chr1	85229306	85229868	intergenic	SSX2IP,LPAR3	7.85198	6.78042	-0.910756	0.000345214	0.00189676
chr1	85410368	85411237	intronic	MCOLN2	9.3614	8.77147	-0.92938	4.84283e-05	0.000730924
chr1	85599323	85600030	promoter	MIR4423	8.19823	7.00304	-0.932779	0.000189977	0.00139494
chr1	85741746	85742820	promoter	BCL10	11.5871	10.8245	-0.931699	7.7866e-05	0.000909879
chr1	85746468	85746738	intergenic	LOC646626,DDAH1	7.22529	6.10901	-0.845583	0.000116689	0.00109686
chr1	85872811	85873284	intronic	DDAH1	7.27829	6.47062	-0.871047	0.000235627	0.00154533
chr1	87239924	87240527	intergenic	SH3GLB1,SEP15	7.59976	7.26282	-0.771595	0.000726688	0.00290333
chr1	88646177	88646699	intergenic	LINC01364,PKN2-AS1	7.83346	7.28263	-0.826741	0.000142968	0.00121282
chr1	89149302	89150849	promoter	PKN2	11.2249	10.4792	-0.840625	9.6214e-05	0.000997268
chr1	89313961	89314525	intergenic	PKN2,GTF2B	7.86521	6.75896	-0.915165	0.000276165	0.00168076
chr1	89457979	89459052	promoter	CCBL2,RBMXL1	11.3561	10.7284	-0.799713	0.000812395	0.00309381
chr1	89530287	89531332	promoter	GBP1	8.02999	7.49107	-0.785282	3.91404e-05	0.000669126
chr1	89591602	89592041	promoter	GBP2	7.18209	6.6833	-0.785341	0.00233046	0.00593627
chr1	90185083	90185924	UTR3	LRRC8C	8.10379	6.93171	-0.796672	0.00265755	0.00646358
chr1	90452787	90453176	intergenic	LRRC8D,GEMIN8P4	7.15962	6.31671	-0.823822	0.000181731	0.00136447
chr1	90460187	90461291	promoter	ZNF326	10.8066	10.0212	-0.773603	0.000280523	0.00169617
chr1	91486655	91488187	promoter	ZNF644	10.9101	10.1034	-0.832747	4.88568e-05	0.000734689
chr1	92350903	92352184	promoter	TGFBR3	10.3222	9.56673	-0.799871	0.000505367	0.00234044
chr1	92545531	92546592	promoter	BTBD8	9.32154	8.66973	-0.82851	3.45802e-06	0.000319336
chr1	92764026	92765113	promoter	RPAP2	10.1419	9.35246	-0.81173	0.000233618	0.00154069
chr1	93249827	93251319	intronic	EVI5	10.5499	9.9354	-0.777612	0.000956329	0.00340707
chr1	93270178	93270771	intergenic	EVI5,RPL5	8.11337	7.258	-0.902642	0.000234489	0.00154306
chr1	93645115	93646579	promoter	TMED5	11.3471	10.525	-0.854754	0.000856343	0.00318792
chr1	94309891	94310133	intronic	BCAR3	7.33085	6.46686	-0.772365	0.000225838	0.00151662
chr1	94559956	94560470	intronic	ABCA4	7.30256	6.77746	-0.811217	0.000701658	0.00284315
chr1	94801344	94801775	intergenic	ARHGAP29,ABCD3	7.42361	6.41275	-0.863276	0.0011898	0.00389303
chr1	94882790	94884701	promoter	ABCD3	11.2586	10.4375	-0.78881	0.00116195	0.00383611
chr1	95006727	95008100	promoter	F3	10.3892	9.42364	-0.775615	0.00337314	0.00759049
chr1	95064689	95065387	intergenic	F3,LINC01057	8.08627	7.14634	-0.799835	0.00178645	0.00502657
chr1	95179124	95179637	ncRNA_intronic	LINC01057	7.1605	6.33236	-0.884724	0.00078565	0.00303612
chr1	95330886	95331373	intronic	SLC44A3	7.35938	6.10061	-0.80233	0.00263182	0.00642398
chr1	95349640	95350686	intronic	SLC44A3	8.30692	7.0533	-0.783753	0.00221625	0.00575224
chr1	95507132	95507455	intronic	ALG14	7.24632	6.38838	-0.805061	0.00232301	0.00592362
chr1	95538047	95538985	promoter	ALG14	10.3578	9.75986	-0.808662	0.000378653	0.00198536
chr1	95552226	95553092	intergenic	ALG14,TMEM56	7.85227	7.03357	-0.778203	0.000154383	0.00125578
chr1	95598990	95600002	intronic	TMEM56,TMEM56-RWDD3	9.06258	7.89805	-0.775467	0.00357418	0.0078827
chr1	95637358	95637875	ncRNA_intronic	LOC101928118	7.44068	6.2711	-0.885823	0.0025309	0.00626146
chr1	95698925	95700346	promoter	RWDD3	10.9256	10.175	-0.846528	0.000172555	0.00132763
chr1	95702408	95702633	intronic	RWDD3,TMEM56-RWDD3	7.19069	6.12348	-0.786159	0.000383232	0.00199914
chr1	97922987	97923773	intronic	DPYD	7.53113	6.93908	-0.848938	2.15414e-05	0.00053429
chr1	97927241	97927904	intronic	DPYD	7.43291	6.67176	-0.876722	8.82963e-05	0.000962517
chr1	98385918	98387211	promoter	DPYD	10.2975	9.57277	-1.00827	3.03833e-06	0.000308604
chr1	98853881	98854546	intergenic	LOC729987,SNX7	7.11361	6.6771	-0.8218	6.41565e-05	0.000830326
chr1	99645859	99646458	intergenic	LOC100129620,PLPPR4	7.66063	7.27167	-0.854755	2.15313e-05	0.00053429
chr1	100202548	100203041	intronic	FRRS1	7.51251	6.96276	-0.90697	6.56791e-05	0.000839662
chr1	100231817	100232408	promoter	FRRS1	8.31237	7.36516	-0.936041	0.00019367	0.00140508
chr1	100598021	100599093	promoter	SASS6,TRMT13	10.4313	9.83152	-0.802858	6.50323e-05	0.000835905
chr1	100629472	100630541	intronic	LRRC39	8.32416	7.6634	-0.808869	9.93409e-06	0.000418251
chr1	100714823	100715880	promoter	DBT	10.288	9.67838	-0.781708	0.000143717	0.00121683
chr1	100816746	100818924	promoter	CDC14A	11.0409	10.566	-0.783012	2.4675e-05	0.000563992
chr1	100925053	100925417	intronic	CDC14A	7.89487	7.15389	-0.804913	8.27288e-05	0.000934181
chr1	101577496	101578296	intergenic	LOC102606465,LOC101928370	7.00062	6.34288	-0.772791	0.000571161	0.00251141
chr1	101704287	101704672	promoter	S1PR1	8.11105	7.40516	-0.821935	4.56316e-07	0.000241952
chr1	101774837	101775701	intergenic	S1PR1,LINC01307	8.364	7.74441	-0.814823	6.64205e-06	0.000372838
chr1	101950346	101951020	intergenic	LINC01307,OLFM3	7.9036	7.15084	-0.951199	0.000172494	0.00132761
chr1	102053298	102053892	intergenic	LINC01307,OLFM3	7.01961	6.2286	-0.804855	0.000352171	0.00191479
chr1	103011336	103012383	intergenic	OLFM3,COL11A1	8.20577	7.61192	-0.916801	2.24581e-05	0.000542632
chr1	103571934	103572982	intronic	COL11A1	9.30359	8.68372	-0.885916	6.45599e-07	0.000247487
chr1	103573940	103574632	promoter	COL11A1	9.03864	8.31491	-1.0166	6.3012e-07	0.000247487
chr1	103576176	103576673	intergenic	COL11A1,LOC101928436	7.94291	7.10288	-1.03114	2.34039e-05	0.000553401
chr1	108668092	108668510	intergenic	VAV3-AS1,SLC25A24	8.3685	7.67784	-0.817452	3.196e-05	0.000619295
chr1	108742312	108743800	promoter	SLC25A24	10.0907	9.52765	-0.770921	7.85579e-06	0.000394038
chr1	109102331	109103339	promoter	FAM102B	9.71863	9.05799	-0.836521	1.75725e-05	0.000495636
chr1	109189100	109189945	downstream	HENMT1	9.02701	8.23813	-0.86417	0.000367465	0.00195905
chr1	109288893	109290270	promoter	STXBP3	10.9068	10.1865	-0.787632	4.42832e-05	0.000702506
chr1	109505611	109506518	promoter	CLCC1	9.72099	9.04411	-0.789227	0.000129802	0.00115966
chr1	109618169	109618986	promoter	TAF13	9.54221	8.67642	-0.854445	0.00084623	0.00316372
chr1	109825416	109826334	promoter	PSRC1	10.3508	9.54972	-0.818989	0.00104503	0.00359806
chr1	109941960	109942244	UTR3	PSMA5	7.28248	6.27788	-0.805984	7.46256e-05	0.000895883
chr1	109968531	109969607	promoter	PSMA5	10.6852	9.79973	-0.776548	0.00267266	0.00648778
chr1	110077517	110077903	intergenic	AMIGO1,GPR61	7.91708	6.92686	-0.810976	0.0010031	0.00350667
chr1	110088940	110089242	promoter;downstream	GNAI3;GPR61	7.94079	6.97548	-0.796708	0.00137947	0.00426768
chr1	110158521	110158815	intergenic	GNAT2,AMPD2	7.14845	6.40431	-0.828164	0.00017411	0.00133512
chr1	110460768	110461278	intronic	CSF1	7.36611	6.04193	-0.832422	0.00233683	0.00594619
chr1	110932725	110933062	intronic	SLC16A4	6.88578	6.33718	-0.861875	0.00246334	0.00615873
chr1	110933281	110933948	promoter	SLC16A4	8.16343	7.49546	-0.909008	0.000111921	0.00107108
chr1	111005646	111006118	intergenic	PROK1,CYMP	6.85685	6.2795	-0.828844	0.000277229	0.00168376
chr1	111006187	111006655	intergenic	PROK1,CYMP	7.22834	6.1493	-0.964567	0.000554487	0.00246819
chr1	111422556	111423233	intronic	CD53	7.20488	6.15594	-0.871231	0.00180274	0.00505649
chr1	111742708	111743420	promoter	DENND2D	7.96892	7.21326	-0.799187	0.000427811	0.00212537
chr1	112024290	112024678	downstream	TMIGD3	7.21922	6.61806	-0.811167	0.00133353	0.00418021
chr1	112267778	112268291	UTR3	FAM212B	8.12582	7.1234	-0.799249	0.00272601	0.00657947
chr1	112275944	112276603	intronic	FAM212B	7.37938	6.54285	-0.811278	3.74405e-05	0.000657655
chr1	112938489	112939387	promoter	CTTNBP2NL	9.86297	9.08515	-0.878727	0.000461987	0.00221727
chr1	113247219	113248260	promoter	RHOC	9.88034	9.24205	-0.819208	0.000300067	0.0017607
chr1	113249329	113250288	promoter	RHOC	10.0473	9.35173	-0.78404	1.96701e-05	0.000515232
chr1	113257429	113258672	promoter	PPM1J	10.7311	9.80457	-0.800158	0.000486478	0.00228643
chr1	113423598	113423934	intergenic	LINC01356,SLC16A1	8.0936	7.05877	-0.87682	0.00056925	0.00250692
chr1	113584941	113585787	ncRNA_intronic	LOC100996251	8.24351	7.20777	-0.899733	0.000304567	0.00177126
chr1	113615217	113616443	promoter	LRIG2	10.8612	10.0597	-0.82064	0.000597581	0.00257794
chr1	114354044	114355400	promoter	RSBN1	11.129	10.4373	-0.775699	0.00088608	0.00325432
chr1	114414176	114414638	promoter	PTPN22	7.40372	6.51365	-0.914937	0.000678512	0.00278427
chr1	114446937	114448328	promoter	AP4B1,DCLRE1B	11.6203	10.8841	-0.8163	0.000829685	0.00312772
chr1	114825433	114825782	intergenic	SYT6,TRIM33	7.33	6.3716	-0.849714	0.000189225	0.00139321
chr1	115052790	115054310	promoter	TRIM33	10.5757	9.82723	-0.832291	7.11278e-05	0.000874545
chr1	115598875	115599521	intronic	TSPAN2	8.29693	6.84536	-0.897533	0.00281342	0.00671666
chr1	116309965	116310439	intronic	CASQ2	7.36426	6.26056	-0.802529	0.00245814	0.00614916
chr1	116975719	116976809	ncRNA_intronic	LOC101929023	10.2675	9.05266	-0.799972	0.00283115	0.00674287
chr1	117031776	117032349	intergenic	LOC101929023,CD58	7.84446	6.90125	-0.887619	0.00012403	0.00113068
chr1	117046662	117047612	intergenic	LOC101929023,CD58	8.71593	7.8206	-0.850425	0.000219283	0.00149462
chr1	117057565	117058222	intronic	CD58	7.30403	6.1695	-0.805414	0.000790373	0.00304601
chr1	117112474	117113905	promoter	CD58	10.3052	9.60499	-0.822589	1.47279e-05	0.000469176
chr1	117117285	117117527	UTR3	IGSF3	7.037	6.23442	-0.88236	0.000907872	0.00329647
chr1	117513953	117515188	intronic	PTGFRN	9.06302	7.8841	-0.921509	6.57733e-05	0.000839966
chr1	117602053	117603585	promoter	TTF2	10.5633	9.83946	-0.805927	0.000733304	0.00291839
chr1	117663951	117665164	promoter	TRIM45	11.0026	10.3857	-0.834646	0.000456379	0.00220065
chr1	117906386	117906916	intergenic	LINC01525,MAN1A2	7.98541	7.07367	-0.826878	6.72792e-05	0.00085059
chr1	117935316	117935872	intronic	MAN1A2	7.47475	6.59158	-0.832858	0.000395398	0.00203692
chr1	118471453	118472802	promoter	GDAP2,WDR3	10.525	9.87131	-0.836129	0.000100838	0.00101916
chr1	120092300	120092664	intergenic	HSD3B1,HSD3BP4	6.99049	6.24302	-0.785321	0.00140178	0.00431557
chr1	120557495	120558368	intronic	NOTCH2	7.94646	7.06037	-0.81408	0.000373816	0.0019726
chr1	120838101	120839016	promoter	FAM72B	10.5256	9.9962	-0.865988	0.00434456	0.00898675
chr1	120905662	120906442	promoter	HIST2H2BA	7.11312	6.46487	-0.90807	0.00127559	0.00406935
chr1	120925178	120925759	downstream	FCGR1B	7.65725	6.68267	-0.884941	7.33318e-05	0.000888101
chr1	143913099	143913916	promoter	FAM72C,FAM72D	10.4789	9.95828	-0.940551	0.003043	0.00707533
chr1	145096153	145096737	promoter	SEC22B	9.19064	8.1445	-0.870262	0.000147634	0.00123211
chr1	145293067	145293615	promoter	NBPF10	7.888	6.99065	-0.780582	0.000870579	0.00321973
chr1	145437621	145438623	promoter	TXNIP	9.76987	8.93984	-0.781846	0.00312518	0.00720783
chr1	145470177	145470793	promoter	ANKRD34A,POLR3GL	9.73917	8.9025	-0.842468	0.00283994	0.00675672
chr1	145476735	145477758	promoter	LIX1L	10.4505	9.4383	-0.854252	0.00239856	0.00604659
chr1	145542398	145543337	UTR3	ITGA10	9.58507	8.77715	-0.83124	0.00232564	0.00592922
chr1	145574836	145576408	promoter	PIAS3	10.8268	9.92443	-0.779988	0.00264397	0.00644303
chr1	146373404	146373858	ncRNA_intronic	NBPF25P	7.1155	6.27078	-0.851096	0.000968414	0.00343499
chr1	146713918	146715298	promoter	CHD1L	10.2937	9.56511	-0.775104	0.000386897	0.0020125
chr1	147141557	147143133	promoter	ACP6	9.94785	9.1724	-0.793773	0.000505262	0.00234035
chr1	147400237	147400933	promoter	GPR89B	9.1377	8.11108	-0.81088	0.00317715	0.00728298
chr1	147993710	147994857	promoter	RNVU1-19	9.20553	7.10978	-1.53263	0.00145908	0.00442852
chr1	148000171	148001018	intronic	NBPF8	8.89225	7.33789	-1.17406	0.000148277	0.00123401
chr1	149899332	149900415	promoter	SF3B4	9.56694	8.69267	-0.776643	0.00233077	0.00593645
chr1	150132629	150132983	promoter	LOC105371433	6.94291	6.20752	-0.795212	0.00438153	0.00903664
chr1	150158982	150159976	intergenic	LOC105371433,ANP32E	7.58482	6.49383	-0.783664	0.00285099	0.00677285
chr1	150228308	150228629	promoter	CA14	7.21092	6.12212	-0.786369	0.0022554	0.00581673
chr1	150949785	150950111	intergenic	CERS2,ANXA9	7.84132	7.07118	-0.779191	0.000489621	0.00229681
chr1	151162105	151162891	promoter	VPS72	8.94549	7.91827	-0.771818	0.00100872	0.00351858
chr1	151319143	151320229	promoter	GBAT2	10.2681	9.37537	-0.787881	0.00353578	0.00782588
chr1	151416216	151416860	intronic	POGZ	7.48469	6.2799	-0.775477	0.00180636	0.00506267
chr1	151519490	151520235	intronic	TUFT1	8.441	6.84582	-0.787888	0.00321203	0.00734174
chr1	151881647	151882655	promoter	THEM4	10.3161	9.51399	-0.79349	0.00150231	0.0045112
chr1	152020038	152021207	intergenic	S100A11,LOC100131107	9.92974	9.40201	-0.844403	0.000895087	0.00327129
chr1	152515913	152516837	intergenic	CRCT1,LCE3E	8.25447	7.28822	-0.787343	0.00201629	0.00541869
chr1	152969121	152969795	intergenic	SPRR1A,SPRR3	7.47293	6.4935	-0.855794	1.61315e-05	0.000479674
chr1	153005243	153005822	UTR3	SPRR1B	7.66152	6.8073	-0.856983	0.000231279	0.00153404
chr1	153605941	153607110	promoter	CHTOP,S100A13	10.5941	9.773	-0.772152	0.00266953	0.00648318
chr1	153630898	153631769	promoter	SNAPIN	9.50743	8.74669	-0.781224	0.00151371	0.00453163
chr1	153721862	153722289	intronic	INTS3	7.98994	7.18519	-0.798112	0.00170049	0.00487789
chr1	153755693	153756686	intergenic	SLC27A3,LOC343052	9.31865	8.53707	-0.802068	0.00117648	0.00386569
chr1	153930479	153931430	promoter	CRTC2	10.5955	9.72166	-0.805785	0.00322391	0.00736059
chr1	155196355	155197983	promoter	GBAP1	10.5762	9.81554	-0.809422	0.00412105	0.00867239
chr1	155618280	155618688	intergenic	MSTO1,YY1AP1	7.24696	6.36791	-0.877293	0.0024623	0.00615705
chr1	156426205	156427705	intergenic	C1orf61,MEF2D	11.1871	10.1415	-0.793447	0.00453507	0.00925134
chr1	156710453	156711524	promoter	MRPL24	10.5235	9.57832	-0.797256	0.0026234	0.00640945
chr1	156774254	156774827	downstream	SH2D2A	8.21873	7.20984	-0.856259	0.000342011	0.00188754
chr1	156786387	156786899	promoter	SH2D2A	8.14505	7.01243	-0.813417	0.000990802	0.00348075
chr1	157015015	157016350	promoter	ARHGEF11	10.3998	9.63397	-0.807497	0.000650599	0.00271067
chr1	157972320	157973030	intronic	KIRREL	8.54697	7.32308	-0.928712	6.67642e-06	0.000372838
chr1	158094763	158095232	intergenic	KIRREL,LOC646268	8.44986	7.73459	-0.807559	0.000744953	0.00294403
chr1	159046280	159047492	promoter	AIM2	8.26035	7.29496	-0.774536	0.00155615	0.00461389
chr1	159083474	159084320	intergenic	AIM2,CADM3	7.22927	6.60853	-0.81843	1.12757e-06	0.00026911
chr1	159116615	159117230	intergenic	AIM2,CADM3	7.20177	6.62252	-0.778572	0.000151922	0.0012458
chr1	159750282	159751432	promoter	DUSP23	11.0849	10.384	-0.796397	0.000700772	0.00284219
chr1	159861355	159861715	intronic	CFAP45	8.05831	6.92942	-0.89995	0.000283808	0.00170602
chr1	159915253	159915935	promoter	IGSF9	9.29557	8.30991	-0.870333	0.000878842	0.00323715
chr1	160312452	160313630	promoter	COPA,NCSTN	9.56968	8.77126	-0.815943	0.000276491	0.00168232
chr1	161014725	161016214	promoter	USF1	10.2423	9.51841	-0.794434	0.000292819	0.00173551
chr1	161039353	161040039	promoter	ARHGAP30	8.58108	7.54276	-0.847941	0.000536569	0.00242528
chr1	161089375	161089924	promoter	NIT1	7.92469	6.91145	-0.790612	0.00165713	0.00480165
chr1	161101882	161103131	promoter	DEDD	10.8527	9.9585	-0.907045	0.000318062	0.00180945
chr1	161154976	161156067	intergenic	B4GALT3,ADAMTS4	9.21154	8.2765	-0.876781	0.00107793	0.00366417
chr1	161162343	161162642	intronic	ADAMTS4	7.41593	6.39671	-0.967725	0.00219264	0.00571459
chr1	161171132	161172511	promoter	NDUFS2	10.2953	9.5333	-0.80442	0.00120093	0.00391699
chr1	161179592	161179973	exonic	NDUFS2	7.59015	6.70505	-0.777707	0.000256547	0.00161612
chr1	161195317	161196087	promoter	TOMM40L	10.2313	9.37625	-0.874289	0.00349335	0.00776527
chr1	161275637	161276435	exonic	MPZ	8.97663	7.96296	-0.876699	9.65031e-05	0.000998883
chr1	161719268	161720296	promoter	DUSP12	9.682	8.91558	-0.791353	0.00145154	0.00441243
chr1	163291094	163292149	promoter	NUF2,RGS5	9.95484	9.29634	-0.780794	2.99336e-05	0.000604501
chr1	164527807	164528806	promoter	PBX1	10.6034	10.0014	-0.919175	0.00113877	0.00378908
chr1	165665756	165666181	intronic	ALDH9A1	8.16463	7.32067	-0.835061	0.00138626	0.00428198
chr1	165666971	165668187	promoter	ALDH9A1	9.84269	9.32016	-0.816908	8.19379e-06	0.000401276
chr1	166559359	166559971	intergenic	FAM78B,FMO9P	7.37891	6.06264	-0.934326	0.00133854	0.00419086
chr1	166808045	166809499	promoter	POGK	10.7442	10.0319	-0.801612	7.11296e-05	0.000874545
chr1	166879648	166880026	intergenic	TADA1,ILDR2	7.39555	6.27828	-0.803551	0.000873335	0.0032258
chr1	167522383	167523541	promoter	CREG1	10.3333	9.55514	-0.836941	0.000152446	0.00124844
chr1	167904745	167906518	promoter	DCAF6,MPC2	11.7411	10.9739	-0.812923	0.00054689	0.00245129
chr1	168147678	168148813	promoter	TIPRL	10.616	9.84677	-0.835873	0.000310738	0.00178924
chr1	169078953	169079278	intronic	ATP1B1	8.29716	7.05662	-0.938693	0.000458487	0.00220661
chr1	169336500	169337892	promoter	NME7	10.2699	9.43791	-0.846916	0.000235524	0.00154533
chr1	169444898	169445515	intronic	SLC19A2	7.94156	6.64704	-0.868018	0.00137524	0.0042605
chr1	169452735	169453187	intronic	SLC19A2	8.65639	7.41412	-0.871949	0.00359047	0.00790815
chr1	169968387	169969059	intronic	KIFAP3	7.65593	6.63427	-0.879641	1.81861e-05	0.000500364
chr1	170043223	170044251	promoter	KIFAP3	10.3539	9.73371	-0.829518	0.000158867	0.00127331
chr1	171282734	171283482	promoter	FMO4	10.0056	9.12661	-0.943168	0.000414438	0.00208673
chr1	171575526	171576239	intergenic	PRRC2C,MYOC	7.25637	6.48889	-0.810971	0.000105978	0.00104448
chr1	171622992	171624070	promoter	MYOC	8.28667	7.48656	-0.936652	1.01896e-05	0.000424651
chr1	171710470	171711977	promoter	VAMP4	10.4304	9.80317	-0.821625	2.28224e-06	0.000299676
chr1	171750070	171751110	promoter	METTL13	11.2248	10.4826	-0.877327	0.00040399	0.00205984
chr1	171867992	171868736	intronic	DNM3	8.14793	7.41257	-0.853299	5.80226e-06	0.00036774
chr1	173091701	173092942	intergenic	TNFSF18,TNFSF4	8.92002	8.48349	-0.799272	2.39192e-05	0.000560598
chr1	173683852	173684763	promoter	KLHL20	9.08381	8.56991	-0.810391	7.5446e-06	0.000388421
chr1	173793174	173794469	promoter	DARS2	10.6532	9.90377	-0.913578	8.59323e-05	0.000950003
chr1	173974102	173974561	intergenic	RC3H1,LOC102724601	6.94257	6.26781	-0.811188	0.00301683	0.00703475
chr1	173992545	173992982	intergenic	RC3H1,LOC102724601	8.588	7.61539	-0.825772	0.000551031	0.00245992
chr1	174128043	174129608	promoter	LOC102724601	11.2111	10.4736	-0.855422	0.000159829	0.00127702
chr1	174186869	174187599	intronic	RABGAP1L	8.45283	7.22694	-0.999637	3.38953e-05	0.000636012
chr1	174911709	174912638	ncRNA_intronic	LOC101928696	8.44526	7.46736	-0.861937	0.000325973	0.00183483
chr1	174933512	174934018	promoter	RABGAP1L	7.31751	6.53651	-0.853229	0.000895279	0.00327129
chr1	174959498	174960102	UTR3	RABGAP1L	7.57999	6.67001	-0.832105	0.000394001	0.00203337
chr1	178006622	178007410	promoter	LOC730102	9.21917	8.51735	-0.873903	4.20271e-05	0.000686977
chr1	178111433	178112273	intronic	RASAL2	8.09035	7.23473	-0.770361	0.000144365	0.00121896
chr1	178115256	178115622	intronic	RASAL2	7.18625	6.2043	-0.856192	0.000714966	0.00287415
chr1	178986047	178986814	intergenic	RALGPS2,FAM20B	8.60213	7.77505	-0.866836	2.79265e-05	0.00058926
chr1	178994692	178995951	promoter	FAM20B	11.0382	10.2415	-0.791528	2.93004e-06	0.000307211
chr1	179048349	179048642	intergenic	FAM20B,TOR3A	7.51715	6.73204	-0.844981	6.93739e-05	0.000865293
chr1	179261496	179261918	promoter	SOAT1	8.07052	6.96665	-0.817988	0.00034706	0.00190035
chr1	179262431	179263395	promoter	SOAT1	10.3383	9.68044	-0.769027	9.70029e-05	0.0010009
chr1	179334545	179335647	promoter	AXDND1	9.34553	8.83093	-0.823354	3.80186e-06	0.000323745
chr1	179555273	179556014	intergenic	NPHS2,TDRD5	8.32791	7.30086	-0.961094	1.57288e-07	0.000241952
chr1	179560556	179561422	promoter	TDRD5	8.78353	7.38819	-0.877052	0.000302157	0.00176376
chr1	179846793	179847159	promoter	TOR1AIP2	8.92333	8.0335	-0.915023	0.000114299	0.00108309
chr1	179850987	179852560	promoter	TOR1AIP1	11.4962	10.74	-0.829044	0.000360915	0.00194052
chr1	179923112	179924677	promoter	CEP350	10.9781	10.3247	-0.81425	0.000394432	0.00203445
chr1	180484979	180485455	intergenic	ACBD6,OVAAL	7.64819	6.64625	-0.826135	0.000404382	0.00206055
chr1	180600809	180601908	promoter	XPR1	10.8191	10.1276	-0.781613	0.000557363	0.0024745
chr1	180943197	180943857	UTR3	STX6	8.12869	6.59586	-0.889491	0.000801503	0.00306815
chr1	181998308	181999539	intergenic	CACNA1E,ZNF648	11.2647	10.4365	-0.919088	0.000273703	0.00167115
chr1	182038105	182038636	intergenic	ZNF648,LINC01344	7.99388	6.70161	-0.853521	2.81522e-05	0.000591134
chr1	182089467	182090788	intergenic	ZNF648,LINC01344	9.8582	8.72209	-0.792081	0.00353478	0.00782542
chr1	182113013	182113891	intergenic	ZNF648,LINC01344	9.31686	8.7846	-0.831329	0.00393757	0.00841028
chr1	182118468	182119377	intergenic	ZNF648,LINC01344	8.14819	7.32881	-0.884904	0.000346988	0.00190035
chr1	182228232	182228979	ncRNA_intronic	LINC01344	8.46997	7.62454	-0.841769	4.9177e-05	0.0007377
chr1	182363283	182363541	promoter	GLUL	7.1066	6.18297	-1.01191	0.00121818	0.0039543
chr1	182365816	182366232	downstream	TEDDM1	8.0982	7.15936	-0.833642	0.000594378	0.00256936
chr1	182755838	182756133	intergenic	RGS8,NPL	7.21593	6.26836	-0.777608	0.000466051	0.00222823
chr1	182931659	182932124	intergenic	SHCBP1L,LAMC1	7.96349	7.26502	-0.789385	0.00144074	0.00439033
chr1	183279787	183281242	intronic	NMNAT2	9.48734	7.91793	-0.936394	0.000905662	0.0032916
chr1	183439278	183439604	promoter	SMG7-AS1	8.33088	7.50846	-0.789296	0.00093999	0.00336904
chr1	183774027	183774783	promoter	RGL1	8.73214	8.04926	-0.786217	0.000995451	0.00348906
chr1	183925572	183926212	intronic	COLGALT2	7.50378	6.72666	-0.800524	0.00314524	0.00723849
chr1	183994089	183994809	intronic	COLGALT2	7.4775	6.61495	-0.812671	0.00171934	0.00491105
chr1	184723252	184724841	promoter	EDEM3	11.6152	10.8551	-0.897284	0.000325464	0.00183327
chr1	184951095	184951614	intergenic	FAM129A,RNF2	7.17565	6.39399	-0.781373	8.6297e-05	0.000951471
chr1	185125374	185126803	promoter	TRMT1L	11.6173	11.0615	-0.826308	9.32557e-05	0.000984609
chr1	185285224	185287396	promoter	IVNS1ABP	11.5666	10.9175	-0.777497	0.00014964	0.0012376
chr1	185362357	185363202	intergenic	GS1-279B7.1,LINC01350	7.10158	6.22174	-0.78059	8.65998e-06	0.000407483
chr1	185378900	185379706	intergenic	GS1-279B7.1,LINC01350	8.475	7.67159	-0.840224	0.000122996	0.00112569
chr1	185614629	185615941	intergenic	LINC01350,HMCN1	8.83398	8.25231	-0.810692	0.000101151	0.00101993
chr1	186482384	186483138	intergenic	MIR548F1,PTGS2	9.09016	7.98378	-0.939458	0.00117646	0.00386569
chr1	187450655	187451270	intergenic	LINC01037,NONE	6.9925	6.62298	-0.80967	8.35404e-05	0.00093746
chr1	192485832	192486354	intergenic	RGS21,RGS1	7.38713	6.68145	-0.943109	0.000339603	0.00188005
chr1	192578162	192578685	intergenic	RGS1,RGS13	7.62295	6.48116	-1.06129	0.000107846	0.00105479
chr1	192678511	192679115	intergenic	RGS13,MIR4426	7.70214	6.95277	-0.840927	7.25259e-05	0.000882508
chr1	192775038	192775282	intergenic	MIR4426,RGS2	7.46299	6.65523	-0.895347	7.45048e-05	0.000895477
chr1	192776590	192776972	promoter	RGS2	7.39872	6.76459	-0.84616	9.59693e-06	0.000411693
chr1	193084750	193085402	intergenic	GLRX2,CDC73	8.14464	7.1678	-0.912692	5.15126e-05	0.000752774
chr1	193090634	193091858	promoter	CDC73	11.124	10.4748	-0.826289	5.66734e-05	0.000781988
chr1	193527559	193528236	intergenic	LINC01031,NONE	6.93374	6.45627	-0.82863	3.22744e-05	0.000622688
chr1	196568132	196568897	intronic	KCNT2	7.48421	6.59241	-0.88407	0.000301237	0.00176346
chr1	196620736	196621318	promoter	CFH	7.06837	6.81238	-0.870243	1.84642e-05	0.000502917
chr1	197115224	197116275	promoter	ASPM	9.56065	8.99206	-0.776618	4.06639e-05	0.00067742
chr1	197169912	197171311	promoter	CRB1	11.0011	10.5658	-0.809472	5.53813e-05	0.00077295
chr1	197433107	197433657	intronic	CRB1	7.87942	7.11826	-0.845961	9.37203e-06	0.000410642
chr1	197871418	197872488	promoter	C1orf53	10.4647	9.88878	-0.81707	1.49269e-05	0.000470795
chr1	198125811	198127011	promoter	NEK7	10.523	9.97645	-0.815102	3.90047e-06	0.000325835
chr1	198127916	198128603	intronic	NEK7	9.6738	8.96879	-0.912385	3.66452e-06	0.000321642
chr1	198525899	198526480	intergenic	ATP6V1G3,PTPRC	7.50674	6.44843	-0.895134	0.000144213	0.00121873
chr1	198650923	198651536	intronic	PTPRC	7.87101	7.20359	-0.795821	0.00050506	0.00234035
chr1	198745683	198746214	intergenic	PTPRC,MIR181A1HG	7.27625	6.70826	-0.870897	0.000178252	0.00135431
chr1	198906303	198906907	promoter	MIR181A1HG	8.43024	7.8735	-0.871996	0.000168961	0.00131456
chr1	199653827	199654287	intergenic	LINC01221,NR5A2	6.99857	6.30161	-0.831717	4.37802e-05	0.000699143
chr1	199692472	199693127	intergenic	LINC01221,NR5A2	7.19939	6.54579	-0.867094	0.000176087	0.00134491
chr1	200638444	200639757	promoter	LOC101929224	11.1789	10.5304	-0.807028	6.96286e-05	0.000867241
chr1	200693183	200693855	intergenic	LOC101929224,CAMSAP2	7.30973	6.45271	-0.918915	0.000432919	0.00213767
chr1	200988544	200988875	intronic	KIF21B	8.21126	7.25629	-0.793254	0.000752883	0.00296238
chr1	201083168	201084150	promoter	ASCL5	9.53399	8.70091	-0.805466	1.25992e-05	0.000447568
chr1	201417197	201417878	intergenic	TNNI1,PHLDA3	8.64429	7.57714	-0.842636	0.000525522	0.00239492
chr1	201857284	201858311	promoter	SHISA4	9.93576	8.85525	-0.836851	7.10088e-05	0.000874308
chr1	202310756	202311547	promoter	UBE2T	9.29004	8.32264	-0.821899	0.00417378	0.00875081
chr1	202857482	202858582	promoter	RABIF	10.258	9.34029	-0.805991	0.0024859	0.00619124
chr1	202921768	202922351	intronic	ADIPOR1	7.77063	6.93007	-0.822137	0.000537438	0.00242664
chr1	203291843	203292278	intergenic	BTG2,FMOD	8.81746	7.72761	-0.800897	0.000307068	0.00177887
chr1	203738571	203739151	promoter	LAX1	7.79108	6.75853	-0.81118	0.000387554	0.00201401
chr1	206137714	206138495	promoter	FAM72A,FAM72C	10.2869	9.39513	-0.923029	0.00288713	0.00682872
chr1	206753195	206753667	intronic	RASSF5	7.88178	6.95683	-0.831366	0.0017665	0.00499274
chr1	206807666	206807970	promoter	DYRK3	7.17721	6.64069	-0.808128	0.00181197	0.00507314
chr1	207180526	207181157	intergenic	FCAMR,C1orf116	8.29791	6.79202	-0.917746	0.000823887	0.0031166
chr1	207237796	207238469	exonic	PFKFB2	8.47315	7.53944	-0.777932	0.000800497	0.00306773
chr1	207999095	207999559	intergenic	C1orf132,CD34	8.82066	7.9555	-0.83458	0.000993946	0.00348607
chr1	208001928	208002254	intergenic	C1orf132,CD34	8.23976	7.33172	-0.859183	0.000861808	0.00320172
chr1	208231893	208233097	intronic	PLXNA2	8.97341	7.59568	-0.799747	0.00244189	0.00612377
chr1	209920850	209921581	intergenic	LOC101930114,TRAF3IP3	9.61485	8.88171	-0.81647	5.37507e-05	0.00076455
chr1	209942485	209943273	intronic	TRAF3IP3	8.38634	7.81416	-0.838444	1.31064e-05	0.000452046
chr1	210468278	210468762	intergenic	SERTAD4,HHAT	7.30672	6.56296	-0.877645	0.000566549	0.00250037
chr1	210501793	210502897	promoter	HHAT	8.95979	8.66361	-0.78638	2.06729e-05	0.000525711
chr1	210566765	210567512	intronic	HHAT	8.79022	7.87327	-0.782466	0.00105367	0.00361616
chr1	211307151	211307905	promoter	KCNH1	9.27381	8.31686	-0.865617	0.000363608	0.00194797
chr1	211687313	211687818	intergenic	RD3,SLC30A1	8.09172	7.14822	-0.860342	0.000171863	0.00132479
chr1	211854071	211854700	intergenic	NEK2,LPGAT1	8.45264	7.30576	-0.846593	0.000649086	0.00270643
chr1	211959105	211959603	intronic	LPGAT1	7.59236	5.95258	-0.879982	0.00299008	0.00699489
chr1	212185324	212185664	intronic	INTS7	7.17952	6.13839	-0.901293	0.000206593	0.00145217
chr1	212208069	212209402	promoter	DTL,INTS7	10.9931	10.2495	-0.839753	0.000500659	0.00232835
chr1	212392952	212393669	ncRNA_intronic	LOC101929541	8.33391	7.00621	-0.834833	0.00123058	0.00397969
chr1	212398671	212399613	ncRNA_exonic	LOC101929541	7.70609	6.7136	-0.83086	0.00030667	0.00177824
chr1	212411950	212412426	ncRNA_exonic	LOC101929541	8.03154	6.61133	-0.980728	0.00103571	0.00357698
chr1	212457974	212459972	promoter	PPP2R5A	11.9694	11.1371	-0.794434	0.00111679	0.00374581
chr1	212587527	212588605	promoter	TMEM206	9.38277	8.68119	-0.771983	0.000200521	0.00143053
chr1	212606005	212607043	promoter	NENF	9.55688	8.78939	-0.84328	7.19151e-05	0.000878729
chr1	212844547	212845055	intergenic	FAM71A,BATF3	7.09305	6.16467	-0.829589	0.000437715	0.0021503
chr1	213030872	213032466	promoter	FLVCR1	10.9402	10.0224	-0.830429	8.30098e-05	0.000935985
chr1	213188423	213189388	promoter	ANGEL2	10.1784	9.58606	-0.907416	8.85728e-05	0.000963398
chr1	214724247	214725977	promoter	PTPN14	10.6426	9.86395	-0.859298	5.57993e-05	0.000775361
chr1	216923412	216923756	intronic	ESRRG	7.02137	6.42537	-0.867143	0.000120704	0.00111672
chr1	217204956	217205541	intronic	ESRRG	7.72979	6.50011	-0.895644	0.000452735	0.00219044
chr1	217251234	217252073	intronic	ESRRG	7.34231	6.82482	-0.808946	2.22534e-06	0.000299434
chr1	217964426	217965084	intronic	SPATA17	7.47572	6.78384	-0.988655	0.00339267	0.00762259
chr1	218083851	218084713	ncRNA_intronic	LINC00210	8.38189	7.68915	-0.824625	3.02479e-05	0.000606906
chr1	218566070	218566603	intronic	TGFB2	7.35222	5.98916	-0.80057	0.00030757	0.0017801
chr1	218838561	218839013	ncRNA_intronic	MIR548F3	7.52753	6.60753	-0.853266	0.00286097	0.00678934
chr1	218990466	218991611	ncRNA_intronic	MIR548F3	8.85189	7.6868	-0.952901	0.000895203	0.00327129
chr1	219559088	219559684	intergenic	LYPLAL1,LOC102723886	7.61208	6.63407	-0.790348	0.000145468	0.00122358
chr1	219662808	219663509	ncRNA_intronic	LOC102723886	8.45264	7.25595	-0.920212	0.000901608	0.00328351
chr1	220101250	220102922	promoter	SLC30A10	9.28697	8.20923	-0.802517	0.000273134	0.00166974
chr1	220267192	220268240	promoter	IARS2	9.8426	8.99271	-0.8756	1.1108e-05	0.000434469
chr1	222244657	222245483	intergenic	LOC101929771,HHIPL2	7.93861	7.01333	-0.796882	0.000497357	0.00231984
chr1	222546983	222547741	intergenic	LOC101929771,HHIPL2	7.61674	6.85088	-0.851728	0.000163417	0.00129164
chr1	222638255	222639382	intergenic	LOC101929771,HHIPL2	10.1653	9.46777	-0.775928	0.00016278	0.00128904
chr1	222816986	222818303	promoter	MIA3	10.4393	9.64577	-0.823449	0.000234058	0.00154174
chr1	223316078	223316989	promoter	TLR5	9.32264	8.74948	-0.817418	0.000850642	0.00317454
chr1	223952750	223953642	intronic	CAPN2	9.12915	7.9494	-0.83109	0.000777041	0.00301403
chr1	224033013	224034297	promoter	TP53BP2	10.9792	10.0721	-0.802492	8.75526e-05	0.000959297
chr1	224544217	224545405	promoter	CNIH4	10.1748	9.44494	-0.78023	0.000505028	0.00234035
chr1	224685642	224686234	intronic	CNIH3	7.01104	6.40725	-0.782083	0.000222023	0.00150186
chr1	224690881	224691694	intronic	CNIH3	8.68423	7.94682	-0.816707	2.14453e-05	0.000533616
chr1	225615181	225616690	promoter	LBR	10.3739	9.61486	-0.850943	0.000125951	0.00114016
chr1	225632464	225633215	intergenic	LBR,ENAH	8.45568	7.824	-0.796209	0.000705533	0.00285402
chr1	225964987	225966125	promoter	SRP9	10.6106	9.70876	-0.853587	0.00117044	0.00385431
chr1	225997552	225998234	promoter	EPHX1	8.90004	8.28276	-0.835456	0.00102896	0.00356267
chr1	226222089	226222667	intergenic	SDE2,H3F3A	7.71063	6.92742	-0.782422	0.00151268	0.00453004
chr1	226850232	226851099	ncRNA_intronic	ITPKB-IT1	9.8251	8.88071	-0.857163	0.000864447	0.003205
chr1	226867550	226868214	intronic	ITPKB	9.7433	8.59209	-0.809545	0.00460338	0.0093473
chr1	226926900	226927311	promoter	ITPKB	7.81564	6.97915	-0.845764	0.00243469	0.00610881
chr1	227015643	227016198	intergenic	ITPKB,PSEN2	8.18933	7.29677	-0.805641	0.000572024	0.00251331
chr1	227127013	227128399	promoter	ADCK3	11.0996	10.186	-0.790087	0.00332265	0.00751674
chr1	229205890	229206359	intergenic	RHOU,MIR4454	7.84562	6.81771	-0.893158	0.00155322	0.00461075
chr1	229693686	229695117	promoter	ABCB10	10.615	9.70721	-0.804467	0.00223878	0.00578994
chr1	230202363	230204063	promoter	GALNT2	10.9298	10.051	-0.775462	0.000892548	0.00326661
chr1	230991654	230992203	promoter	C1orf198	7.23979	6.30128	-0.781176	2.17953e-05	0.000537429
chr1	231113785	231115183	promoter	ARV1,TTC13	10.8108	9.90237	-0.819619	0.00285268	0.00677525
chr1	231663766	231664802	promoter	TSNAX	10.3584	9.60445	-0.818444	0.00048446	0.00228108
chr1	232279019	232279666	intergenic	TSNAX-DISC1,SIPA1L2	7.29184	6.17237	-0.787141	0.00166825	0.00482067
chr1	232765467	232766733	intergenic	SIPA1L2,LOC101927683	10.6728	9.85749	-0.787119	0.00116258	0.00383769
chr1	233104598	233105127	intronic	NTPCR	7.90925	6.48317	-0.780715	0.00367579	0.00804256
chr1	234613828	234615135	promoter	TARBP1	9.86149	8.9502	-0.799972	0.000247894	0.00158701
chr1	235098842	235099439	ncRNA_intronic	LOC101927851	7.51193	6.72208	-0.861953	0.000548971	0.00245563
chr1	235246273	235247548	intergenic	LOC101927851,TOMM20	9.46262	8.6906	-0.780988	0.0011043	0.00371935
chr1	235291659	235292562	promoter	TOMM20	10.1449	9.2246	-0.805699	0.00120196	0.00391827
chr1	235324021	235325158	promoter	RBM34	9.47808	8.63989	-0.778747	0.00021264	0.00147332
chr1	235530392	235531228	promoter	TBCE	10.1103	9.09922	-0.94727	0.000936011	0.0033612
chr1	235667293	235668828	promoter	B3GALNT2	11.7259	10.9509	-0.803196	0.00105332	0.00361573
chr1	236006676	236007031	intronic	LYST	7.16704	6.1709	-0.794997	0.000677438	0.00278165
chr1	236162640	236163155	intronic	NID1	7.12606	6.09274	-0.861761	0.000923305	0.00333284
chr1	236305257	236306242	promoter	GPR137B	9.58572	8.8122	-0.786197	0.000199239	0.00142614
chr1	236444542	236445919	promoter	ERO1B	10.9133	10.1277	-0.878975	0.000189736	0.00139442
chr1	236916603	236917368	exonic	ACTN2	7.95138	6.73998	-0.889393	0.00140146	0.0043151
chr1	236958141	236959515	promoter	MTR	10.9626	10.305	-0.795981	0.000228519	0.00152547
chr1	237706718	237707313	intronic	RYR2	7.55979	6.20651	-1.0756	0.000112191	0.00107303
chr1	238014361	238014943	intergenic	RYR2,LOC100130331	7.54998	6.61397	-0.93735	9.89071e-06	0.000417041
chr1	238602694	238603320	intergenic	LOC100130331,LINC01139	7.42907	6.3129	-1.0835	0.00014906	0.00123594
chr1	239375873	239376700	intergenic	LINC01139,CHRM3	7.50476	6.60453	-0.833438	5.6141e-06	0.000365416
chr1	239882329	239883488	promoter	CHRM3-AS2	8.70086	7.81469	-0.945444	1.53768e-06	0.000278275
chr1	239901449	239901981	intronic	CHRM3	6.99899	6.23179	-0.84986	3.72366e-05	0.00065571
chr1	240739304	240740010	ncRNA_intronic	MIR1273E	7.42489	6.91949	-0.771976	1.7629e-05	0.000496092
chr1	241429246	241430123	intronic	RGS7	8.04402	7.26754	-0.802338	4.86824e-05	0.000733409
chr1	241682267	241683450	promoter	FH	10.8257	10.2326	-0.811851	0.000217839	0.00148855
chr1	241694533	241695705	promoter	KMO	7.57321	7.07533	-0.785584	4.13571e-05	0.000682637
chr1	242010891	242011775	promoter	EXO1	9.75042	9.18608	-0.821471	3.94802e-05	0.000670715
chr1	242890301	242890902	intergenic	PLD5,LINC01347	7.29763	6.19788	-0.87675	0.000329365	0.00184759
chr1	243417646	243419704	promoter	SDCCAG8	11.8975	11.1841	-0.836305	0.000208998	0.00146216
chr1	243894565	243895164	intronic	AKT3	8.17302	7.11601	-0.905514	0.00017977	0.00135789
chr1	243912015	243912358	intronic	AKT3	7.19711	6.0437	-0.95969	0.000185601	0.00137906
chr1	244080338	244081213	promoter	LOC339529	9.42502	8.018	-0.821217	0.00108702	0.00368312
chr1	244094207	244095093	ncRNA_intronic	LOC339529	9.24108	7.9166	-0.794422	0.00149713	0.00450318
chr1	244614337	244615761	promoter	ADSS	11.6844	10.9573	-0.839577	0.000620959	0.00263507
chr1	244815733	244816977	promoter	DESI2	11.8897	11.0313	-0.93341	0.000429957	0.00213151
chr1	246116665	246117189	intronic	SMYD3	7.61645	6.69025	-0.93651	0.000278424	0.00168766
chr1	246655667	246656368	intronic	SMYD3	8.19492	7.06216	-0.788962	0.000352823	0.00191647
chr1	246729184	246730449	promoter	TFB2M	10.9899	10.1855	-0.84822	0.000549999	0.00245755
chr1	246750850	246751336	intronic	CNST	7.31786	6.4595	-0.8924	0.000181463	0.00136334
chr1	246771817	246772739	intronic	CNST	8.95916	7.98203	-0.771151	0.000315189	0.00180153
chr1	246862339	246862881	intergenic	CNST,SCCPDH	8.4524	7.60901	-0.869146	0.000311288	0.00179088
chr1	247094328	247095802	promoter	AHCTF1	11.1639	10.474	-0.88497	0.000222552	0.00150441
chr1	247241530	247242526	promoter	ZNF670	9.77954	9.16831	-0.826244	0.000319144	0.00181196
chr1	247373477	247374460	intergenic	MIR3916,VN1R5	10.1198	9.42902	-0.786144	0.000352131	0.00191479
chr1	247553382	247554066	intergenic	ZNF496,NLRP3	8.68767	8.04279	-0.795015	0.000111884	0.00107108
chr1	247570415	247571032	intergenic	ZNF496,NLRP3	7.70964	6.44472	-0.93741	5.07124e-05	0.000747859
chr1	249119743	249121092	promoter	MIR3124	10.8134	10.1382	-0.900119	9.48212e-05	0.000992115
chr1	249131932	249133564	promoter	ZNF672	11.8769	11.1811	-0.812719	0.00041651	0.0020931
chr1	249218916	249219657	intergenic	PGBD2,NONE	7.16513	6.13274	-0.777165	1.33833e-05	0.000454902
chr10	419387	419853	intronic	DIP2C	7.29735	6.18079	-0.804291	0.0031591	0.00725851
chr10	440203	441163	intronic	DIP2C	8.67488	7.77351	-0.831427	0.00175865	0.00498029
chr10	498563	499396	intronic	DIP2C	8.2633	7.02831	-0.769364	0.00124625	0.00401152
chr10	1094220	1095840	promoter	IDI1	11.6357	10.7361	-0.794653	0.00191501	0.00524503
chr10	3149100	3150206	exonic	PFKP	10.3286	9.19739	-0.875607	0.00346318	0.00771907
chr10	3894418	3895024	intergenic	LOC105376365,MIR6078	8.19003	7.34643	-0.857445	0.000588315	0.00255319
chr10	4862784	4863685	intergenic	LINC00704,AKR1E2	8.67042	7.37111	-0.956998	0.00147574	0.00446423
chr10	5488267	5488885	promoter	NET1	9.19168	8.33385	-0.824661	0.00371336	0.00809694
chr10	5491806	5492163	intronic	NET1	7.28156	6.29493	-0.918883	2.22513e-05	0.00054194
chr10	5854680	5856172	promoter	GDI2	10.9611	10.1408	-0.771825	0.00149703	0.00450318
chr10	6130535	6131845	promoter	RBM17	10.5256	9.60197	-0.783288	0.000217502	0.00148764
chr10	6166502	6167111	intergenic	RBM17,PFKFB3	8.51071	7.40554	-0.885694	0.00117274	0.00385932
chr10	6186376	6187485	promoter	PFKFB3	9.57379	8.77331	-0.821915	0.000204654	0.00144743
chr10	6205321	6206299	intronic	PFKFB3	10.2832	9.32999	-0.768587	0.000547805	0.00245356
chr10	6309140	6309633	intergenic	PFKFB3,LOC399715	7.22916	6.38998	-0.770757	0.00284947	0.0067712
chr10	6443468	6444122	intergenic	LOC399715,PRKCQ	8.79113	7.86114	-0.795088	0.00204789	0.00547046
chr10	6451934	6452807	intergenic	LOC399715,PRKCQ	8.42264	7.55123	-0.779432	0.00123738	0.00399249
chr10	7029061	7030076	intergenic	LINC00707,SFMBT2	8.87057	7.89415	-0.781954	0.00064065	0.00268422
chr10	7729208	7729609	intergenic	ITIH5,ITIH2	7.70016	6.76636	-0.852424	0.000170014	0.00131881
chr10	7829512	7830905	promoter	ATP5C1,KIN	10.6799	10.0044	-0.779082	0.000148555	0.00123548
chr10	7860007	7861416	promoter	TAF3	9.97767	9.29335	-0.769828	2.42699e-05	0.000561963
chr10	8095290	8096068	promoter	GATA3-AS1	9.36031	8.65559	-0.773583	0.00014096	0.00120447
chr10	8186360	8187033	intergenic	GATA3,LINC00708	7.64982	6.92122	-0.830547	9.00698e-05	0.000970246
chr10	8373948	8374810	intergenic	LINC00708,LOC105376398	8.90097	7.98294	-0.927887	7.89225e-05	0.000916999
chr10	11204969	11205485	intronic	CELF2	8.07786	7.20743	-0.90585	0.000119545	0.0011103
chr10	11220593	11221053	intronic	CELF2	7.43385	6.56561	-0.789399	0.00135306	0.0042174
chr10	12110497	12111418	promoter	DHTKD1	10.8553	9.95381	-0.88209	0.000923705	0.00333355
chr10	12490676	12491379	intronic	CAMK1D	7.99468	7.30534	-0.821539	0.000306842	0.00177861
chr10	13203052	13203857	promoter	MCM10	10.1159	9.32073	-0.797962	0.00161779	0.00472802
chr10	13343970	13344678	promoter	PHYH	9.96522	9.04222	-0.879232	0.000206701	0.0014523
chr10	13828987	13829650	intronic	FRMD4A	7.55684	6.40958	-0.809964	0.000556699	0.00247287
chr10	13876345	13877136	intronic	FRMD4A	8.23485	7.40474	-0.834322	0.000855988	0.00318775
chr10	14690081	14690834	intronic	FAM107B	9.13206	8.13711	-0.877077	0.00303589	0.00706747
chr10	16478390	16479578	promoter	PTER	10.2449	9.49991	-0.962917	0.000110222	0.00106433
chr10	16858974	16860219	promoter	RSU1	11.3932	10.5964	-0.962614	0.000508593	0.00234843
chr10	17008044	17008582	intronic	CUBN	8.1707	7.13623	-0.800101	0.000578167	0.00252889
chr10	17028091	17029238	intronic	CUBN	9.2324	8.3685	-0.854163	0.000834575	0.00313774
chr10	17271860	17272890	promoter	VIM	9.49981	8.71282	-0.81018	1.9219e-05	0.0005097
chr10	17273347	17273623	intronic	VIM	7.46613	6.10194	-0.918314	0.00077474	0.00300956
chr10	18429044	18430358	promoter	CACNB2	9.65886	8.58861	-0.779345	0.00228097	0.00585961
chr10	18503879	18504434	intronic	CACNB2	7.44027	6.37639	-0.880304	0.000148776	0.00123594
chr10	20161740	20162576	intronic	PLXDC2	7.21005	6.07692	-0.996441	0.00142124	0.00435191
chr10	20292490	20293498	intronic	PLXDC2	8.07591	7.53715	-0.814753	0.000181007	0.00136183
chr10	21604352	21605370	intergenic	NEBL-AS1,CASC10	8.68147	7.62234	-0.800207	0.000390229	0.00202129
chr10	21822381	21824248	promoter	MLLT10	11.4209	10.5612	-0.793082	0.000167849	0.00130985
chr10	22919439	22920059	intronic	PIP4K2A	7.41614	6.68871	-0.839634	0.000382181	0.00199683
chr10	23138079	23138799	intergenic	PIP4K2A,ARMC3	8.34424	7.53435	-0.855739	0.000603618	0.00259353
chr10	24496542	24497097	intronic	KIAA1217	8.62582	7.1976	-0.80473	0.00118368	0.00387995
chr10	26726634	26727426	promoter	APBB1IP	8.01682	7.38809	-0.81378	0.000368376	0.00196156
chr10	27023868	27024309	exonic	PDSS1	7.25551	6.04439	-0.770458	0.000552063	0.00246241
chr10	27026524	27027034	intronic	PDSS1	7.5868	6.77994	-0.852533	0.000489363	0.00229648
chr10	27148936	27150427	promoter	ABI1	11.3431	10.6285	-0.814265	0.000437723	0.0021503
chr10	27168641	27169026	intergenic	ABI1,LINC00202-1	7.38013	5.92538	-1.20846	0.00063226	0.00266335
chr10	27530480	27531415	promoter	ACBD5	10.0409	9.2534	-0.867607	0.000108587	0.00105886
chr10	28591387	28592429	promoter	MPP7	11.1077	10.2872	-0.786931	0.000552753	0.00246336
chr10	28670742	28671247	intergenic	MPP7,LOC105376468	8.03193	7.38142	-0.785422	0.000306474	0.00177773
chr10	29534259	29534869	intergenic	C10orf126,LYZL1	8.32938	6.86821	-0.956401	0.0032002	0.00732286
chr10	29537933	29538428	intergenic	C10orf126,LYZL1	7.63508	6.11377	-0.895728	0.00264817	0.00644916
chr10	30725212	30725449	intronic	MAP3K8	7.37668	6.12893	-0.922914	0.00246192	0.00615644
chr10	30818218	30819059	intergenic	MAP3K8,LYZL2	8.50712	7.53668	-0.96728	0.000226883	0.00151949
chr10	32179268	32179946	intronic	ARHGAP12	7.90388	6.33789	-1.06556	0.00123493	0.00398774
chr10	32621142	32621704	intronic	EPC1	7.80611	6.77572	-0.810763	0.000265854	0.00164651
chr10	32667366	32668007	promoter	EPC1	8.76517	8.18068	-0.770413	0.000254459	0.00160728
chr10	32734585	32736150	promoter	LOC101929431	9.47314	8.8533	-0.809817	1.52333e-05	0.000472733
chr10	35483881	35485310	promoter	CREM	10.1223	9.21753	-0.864219	0.00013301	0.00117363
chr10	35526610	35527541	intergenic	CREM,CCNY	7.98199	6.59151	-0.791105	0.00117838	0.00386904
chr10	35618436	35619046	intronic	CCNY	7.73383	6.57487	-0.837387	0.000817052	0.00310434
chr10	35930597	35931686	promoter	FZD8,MIR4683	10.2786	9.61741	-0.779895	0.00051516	0.00236721
chr10	36843841	36844563	intergenic	PCAT5,ANKRD30A	8.11594	6.83765	-1.04291	4.38277e-05	0.000699143
chr10	38145866	38147362	promoter	ZNF248	10.92	10.3888	-0.787183	8.26924e-05	0.000934181
chr10	38264998	38266095	promoter	ZNF25	11.0134	10.3658	-0.880569	5.0267e-05	0.000744827
chr10	38299109	38300488	promoter	ZNF33A	11.077	10.4296	-0.87097	4.44564e-05	0.000703554
chr10	38382795	38384081	promoter	ZNF37A	9.98839	9.4483	-0.813557	3.31746e-05	0.000630498
chr10	43047496	43048786	promoter	ZNF37BP	10.1855	9.5684	-0.847145	0.000160262	0.00127882
chr10	43133190	43134508	promoter	ZNF33B	10.3338	9.82549	-0.830389	4.20765e-06	0.000331913
chr10	43277575	43278648	promoter	BMS1	9.80407	9.1043	-0.923497	2.66973e-06	0.000303233
chr10	43322080	43323082	intronic	BMS1	9.20069	7.83607	-1.00931	0.000273297	0.00166993
chr10	43633088	43634606	promoter	CSGALNACT2	10.0649	9.39373	-0.800355	1.77961e-06	0.000278277
chr10	43843913	43844300	intergenic	RASGEF1A,FXYD4	8.03743	7.24514	-0.81156	0.00170324	0.00488407
chr10	43915598	43916777	intergenic	HNRNPF,ZNF487	10.2898	9.54928	-0.829581	6.73023e-05	0.0008506
chr10	43931687	43933116	promoter	ZNF487	10.7147	9.97955	-0.820285	8.05946e-05	0.000927496
chr10	43950499	43951660	ncRNA_intronic	ZNF487	10.6564	9.90552	-0.82634	0.00015025	0.00123913
chr10	44069196	44070254	promoter	ZNF239	9.182	8.56666	-0.840231	8.05498e-06	0.000397937
chr10	44143603	44144905	ncRNA_intronic	ZNF32-AS3	10.1234	9.34367	-0.832624	7.7771e-05	0.000909868
chr10	44728641	44729597	intergenic	LINC00841,C10orf142	9.34667	8.20142	-0.787465	0.000701357	0.00284297
chr10	45369619	45370025	ncRNA_intronic	TMEM72-AS1	7.4507	6.4426	-0.772685	0.00049263	0.00230676
chr10	45406209	45407129	promoter	TMEM72	8.771	7.76962	-0.787269	0.000290162	0.00172732
chr10	45430908	45431636	ncRNA_intronic	TMEM72-AS1	9.02105	8.1606	-0.798331	0.00382022	0.00824439
chr10	45503695	45504462	intergenic	ZNF22,RSU1P2	8.94812	7.79116	-1.00812	0.000108689	0.00105886
chr10	46167510	46168711	promoter	ZFAND4	10.9348	10.1821	-0.780708	0.000368195	0.00196156
chr10	47395680	47396223	ncRNA_intronic	FAM35DP	6.97229	6.46015	-0.879347	0.000659582	0.0027326
chr10	47653977	47654593	intergenic	ANTXRLP1,ANTXRL	9.16839	8.35754	-0.846541	0.00168155	0.00484154
chr10	49863397	49864884	intergenic	ARHGAP22,WDFY4	10.1088	9.30009	-0.776374	6.31457e-06	0.000372838
chr10	50574590	50575285	intronic	DRGX	7.87629	6.3961	-0.843751	0.00366566	0.00802528
chr10	51566786	51567201	intronic	NCOA4,TIMM23B	8.03432	6.79551	-0.847557	0.000146346	0.0012271
chr10	51572029	51572843	promoter	NCOA4	10.1254	9.15079	-0.969757	4.67788e-05	0.000719564
chr10	52320912	52321822	intronic	SGMS1	9.02898	8.14917	-0.824625	0.0035483	0.00784499
chr10	52381743	52382283	intronic	SGMS1	9.46746	8.85934	-0.789989	8.58732e-05	0.000949776
chr10	53060339	53061178	intronic	PRKG1	7.17873	6.87918	-0.812661	9.61601e-07	0.000268002
chr10	53458887	53460100	promoter	CSTF2T	10.1182	9.57126	-0.824092	4.24087e-06	0.000332368
chr10	55664123	55664619	intronic	PCDH15	7.13252	6.48535	-0.896414	0.000194713	0.00140989
chr10	58120617	58121799	promoter	ZWINT	10.1184	9.58861	-0.803674	7.62963e-05	0.00090349
chr10	59680070	59680849	intergenic	MIR3924,IPMK	7.84777	7.00816	-0.949103	3.75849e-05	0.000659412
chr10	60051202	60051699	intergenic	CISD1,UBE2D1	7.04945	6.24733	-0.830503	0.000131317	0.00116537
chr10	60144441	60145799	promoter	TFAM	10.5327	9.89352	-0.793898	3.17738e-05	0.000617387
chr10	60723286	60724147	intergenic	BICC1,LINC00844	9.45857	8.357	-0.878084	0.00223311	0.00578075
chr10	61385775	61386579	intergenic	FAM13C,SLC16A9	8.51105	7.63532	-0.801876	0.000147208	0.0012303
chr10	61408362	61409077	downstream	SLC16A9	8.08777	6.78455	-1.11933	0.0002702	0.00166109
chr10	61889753	61890248	intronic	ANK3	7.82872	6.96653	-0.826145	0.000621281	0.00263515
chr10	62437503	62437956	intronic	ANK3	7.94001	6.60095	-1.18428	0.000541936	0.00243767
chr10	62576334	62576685	intergenic	CDK1,RHOBTB1	7.40195	6.66098	-0.813434	0.00121158	0.00393945
chr10	62642827	62643732	intronic	RHOBTB1	9.03857	8.14717	-0.804594	0.000227866	0.00152317
chr10	62723814	62724591	intergenic	RHOBTB1,LINC00845	7.77938	7.16032	-0.882808	6.52848e-06	0.000372838
chr10	63697157	63697807	intronic	ARID5B	7.2368	6.46933	-0.833391	8.61408e-05	0.000950802
chr10	63752452	63753287	intronic	ARID5B	8.19968	7.52474	-0.780408	0.0003121	0.00179241
chr10	63798375	63798768	intronic	ARID5B	7.09109	6.36142	-0.894877	1.37575e-06	0.000276144
chr10	63802933	63803559	intronic	ARID5B	7.04822	6.16207	-0.909194	2.46249e-05	0.000563992
chr10	63807926	63809379	promoter	ARID5B	10.0276	9.25138	-0.801939	0.000147863	0.00123256
chr10	63810729	63811186	promoter	ARID5B	8.60557	7.47469	-1.00566	0.00049431	0.00231242
chr10	64251833	64253096	intronic	ZNF365	8.60138	7.89643	-1.01273	1.47441e-05	0.000469284
chr10	64391829	64392621	intronic	ZNF365	7.87665	6.87299	-0.873817	0.000214807	0.00147937
chr10	64576018	64577272	promoter	EGR2	10.4355	9.82542	-0.857956	8.44348e-05	0.000940419
chr10	64875363	64875965	intergenic	EGR2,NRBF2	8.75787	8.12905	-0.780177	0.00455381	0.00927752
chr10	64892542	64893801	promoter	NRBF2	10.6598	9.86878	-0.812081	0.000116058	0.00109254
chr10	64966680	64967496	exonic	JMJD1C	8.37941	7.40506	-0.890541	0.000283954	0.00170664
chr10	65028512	65029271	promoter	JMJD1C	10.3195	9.37988	-0.815085	0.00096138	0.00341838
chr10	65280526	65282042	promoter	REEP3	10.662	9.92101	-0.774168	2.02385e-05	0.00052179
chr10	65389071	65390848	intergenic	REEP3,ANXA2P3	11.1194	10.499	-0.798779	0.000176264	0.00134564
chr10	65470957	65471542	intergenic	REEP3,ANXA2P3	7.80954	6.8515	-0.791054	0.000506735	0.00234227
chr10	65632001	65632666	intergenic	REEP3,ANXA2P3	7.8201	7.22086	-0.783538	0.000336008	0.00186908
chr10	67940229	67940835	intronic	CTNNA3	7.50387	6.87834	-0.839793	6.57422e-07	0.000247487
chr10	69389018	69389949	intronic	CTNNA3	8.73083	7.92102	-1.01177	3.85988e-06	0.000325835
chr10	69609061	69610082	intergenic	DNAJC12,SIRT1	9.32119	8.62812	-0.844388	0.000124691	0.00113397
chr10	69643817	69645207	promoter	SIRT1	10.92	10.269	-0.782835	8.40322e-05	0.000939339
chr10	69834289	69835354	promoter	HERC4	10.2805	9.6207	-0.798397	4.17999e-05	0.000685722
chr10	70485989	70486685	intronic	CCAR1	7.42916	6.62551	-0.803935	0.00240354	0.00605442
chr10	70586727	70587672	promoter	STOX1	8.63976	7.55949	-0.921714	0.000228119	0.00152382
chr10	70715473	70716683	promoter	DDX21	9.51843	8.67081	-0.788075	0.000443614	0.00216519
chr10	70847455	70848050	promoter	SRGN	8.11735	7.52983	-0.803529	0.0033777	0.00759755
chr10	71166034	71166660	intronic	TACR2	8.78638	7.66175	-0.852653	0.000415379	0.00208976
chr10	71254347	71255274	intronic	TSPAN15	9.42664	8.41125	-0.776113	0.00176666	0.00499289
chr10	73513300	73513713	intronic	C10orf54,CDH23	7.39994	6.44446	-0.818638	0.000370029	0.00196375
chr10	74091401	74092223	downstream	DNAJB12	10.0971	8.74749	-0.842855	0.000611891	0.0026122
chr10	75254987	75256204	promoter	PPP3CB	10.3065	9.3214	-0.798359	0.00048605	0.00228514
chr10	75489565	75490648	promoter	BMS1P4,GLUD1P3	8.8441	8.02498	-0.83188	0.000447408	0.00217709
chr10	75544883	75545910	promoter	ZSWIM8	10.2581	9.31832	-0.800815	0.00166734	0.00481932
chr10	75757206	75758421	promoter	VCL	10.9839	10.0535	-0.777341	0.00324044	0.00738675
chr10	76870716	76872070	promoter	SAMD8	10.587	9.61047	-0.803129	0.000742674	0.00294023
chr10	80906317	80906990	intronic	ZMIZ1	9.14335	8.27744	-0.770539	0.00188207	0.00518946
chr10	81869653	81871268	intergenic	TMEM254,PLAC9	9.36729	7.90796	-0.806438	0.0018268	0.00509904
chr10	81891171	81891772	promoter	PLAC9	7.9383	6.46865	-0.824118	0.00206491	0.0054998
chr10	81959554	81960033	intronic	ANXA11	7.79813	7.30857	-0.772265	0.00416453	0.00873848
chr10	82174333	82174683	intronic	FAM213A	7.62441	6.64093	-0.780692	0.00112516	0.00376159
chr10	82213365	82215142	promoter	TSPAN14	11.0792	10.3117	-0.833603	0.000121335	0.00111938
chr10	82227734	82228128	intronic	TSPAN14	7.23541	6.6253	-0.865106	4.76117e-06	0.000350277
chr10	82423844	82424286	intergenic	SH2D4B,NRG3	7.92653	7.242	-0.828346	1.64084e-05	0.000483004
chr10	84237281	84238022	intronic	NRG3	9.02011	7.53124	-1.06999	0.000592674	0.00256464
chr10	84409019	84410087	intronic	NRG3	8.7179	7.67356	-0.829135	0.000658411	0.00272936
chr10	85640937	85642131	intergenic	LOC105378397,GHITM	9.11373	8.05895	-0.963419	0.000606496	0.00259981
chr10	86004287	86005235	promoter	RGR	10.6734	9.54768	-0.796022	0.00485425	0.00968155
chr10	86011717	86012134	intronic	RGR	7.41627	6.70432	-0.82835	0.00194611	0.00530011
chr10	86016883	86017534	intronic	RGR	9.18964	7.89927	-0.881857	0.00286434	0.0067944
chr10	86020317	86022776	downstream	RGR	11.1086	10.0255	-1.09902	0.000790304	0.00304601
chr10	86024425	86024646	intergenic	RGR,LINC00858	7.91795	7.09731	-0.781098	0.00032738	0.00184043
chr10	86184413	86184996	promoter	CCSER2	8.63356	7.87802	-0.901997	0.00113084	0.00377484
chr10	88515370	88516974	promoter	BMPR1A	10.9826	10.1886	-0.771605	4.22374e-05	0.000687576
chr10	89101957	89103102	promoter	LINC00863,NUTM2A-AS1	10.5641	9.59438	-0.953714	0.000190997	0.0013981
chr10	91010974	91012034	promoter	LIPA	10.1032	9.45955	-0.816807	0.000197269	0.00141968
chr10	91087469	91088290	promoter	IFIT3	8.48631	7.80985	-0.827866	0.000111308	0.00106853
chr10	91091888	91092375	promoter	IFIT3	7.2834	6.66949	-0.837864	0.00248261	0.00618648
chr10	91152044	91152693	promoter	IFIT1	8.52793	7.69842	-0.793966	0.00178465	0.00502384
chr10	91460805	91461762	promoter	KIF20B	10.5824	9.9036	-0.827352	0.000201483	0.00143427
chr10	91628765	91629391	intergenic	LINC00865,LINC01375	7.55458	6.50423	-0.912424	0.00115625	0.00382372
chr10	91649278	91649874	intergenic	LINC00865,LINC01375	7.87665	6.83467	-0.865422	0.000388114	0.00201585
chr10	92979930	92981133	promoter	PCGF5	10.5533	9.72984	-0.831908	0.000374514	0.00197438
chr10	93646852	93647631	intergenic	TNKS2,FGFBP3	8.5427	7.30241	-0.928959	0.000123745	0.00112975
chr10	93847446	93847992	intronic	CPEB3	7.89564	7.01819	-0.852043	0.00133022	0.00417281
chr10	94351266	94351903	promoter	KIF11	9.25357	8.34127	-0.817028	0.000161103	0.00128251
chr10	95255708	95256702	promoter	CEP55	10.094	9.23702	-0.803834	0.000639694	0.00268353
chr10	95575907	95576282	intergenic	LGI1,SLC35G1	7.29914	6.47132	-0.843687	0.00101535	0.00353245
chr10	95884731	95885393	intronic	PLCE1	8.69621	7.3094	-0.861038	0.00423654	0.00883609
chr10	96122101	96123196	promoter	NOC3L	9.55146	8.6171	-0.801338	0.000246924	0.00158388
chr10	96943080	96943941	intergenic	CYP2C8,ACSM6	9.36437	8.56285	-0.881885	4.15643e-06	0.000331021
chr10	96989393	96989863	downstream	ACSM6	6.99016	6.28925	-0.827328	0.000282094	0.00170086
chr10	97148935	97149453	intronic	SORBS1	7.37653	6.77826	-0.911161	0.000141228	0.00120613
chr10	97320396	97321638	promoter	SORBS1	10.708	9.84778	-0.82458	0.000894037	0.00326963
chr10	97371819	97372735	intronic	ALDH18A1	7.30632	6.33436	-0.770383	0.000339623	0.00188005
chr10	99051836	99052753	promoter	ARHGAP19	10.3887	9.57769	-0.817832	0.0020288	0.0054405
chr10	99092672	99092976	UTR3	FRAT2	7.14129	6.47278	-0.825835	0.000972434	0.00344404
chr10	99093482	99095025	promoter	FRAT2	10.6233	9.79989	-0.781675	0.000152871	0.00124997
chr10	99160536	99161503	promoter	RRP12	9.84434	8.62256	-0.80772	0.00421649	0.00881107
chr10	99257506	99259358	promoter	MMS19,UBTD1	11.7472	10.8673	-0.782076	0.00171082	0.00489695
chr10	99408728	99409289	intronic	PI4K2A	7.57461	6.65493	-0.967801	0.000314479	0.00179885
chr10	99446532	99447560	promoter	AVPI1	11.2786	10.2251	-0.812658	0.00233304	0.00594014
chr10	99469208	99469584	intergenic	AVPI1,MARVELD1	7.46589	6.6006	-0.842471	0.00260037	0.00636931
chr10	99519228	99519519	UTR3	ZFYVE27	8.24817	7.21383	-0.789886	0.00122167	0.00396152
chr10	99525068	99525530	downstream	SFRP5	7.99306	6.85177	-0.795663	0.0012027	0.00391989
chr10	99531386	99532079	promoter	SFRP5	9.23456	7.70351	-1.01379	0.00299333	0.0069995
chr10	99628724	99629700	UTR3	GOLGA7B	9.47667	8.34595	-0.769753	0.00315838	0.00725734
chr10	99894148	99895187	promoter	R3HCC1L	9.64842	8.89919	-0.805218	0.000170932	0.00132237
chr10	101418512	101419678	promoter	ENTPD7	10.1874	9.30854	-0.857474	0.00139402	0.0042992
chr10	101491498	101492689	promoter	COX15,CUTC	10.0978	9.33761	-0.769317	0.000596723	0.0025757
chr10	101753857	101754487	intronic	DNMBP	7.291	6.53811	-0.980605	5.79519e-05	0.000789596
chr10	101769018	101770360	promoter	DNMBP	9.82554	9.10468	-0.772761	8.55026e-05	0.000947344
chr10	102106130	102107405	promoter	SCD	10.446	9.16004	-0.891059	0.000792397	0.00304942
chr10	102130400	102131331	intergenic	SCD,OLMALINC	9.33491	8.18735	-0.861188	0.000277391	0.00168426
chr10	102193356	102193942	intergenic	OLMALINC,WNT8B	8.23103	7.33118	-0.770207	0.0029904	0.00699532
chr10	102295221	102296058	promoter	HIF1AN	9.44349	8.61558	-0.779494	0.00155439	0.00461138
chr10	102672196	102673492	promoter	SLF2	10.7641	9.88552	-0.783289	0.00342608	0.00767033
chr10	102802277	102803169	downstream	SFXN3	10.347	9.35917	-0.927479	0.00274606	0.00660932
chr10	103113332	103114508	promoter	BTRC	10.9764	10.0378	-0.828199	0.00367607	0.00804256
chr10	104343576	104343946	intronic	SUFU	7.76702	6.62321	-0.769732	0.00306574	0.00711141
chr10	104956927	104957270	intergenic	NT5C2,RPEL1	7.22785	6.45847	-0.77505	0.00235113	0.00596741
chr10	105711616	105712292	intergenic	OBFC1,SLK	7.32554	6.25808	-0.78614	0.00363336	0.00797302
chr10	105880623	105882257	promoter	SFR1	11.2821	10.5237	-0.773365	0.0016512	0.00479065
chr10	106064703	106065128	intergenic	GSTO2,ITPRIP	7.62267	6.03845	-1.05449	0.000706117	0.00285521
chr10	106085090	106085664	ncRNA_intronic	LOC101927472	8.84145	7.72265	-0.928928	0.000140584	0.00120272
chr10	106088593	106089433	promoter	ITPRIP	9.02457	8.07157	-0.784936	0.000182779	0.00136848
chr10	106113042	106113791	promoter	CFAP58	9.8051	8.9909	-0.802085	0.000864693	0.00320506
chr10	107603940	107604987	intergenic	LOC101927549,LOC105378470	7.09559	6.58577	-0.910414	2.40627e-05	0.000560986
chr10	108195898	108196693	intergenic	LOC105378470,SORCS1	7.5713	6.7789	-0.854971	4.98799e-05	0.000741543
chr10	108730888	108731808	intronic	SORCS1	7.81375	6.76946	-0.87767	6.07974e-05	0.000809601
chr10	111682603	111683709	promoter	XPNPEP1	10.2927	9.44187	-0.800117	0.000425406	0.00211812
chr10	111896816	111897334	downstream	ADD3	7.64536	6.63447	-0.875142	2.44609e-05	0.00056266
chr10	112065926	112066221	promoter	SMNDC1	7.29471	6.56316	-0.814556	0.000149334	0.00123599
chr10	112678186	112680144	promoter	BBIP1,SHOC2	11.9054	11.1197	-0.772977	0.00308248	0.00713946
chr10	114148991	114149817	intronic	ACSL5	7.89707	6.6505	-0.797641	0.00183094	0.00510691
chr10	114709349	114710196	promoter	TCF7L2	9.73842	8.94109	-0.825315	0.00230779	0.00589783
chr10	114886343	114886822	intronic	TCF7L2	7.87868	6.74404	-0.774003	0.000905288	0.00329097
chr10	114892360	114892860	intronic	TCF7L2	7.68912	6.23147	-0.799444	0.00386498	0.00830842
chr10	115470635	115471304	intronic	CASP7	8.12414	6.86532	-0.958319	0.001899	0.005218
chr10	115933454	115934850	promoter	MIR2110	10.6523	9.7095	-0.82485	0.000289764	0.00172596
chr10	116636424	116637160	intronic	FAM160B1	7.5545	6.86012	-0.861243	0.000275011	0.0016759
chr10	118275193	118275884	intergenic	PNLIPRP3,PNLIP	7.36251	6.39439	-0.867572	0.00101714	0.00353717
chr10	120965750	120967290	promoter	GRK5	10.6975	9.92858	-0.789687	0.00152966	0.00456367
chr10	121484922	121486242	promoter	INPP5F	11.2115	10.3591	-0.883114	0.000790363	0.00304601
chr10	122610409	122611361	promoter	WDR11	9.20988	8.35996	-0.919395	2.25063e-05	0.000542834
chr10	123583395	123584023	intronic	ATE1	7.35145	6.24224	-0.840951	0.000584223	0.00254283
chr10	123680879	123681496	intronic	ATE1	7.58879	6.53621	-0.802501	0.00314113	0.00723377
chr10	124133610	124135241	promoter	PLEKHA1	10.79	9.90387	-0.829691	0.000531287	0.00240959
chr10	125756906	125757735	intergenic	CPXM2,CHST15	8.19147	7.19735	-0.823747	0.000356914	0.00192902
chr10	126360011	126360651	intronic	FAM53B	9.07042	7.54488	-0.925124	0.00173733	0.00494152
chr10	126745589	126746540	intronic	CTBP2	9.66835	8.78383	-0.810071	0.00397249	0.00845441
chr10	127407383	127408625	promoter	EDRF1	10.6022	9.73367	-0.794238	0.00144241	0.00439364
chr10	133785959	133786538	exonic	BNIP3	7.17059	6.40731	-0.774243	0.00306559	0.00711138
chr10	134232064	134232869	downstream	PWWP2B	9.04274	7.52073	-0.794009	0.00199008	0.0053717
chr10	134234510	134235408	intergenic	PWWP2B,C10orf91	10.2032	8.90531	-0.821604	0.00129266	0.00410088
chr10	135207396	135208183	promoter	MTG1	9.85389	8.89696	-0.862482	0.00151164	0.00452884
chr11	3399884	3400677	promoter	ZNF195	9.81213	8.89614	-0.842026	0.00418455	0.00876778
chr11	3438221	3438549	intergenic	TSSC2,LOC101927708	7.1142	6.14849	-0.885946	0.00220847	0.00573777
chr11	3818310	3819520	promoter	PGAP2	11.6435	10.8061	-0.78708	0.00309551	0.0071607
chr11	3861824	3863121	promoter	RHOG	10.316	9.66751	-0.799048	7.41904e-05	0.000893006
chr11	4115391	4116678	promoter	RRM1	10.0569	9.2474	-0.828801	0.00040485	0.0020611
chr11	4718732	4719215	promoter	OR51E2	7.22928	6.05835	-0.939172	0.00014635	0.0012271
chr11	5710751	5711348	promoter	TRIM22	8.22161	7.59412	-0.902975	0.000601225	0.00258686
chr11	6255377	6256849	promoter	FAM160A2	11.9155	11.1638	-0.883262	0.000659722	0.00273267
chr11	6411056	6412073	promoter	SMPD1	10.5439	9.92038	-0.774054	6.03289e-05	0.000806867
chr11	6624519	6625925	promoter	ILK,RRP8	10.3776	9.58255	-0.818572	4.8113e-05	0.000727504
chr11	6628175	6628493	intronic	ILK	8.57739	8.00418	-0.803573	0.000234842	0.00154409
chr11	7616283	7617042	intronic	PPFIBP2	7.34699	6.65045	-0.802825	0.00114088	0.003793
chr11	7692688	7693219	intronic	CYB5R2	7.93561	6.59844	-0.78836	0.00288272	0.00682222
chr11	8710123	8710841	UTR3	RPL27A	9.9497	8.81774	-0.91157	0.00204219	0.00546301
chr11	8730468	8731236	intronic	ST5	9.37684	8.19596	-0.899156	0.00406787	0.00859575
chr11	8935608	8935897	intronic	AKIP1	6.73182	6.39838	-0.890402	0.000423207	0.00211224
chr11	9335642	9336837	promoter	TMEM41B	10.7037	9.86225	-0.769893	0.000578195	0.00252889
chr11	9405935	9407169	promoter	IPO7	9.59352	8.72037	-0.809297	0.00106017	0.00363006
chr11	9634637	9636143	intergenic	WEE1,SWAP70	10.5058	9.56017	-0.831808	0.000446591	0.00217412
chr11	11169502	11170152	intergenic	ZBED5-AS1,GALNT18	8.46895	7.30937	-0.874216	0.00175741	0.00497743
chr11	13484147	13485427	promoter	BTBD10	10.4203	9.61243	-0.851272	0.000179967	0.00135861
chr11	14541177	14542423	promoter	PSMA1	10.2676	9.51738	-0.835679	0.000165398	0.00129875
chr11	14576374	14576959	intronic	PSMA1	6.97682	6.31192	-0.878573	0.000171255	0.00132263
chr11	16759514	16760718	promoter	C11orf58	10.6839	9.97988	-0.821342	0.000516681	0.00237071
chr11	17003033	17003676	intronic	PLEKHA7	8.82904	7.73619	-0.769334	0.00500022	0.00987603
chr11	17098738	17099959	promoter	RPS13	10.5373	9.73904	-0.782123	0.00148912	0.00448925
chr11	17297671	17299051	promoter	NUCB2	10.6549	9.91276	-0.771167	0.000201605	0.00143452
chr11	17372979	17373719	promoter	NCR3LG1	8.63128	7.81544	-0.784635	0.00020613	0.00145142
chr11	19092682	19093233	intergenic	MRGPRX2,ZDHHC13	8.07858	7.30268	-0.949365	0.000141169	0.00120605
chr11	19138318	19139448	promoter	ZDHHC13	9.57299	9.02323	-0.774512	5.77752e-05	0.000789226
chr11	19975186	19975882	intronic	NAV2	8.60139	7.33232	-0.992549	0.000623655	0.00264043
chr11	21496836	21497599	intronic	NELL1	8.29281	7.37315	-0.911236	0.00043991	0.00215523
chr11	22850796	22851838	promoter	SVIP	10.8439	10.3834	-0.776179	2.99726e-05	0.000604501
chr11	26318760	26319268	intronic	ANO3	7.29834	6.40953	-0.807877	7.46969e-05	0.000895883
chr11	26775142	26775841	intergenic	SLC5A12,FIBIN	8.02341	7.30835	-0.78826	0.000165876	0.00130085
chr11	27180269	27180964	ncRNA_intronic	BBOX1-AS1	7.89465	7.17119	-0.88154	5.74714e-05	0.000787193
chr11	27493077	27494862	promoter	LGR4	10.5316	9.97177	-0.776614	1.84223e-05	0.000502712
chr11	28131677	28132168	promoter	METTL15	7.84215	7.46012	-0.838848	3.40911e-06	0.000319286
chr11	30344278	30345154	promoter	ARL14EP	10.2477	9.6971	-0.799896	5.61315e-06	0.000365416
chr11	30843027	30843909	intergenic	MPPED2,DCDC5	7.64299	6.70491	-0.859875	9.2767e-07	0.000268002
chr11	30882568	30883345	downstream	DCDC5	7.60841	6.92298	-0.889964	2.13957e-05	0.000532921
chr11	31800817	31801519	intronic	ELP4	8.20912	7.26118	-0.927827	3.88701e-05	0.000667519
chr11	32604964	32606041	promoter	EIF3M	10.0381	9.40962	-0.820986	3.99184e-05	0.000672758
chr11	33182618	33183411	promoter	CSTF3	10.3366	9.38644	-0.912122	0.00059539	0.00257165
chr11	33713389	33714088	intergenic	KIAA1549L,C11orf91	8.1107	7.49283	-0.793932	0.00109239	0.00369427
chr11	33721581	33722993	promoter	C11orf91	10.744	10.1114	-0.80576	0.000224829	0.00151252
chr11	33723374	33723851	promoter;downstream	C11orf91;CD59	8.63876	7.64787	-0.782033	0.00133017	0.00417281
chr11	33757336	33758598	promoter	CD59	10.0599	9.30678	-0.817873	0.000241542	0.00156733
chr11	34096789	34097406	intronic	CAPRIN1	7.53262	6.42256	-0.776299	0.00221083	0.00574209
chr11	34814195	34814932	intergenic	EHF,APIP	7.39622	6.54983	-0.796681	3.52674e-05	0.000641697
chr11	35187461	35188068	intronic	CD44	7.1618	6.44929	-0.782928	0.00185769	0.00514963
chr11	35662437	35663388	intergenic	FJX1,TRIM44	8.42396	7.40605	-0.814033	0.00113042	0.00377403
chr11	36442313	36443102	intronic	PRR5L	7.3924	6.58483	-0.847259	0.00090747	0.00329574
chr11	36615757	36616575	promoter,UTR5	C11orf74,RAG2	9.767	9.12877	-0.9033	2.74259e-05	0.000584781
chr11	36768618	36769125	intergenic	C11orf74,LOC105376633	8.97062	8.17612	-0.856937	0.000334289	0.0018646
chr11	43289486	43290333	ncRNA_intronic	HNRNPKP3	7.92448	7.11477	-0.830496	3.23005e-06	0.000316399
chr11	43333077	43334333	promoter	API5	9.96869	9.29054	-0.818537	3.81645e-05	0.0006637
chr11	43380168	43381417	promoter	TTC17	9.87057	9.25233	-0.833106	2.69177e-05	0.000581834
chr11	43701746	43703088	promoter	HSD17B12	11.1893	10.402	-0.8429	0.000835679	0.00314045
chr11	43758206	43758854	intronic	HSD17B12	7.43098	6.4954	-0.993272	0.000217991	0.00148909
chr11	43856493	43857177	intronic	HSD17B12	8.60823	7.48485	-0.822887	0.000610567	0.00260905
chr11	44087352	44088474	promoter	ACCS	9.8079	9.20048	-0.787469	0.000369713	0.00196375
chr11	44586119	44587382	promoter	CD82	11.7614	11.0111	-0.85834	0.0019475	0.00530243
chr11	44590747	44591049	intronic	CD82	7.83952	7.17819	-0.787473	0.00173472	0.0049376
chr11	45864627	45865146	intergenic	SLC35C1,CRY2	9.31573	7.96115	-0.948943	0.000595235	0.00257143
chr11	46340044	46340603	intronic	CREB3L1	7.13464	6.32681	-0.770431	0.00228686	0.00586896
chr11	46368502	46369360	promoter	DGKZ	10.3936	9.40951	-0.76922	0.00124237	0.00400306
chr11	46721779	46722781	promoter	ZNF408	10.1429	9.31729	-0.796304	0.00279613	0.00668739
chr11	46847862	46848763	intronic	CKAP5	8.89585	7.91759	-0.778509	0.00298072	0.00697898
chr11	47235761	47237033	promoter	DDB2	10.1789	9.19111	-0.809169	0.00213982	0.00562775
chr11	47429419	47430938	promoter	SLC39A13	11.149	10.3053	-0.77003	0.00134059	0.00419273
chr11	47663529	47664536	promoter	MTCH2	10.4905	9.69341	-0.843543	0.00141689	0.00434307
chr11	47787995	47789650	promoter	FNBP4	11.2433	10.4544	-0.770299	0.0044336	0.00911194
chr11	47995678	47996409	intergenic	NUP160,PTPRJ	7.84081	7.07769	-0.852773	1.61557e-05	0.000479674
chr11	48012064	48013359	intronic	PTPRJ	8.74808	7.65411	-0.772466	0.000337569	0.00187311
chr11	48022956	48023637	intronic	PTPRJ	8.3881	7.28707	-0.924463	0.000266018	0.00164711
chr11	48085033	48085694	intronic	PTPRJ	8.16899	7.58517	-0.77218	0.00111506	0.00374155
chr11	48116409	48116877	intronic	PTPRJ	7.19196	6.51973	-0.783579	0.00377673	0.00818477
chr11	48130888	48131803	exonic	PTPRJ	9.11419	8.13492	-0.803917	0.000104523	0.00103739
chr11	55608297	55608852	downstream	OR5D16	7.20394	6.24315	-0.984955	0.000588978	0.00255509
chr11	57061972	57062746	intergenic	APLNR,TNKS1BP1	8.26566	7.31371	-0.905399	1.0659e-05	0.000428257
chr11	57089686	57090403	intronic	TNKS1BP1	9.48065	9.0566	-0.779561	0.000248159	0.00158756
chr11	57091909	57093417	promoter	TNKS1BP1	10.9541	10.3547	-0.816106	0.000395272	0.0020367
chr11	57192076	57192900	intronic	SLC43A3	9.05927	8.53826	-0.788246	0.000568122	0.00250397
chr11	57266827	57267866	intronic	SLC43A1	10.4116	9.75391	-0.785065	0.00189425	0.0052105
chr11	57297739	57298756	promoter	TIMM10	9.86481	8.98367	-0.895831	0.00172058	0.00491233
chr11	57333575	57333945	intronic	UBE2L6	7.33959	6.72023	-0.865186	0.000136661	0.00118859
chr11	57424634	57425418	promoter	CLP1	10.5576	9.71856	-0.875234	0.00181691	0.00508194
chr11	57479141	57480399	promoter	MED19,TMX2	10.9304	10.0725	-0.818713	0.00197884	0.00535193
chr11	57508530	57509659	promoter	C11orf31	10.1522	9.26948	-0.913105	0.000461323	0.00221516
chr11	57528884	57529613	ncRNA_intronic	TMX2-CTNND1	8.87175	8.01997	-0.866648	0.00237238	0.00600206
chr11	57545512	57546789	ncRNA_intronic	TMX2-CTNND1	9.90074	8.86217	-0.930694	0.000428134	0.00212611
chr11	57546834	57547190	ncRNA_intronic	TMX2-CTNND1	7.248	6.29998	-0.77691	0.000731192	0.0029134
chr11	57580096	57580792	ncRNA_intronic	TMX2-CTNND1	7.90232	6.87132	-0.827697	0.000890005	0.00326228
chr11	58953348	58954076	intronic	DTX4	8.96157	7.88604	-0.822071	0.000538782	0.0024291
chr11	59382664	59384132	promoter	OSBP	11.9974	11.2006	-0.796065	0.00421921	0.00881376
chr11	61213537	61214108	exonic	SDHAF2	8.65668	7.4679	-0.786359	0.00488172	0.00971725
chr11	61519840	61520263	promoter	MYRF	8.88267	7.81363	-0.773125	0.0043441	0.00898617
chr11	61539623	61539997	intronic	MYRF	7.49816	5.94692	-0.810464	0.00249086	0.00619918
chr11	61555498	61555933	UTR3	MYRF	8.00063	6.24158	-1.03651	0.00165291	0.00479392
chr11	61594731	61596184	promoter	FADS2	10.8927	9.43256	-0.9021	0.00195773	0.00531939
chr11	61792828	61793637	intergenic	FTH1,INCENP	8.72229	7.85127	-0.887774	0.000304012	0.00177007
chr11	62275787	62276586	intronic	AHNAK	9.31011	8.11532	-0.868685	0.00347346	0.00773351
chr11	62388974	62390041	promoter	B3GAT3	10.4117	9.46864	-0.793717	0.00459246	0.00933579
chr11	62476474	62477377	ncRNA_intronic	HNRNPUL2-BSCL2	10.0015	9.10512	-0.819924	0.00173139	0.0049326
chr11	63437941	63439484	promoter	ATL3	10.5398	9.57153	-0.810578	0.00373364	0.00812316
chr11	63580512	63581740	promoter	C11orf84	9.33435	8.3993	-0.801651	0.000417063	0.00209502
chr11	63639364	63640160	intronic	MARK2	8.96573	8.07692	-0.813469	0.00487425	0.00970748
chr11	64008023	64009540	promoter	FKBP2	11.6838	10.8338	-0.784737	0.00464509	0.00940059
chr11	65273636	65273836	ncRNA_exonic	MALAT1	7.39992	6.25915	-0.77166	0.00196391	0.00532947
chr11	71497502	71498874	promoter	FAM86C1	11.3102	10.4596	-0.873461	0.0034282	0.00767196
chr11	72145005	72145918	promoter	CLPB	10.1785	9.13919	-0.798414	0.00387938	0.00833014
chr11	72447432	72448135	intronic	ARAP1	8.42276	7.46462	-0.820505	0.000796069	0.00305836
chr11	73490149	73491035	intergenic	RAB6A,MRPL48	10.6283	9.65118	-0.858084	0.00435756	0.00900455
chr11	74459330	74460853	promoter	RNF169	10.2695	9.43073	-0.777548	0.00205717	0.00548702
chr11	74959499	74960070	intergenic	TPBGL,ARRB1	8.39892	7.40746	-0.820405	0.00384633	0.00827862
chr11	76155375	76157142	promoter	EMSY	11.1167	10.1697	-0.795909	0.00295814	0.00694407
chr11	76758100	76759043	intergenic	B3GNT6,CAPN5	8.80792	7.73731	-0.894255	0.00115927	0.00382983
chr11	77530422	77532522	promoter	RSF1	11.5215	10.6138	-0.875156	0.00164935	0.00478669
chr11	77705442	77706412	promoter	INTS4	11.2012	10.3217	-0.845142	0.00386906	0.00831403
chr11	77898924	77900231	promoter	KCTD21,USP35	11.1131	10.4083	-0.829982	0.000896509	0.00327308
chr11	78061181	78062295	intronic	GAB2	8.47929	7.53929	-0.877833	0.000972691	0.00344442
chr11	82406510	82407141	intergenic	MIR4300HG,FAM181B	8.41652	7.60451	-0.818705	0.000164213	0.00129402
chr11	82443490	82445287	promoter	FAM181B	9.47852	8.88574	-0.774217	1.9215e-06	0.000289262
chr11	82465298	82465802	intergenic	FAM181B,PRCP	7.11745	6.46978	-0.884062	7.36172e-05	0.000889588
chr11	82468081	82468666	intergenic	FAM181B,PRCP	7.15025	6.52147	-0.779129	0.000179383	0.00135725
chr11	82575115	82575770	intronic	PRCP	7.98695	7.38651	-0.771832	6.327e-06	0.000372838
chr11	82611198	82612932	promoter	PRCP	11.1367	10.4049	-0.792402	9.58178e-05	0.000996849
chr11	82753995	82754566	intronic	RAB30	7.35131	5.99475	-0.963561	0.00229122	0.00587512
chr11	82782301	82783479	promoter	RAB30-AS1	11.2843	10.534	-0.875498	0.000506677	0.00234222
chr11	82996502	82997793	promoter	CCDC90B	11.372	10.7244	-0.920441	0.000103267	0.00103032
chr11	83645999	83646736	intronic	DLG2	7.37328	6.61295	-0.908473	0.000240778	0.00156403
chr11	85358393	85359357	promoter	TMEM126A	9.35437	8.56077	-0.80166	3.56128e-05	0.000644843
chr11	85565607	85566707	promoter	CCDC83	10.3822	9.72592	-0.786802	0.000102121	0.00102575
chr11	85658390	85659380	intergenic	CCDC83,PICALM	8.24845	7.51345	-0.873734	0.000287724	0.00171942
chr11	85752870	85753324	intronic	PICALM	8.11068	6.78718	-1.05723	3.28635e-05	0.000627416
chr11	85904344	85904945	intergenic	PICALM,EED	7.50019	6.82421	-0.770837	5.45653e-05	0.000770161
chr11	85913586	85914235	intergenic	PICALM,EED	7.99972	7.2942	-0.855495	0.000135757	0.00118575
chr11	86012950	86013848	promoter	C11orf73	9.94679	9.10703	-0.890218	0.000253933	0.00160561
chr11	86380445	86380815	intronic	ME3	7.46757	6.06083	-0.815835	0.00164557	0.00478164
chr11	86510741	86512111	promoter	PRSS23	9.33878	8.4993	-0.781788	3.54135e-06	0.000319336
chr11	86651253	86651954	intergenic	OR7E2P,FZD4	7.95299	7.44812	-0.808075	8.17707e-05	0.000931326
chr11	86665777	86667618	promoter	FZD4	11.2514	10.6335	-0.794258	0.000340707	0.00188278
chr11	86748151	86749529	promoter	TMEM135	10.9377	10.0444	-0.824962	0.000166187	0.00130233
chr11	88070425	88071918	promoter	CTSC	9.62973	9.13198	-0.7874	8.78788e-06	0.000408937
chr11	88351699	88352423	intronic	GRM5	7.64543	6.51403	-1.1897	2.28755e-05	0.000546281
chr11	93394468	93395394	promoter	CEP295	9.69254	9.06456	-0.791658	1.6933e-05	0.000488315
chr11	93473988	93475366	promoter	C11orf54,TAF1D	10.8092	10.1936	-0.7754	1.92923e-05	0.000510197
chr11	93478128	93478605	intronic	C11orf54	7.28181	6.93665	-0.878086	1.47013e-06	0.000276144
chr11	93916956	93918004	downstream	PANX1	8.19631	7.46727	-0.773216	2.20462e-05	0.000540642
chr11	94335751	94336588	ncRNA_intronic	LOC105369438	8.00926	7.39892	-0.787197	9.98686e-05	0.00101577
chr11	94500968	94502306	promoter	AMOTL1	10.0923	9.37613	-0.878101	5.23917e-05	0.000759016
chr11	94659730	94660586	intergenic	AMOTL1,CWC15	9.34104	8.7115	-0.857199	0.00125602	0.00403028
chr11	94706234	94707218	promoter	CWC15,KDM4D	9.90716	9.08771	-0.858862	0.000245299	0.00158002
chr11	94801512	94802126	UTR3	SRSF8	8.99357	8.17353	-0.93185	3.88326e-05	0.000667153
chr11	94815615	94816184	intergenic	SRSF8,ENDOD1	8.26355	7.4856	-0.849921	0.000716671	0.00287765
chr11	94822026	94823744	promoter	ENDOD1	10.4385	9.75889	-0.792403	0.000246234	0.00158151
chr11	94882699	94883270	promoter	LOC101929295	9.54663	8.52362	-0.899848	0.000594837	0.0025703
chr11	94883993	94885065	promoter	LOC101929295	9.90928	9.41647	-0.815814	0.000282221	0.00170121
chr11	94963598	94965007	promoter	SESN3	11.8509	11.1154	-0.85988	0.00119485	0.00390493
chr11	94987249	94987895	intergenic	LOC100129203,FAM76B	8.73048	8.18353	-0.772995	0.000349806	0.00190704
chr11	95745199	95745853	intronic	MAML2	8.86784	7.81272	-0.91796	0.000130987	0.00116498
chr11	95976118	95977020	intronic	MAML2	9.39966	8.72063	-0.788965	0.00151231	0.00452979
chr11	96011023	96011989	intronic	MAML2	8.62658	7.62366	-0.794512	0.00300504	0.00701735
chr11	96071363	96071586	intronic	MAML2	7.31905	6.32671	-0.927851	6.23637e-05	0.000819288
chr11	96072335	96073042	intronic	MAML2	8.50022	7.80931	-0.773777	1.99113e-05	0.000518577
chr11	96076166	96076768	promoter	MAML2	10.0318	9.2123	-0.815047	0.00103216	0.00356924
chr11	96122443	96123883	promoter	JRKL	10.9031	10.1016	-0.835576	7.95635e-05	0.000922053
chr11	100503739	100504285	intergenic	CNTN5,LOC100128386	8.14425	7.45247	-0.774436	1.9384e-05	0.000511012
chr11	101785183	101786300	promoter	CEP126	10.6178	10.0874	-0.785613	2.06114e-05	0.000525574
chr11	102107758	102108387	intergenic	YAP1,BIRC3	7.59555	6.21084	-0.8046	0.00193627	0.00528239
chr11	102139074	102139858	intergenic	YAP1,BIRC3	9.21333	8.3378	-0.880155	0.000175022	0.00133826
chr11	102217362	102218730	promoter	BIRC2	10.53	9.86069	-0.810716	9.07266e-06	0.00041031
chr11	102293943	102294503	intronic	TMEM123	7.63419	6.71269	-0.781042	0.000693865	0.0028219
chr11	102322902	102324342	promoter	TMEM123	9.69684	9.10017	-0.774748	6.46532e-06	0.000372838
chr11	102431194	102431767	intergenic	MMP7,MMP20	7.76969	6.85502	-0.823566	0.000906206	0.00329261
chr11	102473702	102474546	intronic	MMP20	8.87494	7.9496	-0.838276	0.000647739	0.00270285
chr11	102483562	102484166	intronic	MMP20	7.38397	6.61602	-0.772144	3.44288e-06	0.000319336
chr11	102962162	102963409	promoter	DCUN1D5	9.95041	9.32797	-0.776536	1.15558e-06	0.00026911
chr11	102979688	102980917	promoter	DYNC2H1	10.1813	9.63512	-0.80958	2.737e-06	0.000303423
chr11	104479905	104480506	promoter	LOC102723895	7.70102	7.1422	-0.841462	3.12656e-05	0.000614271
chr11	104576255	104576974	intergenic	LOC102723895,CASP12	7.53925	6.95162	-0.806015	0.000196784	0.00141806
chr11	105947262	105948898	promoter	AASDHPPT	11.8592	11.2669	-0.817184	9.26977e-05	0.000981582
chr11	107435817	107436927	promoter	ALKBH8	8.91217	8.57334	-0.780932	1.13123e-06	0.00026911
chr11	107990618	107990952	promoter	ACAT1	7.61221	6.33591	-0.786448	0.00190544	0.00522975
chr11	107991759	107992829	promoter	ACAT1	10.3267	9.47291	-0.783679	0.000115835	0.00109239
chr11	108092851	108094210	promoter	NPAT	11.7088	10.9558	-0.865869	0.000288249	0.00172069
chr11	108337764	108338791	promoter	C11orf65	10.4769	9.78304	-0.832825	0.000280666	0.00169639
chr11	108432159	108432758	intronic	EXPH5	7.80632	6.69656	-0.860227	2.77469e-05	0.000587185
chr11	109816777	109817642	intergenic	C11orf87,ZC3H12C	8.96729	8.20305	-0.867828	0.000306779	0.00177845
chr11	109870726	109871189	intergenic	C11orf87,ZC3H12C	6.96521	6.79237	-0.791286	0.0022038	0.0057294
chr11	110044886	110045256	downstream	RDX	7.40398	6.53746	-0.884845	0.000100595	0.00101876
chr11	111317066	111317683	intergenic	LOC100132078,BTG4	8.41795	7.47542	-0.903039	0.000148868	0.00123594
chr11	111797243	111798350	ncRNA_exonic	HSPB2-C11orf52	11.1286	10.3583	-0.811396	0.00108083	0.00367176
chr11	113643908	113644969	promoter	ZW10	10.1231	9.29401	-0.853441	0.000227012	0.00152011
chr11	113648749	113649360	promoter	CLDN25	8.53861	7.10525	-0.940712	0.00102903	0.00356267
chr11	114049513	114050702	intronic	ZBTB16	8.92223	8.63968	-0.790146	0.00110793	0.00372618
chr11	114309899	114311082	promoter	REXO2	9.89162	9.11302	-0.922738	0.000291365	0.00173089
chr11	117198206	117199366	promoter	CEP164	10.2534	9.48035	-0.783844	0.00192126	0.00525504
chr11	117686013	117686525	intergenic	DSCAML1,FXYD6-FXYD2	7.83227	6.86592	-0.79302	0.00214627	0.00563813
chr11	118309403	118309697	intronic	KMT2A	7.57739	6.81248	-0.847946	0.00310221	0.00717267
chr11	118888736	118889982	promoter	RPS25,TRAPPC4	10.1699	9.3175	-0.770615	0.00461002	0.00935499
chr11	122619642	122620077	intronic	UBASH3B	7.17872	6.27305	-0.82811	0.000724529	0.00289823
chr11	123300696	123302115	intergenic	MIR4493,GRAMD1B	9.49939	8.52098	-0.826265	0.000107401	0.00105251
chr11	123305683	123306057	intergenic	MIR4493,GRAMD1B	7.81797	6.11754	-0.968778	0.00154253	0.00458817
chr11	123611648	123612627	promoter	ZNF202	9.83358	9.23766	-0.770088	8.4303e-05	0.000940228
chr11	124823499	124824412	promoter	CCDC15	10.167	9.30572	-0.935967	0.000775828	0.00301141
chr11	125215681	125216520	intronic	PKNOX2	9.35862	8.57214	-0.796156	0.00471774	0.009498
chr11	125313494	125314372	downstream	FEZ1	8.67779	7.09935	-0.815263	0.00393596	0.00840871
chr11	125438883	125439961	promoter	EI24	9.86142	9.12675	-0.834768	4.51256e-05	0.000708386
chr11	126160318	126161297	exonic	TIRAP	8.90524	7.23698	-0.844065	0.00353075	0.00781897
chr11	126215714	126216572	ncRNA_intronic	ST3GAL4-AS1	8.68952	7.88155	-0.864032	0.00121856	0.0039551
chr11	126225122	126226153	promoter	ST3GAL4-AS1	10.1545	9.10005	-0.822146	0.00038029	0.00199118
chr11	126261867	126262713	intronic	ST3GAL4	8.40171	7.17742	-0.804731	0.000813613	0.0030972
chr11	126264445	126264965	intronic	ST3GAL4	7.9764	6.9897	-0.80879	0.00111991	0.0037509
chr11	128391966	128392865	promoter	MIR6090	10.3645	9.78407	-0.778605	0.00119202	0.00389748
chr11	128660097	128660642	intronic	FLI1	7.35911	6.064	-1.05639	0.00386504	0.00830842
chr11	129201703	129202112	intergenic	ARHGAP32,BARX2	7.07657	6.13386	-0.780943	0.000574786	0.00252137
chr11	130016244	130017170	downstream	APLP2	8.4557	7.69099	-0.786014	0.00178834	0.00502964
chr11	130470969	130471569	intergenic	ADAMTS15,MIR8052	7.7013	7.40396	-0.777978	0.00478403	0.00958207
chr11	130785885	130786843	promoter	SNX19	10.0373	9.17626	-0.783507	0.000624118	0.00264173
chr11	134122785	134123954	promoter	ACAD8	10.729	9.90257	-0.788955	0.00204222	0.00546301
chr12	206838	207393	intronic	IQSEC3	7.50883	6.40445	-0.782379	0.00313478	0.00722354
chr12	860314	860736	promoter	WNK1	8.96237	7.9242	-0.908147	0.00121952	0.00395743
chr12	1770735	1771540	promoter	MIR3649	10.0451	9.02996	-0.851977	0.000268466	0.0016556
chr12	3445662	3446405	intergenic	TSPAN9,PRMT8	8.15685	7.11334	-0.864966	0.000250209	0.00159353
chr12	3981957	3982999	promoter	PARP11	10.148	9.46782	-0.87701	0.000649321	0.00270695
chr12	4429620	4430862	promoter	TIGAR	10.7306	9.69646	-0.869014	0.00035394	0.00191953
chr12	6450751	6451426	promoter	TNFRSF1A	8.73591	8.01749	-0.777402	0.000347189	0.00190035
chr12	6579373	6580573	promoter	VAMP1	10.8902	10.1224	-0.817356	0.00214757	0.00564003
chr12	6602166	6603600	promoter	MRPL51	10.4205	9.47058	-0.803977	0.00189941	0.00521885
chr12	6797687	6799042	promoter	ZNF384	11.0496	10.1858	-0.787658	0.00259615	0.00636292
chr12	6960371	6962174	promoter	USP5	12.1691	11.1523	-0.919891	0.00305215	0.00709123
chr12	6999828	7000813	promoter	LOC105369632	10.4907	9.5328	-0.816248	0.0015993	0.00469851
chr12	7070448	7071585	UTR3	PTPN6	9.05292	8.36846	-0.770732	9.90315e-05	0.00101112
chr12	7125237	7126449	promoter	LPCAT3	11.0688	10.1013	-0.853364	0.00169321	0.00486185
chr12	7910981	7911863	intergenic	CLEC4C,NANOGNB	7.45374	6.51832	-0.77679	0.000209143	0.00146216
chr12	8085814	8086365	intronic	SLC2A3	8.27317	7.56208	-0.836543	0.00012941	0.00115743
chr12	8218746	8219283	promoter	C3AR1	6.98038	6.24718	-0.839583	7.46043e-05	0.000895883
chr12	8234269	8235429	promoter	NECAP1	9.99371	9.1295	-0.857886	3.25134e-05	0.000624608
chr12	8395188	8396732	promoter	FAM86FP	11.9963	11.4357	-0.788006	0.00102123	0.00354637
chr12	8840394	8840975	intergenic	MFAP5,RIMKLB	8.03632	7.22497	-0.966688	0.000410272	0.00207638
chr12	8975849	8976875	promoter	A2ML1	8.03874	7.32253	-0.77204	9.05115e-05	0.000971814
chr12	9101812	9103052	promoter	M6PR	11.1936	10.5052	-0.778605	0.000528996	0.00240383
chr12	9270536	9271258	promoter	A2M	7.46099	6.84745	-0.826198	0.000361218	0.00194144
chr12	9497049	9497639	intergenic	LOC642846,LOC101930452	7.81982	7.04201	-0.975814	6.63581e-06	0.000372838
chr12	9800250	9801437	promoter	LOC374443	9.80221	9.38704	-0.821288	7.08558e-06	0.000381684
chr12	10153506	10154383	promoter	CLEC1B	7.62256	6.60722	-0.891285	2.36118e-05	0.000556327
chr12	10220398	10221528	downstream	CLEC1A,CLEC9A	8.37027	7.60974	-0.859743	1.15063e-05	0.000441743
chr12	10344179	10344963	UTR3	TMEM52B	7.88241	6.29925	-0.884658	0.00266682	0.00647983
chr12	10902239	10903150	promoter	LOC101928162	9.06884	8.43911	-0.859466	1.22918e-06	0.00026911
chr12	12008601	12009497	intronic	ETV6	8.24513	7.16	-0.853956	9.02662e-06	0.00041031
chr12	12171199	12171834	intergenic	ETV6,BCL2L14	8.68714	7.4448	-1.00638	0.000864339	0.003205
chr12	12393652	12394303	intronic	LRP6	8.89054	7.57696	-1.0491	0.0011613	0.00383423
chr12	12503913	12504359	promoter	MANSC1	7.3991	6.40807	-0.8957	1.54035e-05	0.000474127
chr12	12509629	12510995	promoter	BORCS5	10.6013	9.67707	-0.804438	0.000420934	0.00210416
chr12	12558713	12559236	intronic	BORCS5	7.48761	5.96576	-0.930919	0.0023976	0.00604527
chr12	12714005	12714301	intronic	DUSP16	7.60328	6.82795	-0.803861	0.000653015	0.00271591
chr12	12715326	12716162	promoter	DUSP16	10.6869	9.74904	-0.911215	0.00114595	0.00380293
chr12	12716424	12716784	promoter	DUSP16	7.71331	6.51985	-0.841442	0.00187721	0.00518041
chr12	12808818	12809300	intergenic	CREBL2,GPR19	7.75319	6.71119	-0.818006	0.00114913	0.00380926
chr12	12857207	12857934	intergenic	GPR19,CDKN1B	8.94833	7.84438	-0.860974	0.00209964	0.00555802
chr12	12877647	12879035	promoter	APOLD1	11.0494	10.2508	-0.779729	0.000710195	0.00286253
chr12	12908583	12909423	intronic	APOLD1	7.59303	6.62508	-0.785978	0.00201061	0.00540724
chr12	12966029	12966631	promoter	DDX47	9.29674	8.53595	-0.785282	0.0001386	0.00119551
chr12	12968400	12968902	intronic	DDX47	7.6715	6.54664	-0.899487	0.00111733	0.00374661
chr12	13152705	13153917	promoter	HEBP1	10.6033	10.0074	-0.784911	0.0016436	0.00477763
chr12	13408641	13409377	intergenic	EMP1,LINC01559	9.4448	8.69449	-0.792292	0.000509229	0.00235093
chr12	14926851	14928334	promoter	H2AFJ	10.5427	9.95326	-0.817374	0.000118512	0.00110619
chr12	14955742	14957151	promoter	C12orf60,WBP11	10.9619	10.2068	-0.854224	0.000369624	0.00196375
chr12	15113703	15114923	promoter	ARHGDIB	8.61565	8.04714	-0.772904	0.000612621	0.0026135
chr12	15781995	15782630	intronic	EPS8	8.52913	7.48657	-1.13011	9.59597e-05	0.000996914
chr12	16063718	16064681	promoter	DERA	9.27954	8.68295	-0.864372	1.7467e-06	0.000278277
chr12	16164866	16165547	intronic	DERA	7.99638	7.52618	-0.81476	0.000210369	0.00146573
chr12	16499851	16501109	promoter	MGST1	9.00495	8.49967	-0.812407	2.70182e-05	0.000583452
chr12	19555634	19556441	intergenic	PLEKHA5,AEBP2	8.67389	7.39219	-0.895083	0.000156801	0.00126412
chr12	19590835	19591319	promoter	AEBP2	8.17925	6.83541	-0.911794	0.00115759	0.00382685
chr12	19728190	19728914	intergenic	AEBP2,LOC100506393	7.5361	6.48958	-0.93599	0.000192212	0.00140147
chr12	19750161	19750979	intergenic	AEBP2,LOC100506393	7.76887	6.55588	-0.975861	0.000100456	0.00101866
chr12	19796536	19797070	intergenic	AEBP2,LOC100506393	7.08512	6.30684	-0.782982	5.70523e-05	0.000783264
chr12	20009058	20010036	intergenic	AEBP2,LOC100506393	8.20876	7.26866	-0.903169	5.75469e-05	0.000787511
chr12	20799117	20799796	exonic	PDE3A	7.2491	6.4109	-0.770295	6.50704e-05	0.000835905
chr12	20810186	20810937	intronic	PDE3A	8.404	7.11802	-0.946924	0.00258542	0.00634818
chr12	20833476	20834549	UTR3	PDE3A	8.95494	7.88847	-0.895763	0.00012273	0.00112554
chr12	20951262	20952107	intergenic	SLCO1C1,SLCO1B3	8.10659	6.9725	-0.958455	1.51766e-05	0.000472631
chr12	20985740	20986322	intronic	SLCO1B3	7.45818	6.27067	-0.78598	0.000225945	0.00151675
chr12	21582852	21583554	intergenic	SLCO1A2,PYROXD1	9.14123	7.85791	-0.954306	0.000995586	0.00348906
chr12	21681879	21682314	promoter	SPX	7.81786	6.491	-0.932153	0.000107742	0.00105403
chr12	21809825	21811278	promoter	LDHB	10.5849	10.008	-0.822413	1.61009e-05	0.000479674
chr12	21927326	21928264	promoter	KCNJ8	9.10082	8.52243	-0.78797	6.18039e-05	0.000815732
chr12	22044411	22045213	intronic	ABCC9	8.37798	7.50324	-0.774459	0.000301797	0.00176376
chr12	22596215	22596716	intergenic	ST8SIA1,C2CD5	7.70898	6.99962	-0.775945	3.24685e-05	0.000624259
chr12	22696347	22697880	promoter	C2CD5	11.2119	10.5821	-0.830956	1.00752e-05	0.000421668
chr12	23388994	23389539	intergenic	LOC101928441,SOX5	7.27914	6.09276	-1.10287	0.00121732	0.00395237
chr12	23924154	23924839	intronic	SOX5	7.89876	6.86029	-0.78859	0.00147687	0.00446491
chr12	24173210	24173875	intronic	SOX5	7.06346	6.31328	-0.928644	1.46163e-05	0.000467603
chr12	24913107	24913668	intergenic	LINC00477,BCAT1	7.29246	6.3761	-0.863689	0.00012478	0.00113406
chr12	25053935	25054275	intronic	BCAT1	7.25862	6.45454	-0.848752	0.000216708	0.00148661
chr12	25204468	25205861	promoter	LRMP	8.67299	8.01254	-0.771589	0.000756769	0.00297063
chr12	25486620	25487268	intergenic	KRAS,LMNTD1	8.19917	7.17366	-0.791628	0.000403085	0.00205898
chr12	25782032	25783128	intronic	LMNTD1	8.15857	7.07854	-0.913987	0.000437365	0.0021494
chr12	26249998	26250809	intergenic	RASSF8,BHLHE41	8.03066	7.12272	-0.82523	9.31387e-05	0.000984286
chr12	26303640	26304344	intergenic	BHLHE41,SSPN	7.04404	6.43664	-0.803303	0.000184452	0.00137405
chr12	26984990	26986636	promoter	ITPR2	10.9825	10.2131	-0.848842	7.76056e-05	0.000909868
chr12	27071509	27072888	intronic	ASUN	8.3349	7.49748	-0.823911	0.000121652	0.0011206
chr12	27166601	27167859	promoter	TM7SF3	10.4746	9.59884	-0.799125	3.93554e-05	0.000670241
chr12	27311158	27311741	intergenic	C12orf71,STK38L	6.9387	6.23757	-0.975067	4.66137e-05	0.000719564
chr12	27396767	27397875	promoter	STK38L	10.3308	9.56082	-0.835991	6.1973e-05	0.000817306
chr12	27996753	27997791	intergenic	KLHL42,PTHLH	8.89737	8.06571	-0.855856	3.10786e-05	0.000612832
chr12	29470550	29471203	promoter	LOC100506606	8.39383	7.46436	-0.995692	3.85957e-05	0.000666293
chr12	29792882	29794399	intronic	TMTC1	9.55773	8.6528	-1.02446	9.29329e-06	0.000410642
chr12	29949773	29950530	intergenic	TMTC1,IPO8	7.34577	6.76277	-0.774174	0.000457659	0.00220402
chr12	30907115	30908520	promoter	LOC645485	11.3552	10.6651	-0.843695	9.85881e-05	0.0010088
chr12	31478726	31479537	promoter	FLJ13224	10.0268	9.32662	-0.856418	3.10093e-05	0.000612807
chr12	31806000	31806628	intronic	ETFBKMT	8.06305	7.1728	-0.927277	0.000143527	0.00121598
chr12	31811889	31812899	promoter	ETFBKMT	10.0561	9.4559	-0.782112	0.000209331	0.00146273
chr12	31854960	31855451	intronic	AMN1	7.78138	6.24541	-1.10618	0.00058964	0.00255668
chr12	31881323	31882525	promoter	AMN1	11.3607	10.6817	-0.837609	0.000286107	0.00171434
chr12	32111874	32113078	promoter	KIAA1551	9.99113	9.36063	-0.784634	3.28563e-05	0.000627416
chr12	32353784	32354473	intronic	BICD1	7.39865	6.54186	-0.864626	0.00155872	0.00461844
chr12	32654740	32655437	promoter	FGD4	9.30424	8.33858	-0.791347	0.000447599	0.00217709
chr12	32721107	32721553	intronic	FGD4	7.55998	6.64157	-0.877753	0.000214581	0.00147855
chr12	32831831	32833006	promoter	DNM1L	11.0222	10.221	-0.893133	4.79886e-05	0.000726421
chr12	32907841	32909658	promoter	YARS2	10.5123	9.83508	-0.822116	9.39023e-06	0.000410642
chr12	33041998	33042649	intronic	PKP2	7.23326	6.7325	-0.812291	4.52594e-07	0.000241952
chr12	33049264	33050505	promoter	PKP2	9.95341	9.07704	-0.855201	3.08338e-06	0.000309079
chr12	33863307	33863952	intergenic	SYT10,ALG10	7.43474	6.91884	-0.946413	3.66855e-05	0.000652071
chr12	38709967	38711064	promoter	ALG10B	10.3817	9.93267	-0.800445	3.4234e-05	0.000637793
chr12	39298592	39300141	promoter	CPNE8	10.6326	10.075	-0.807736	2.90728e-05	0.000596957
chr12	39300214	39300903	promoter	CPNE8	9.29535	8.6297	-0.86457	3.19284e-05	0.000619169
chr12	39436470	39437529	intergenic	CPNE8,KIF21A	9.2407	8.31001	-0.778433	0.000615765	0.00262237
chr12	39688363	39689093	intronic	KIF21A	8.3409	7.48473	-0.933281	0.000276804	0.00168263
chr12	39835965	39837749	promoter	KIF21A	11.5	10.7467	-0.768693	3.61492e-05	0.000648162
chr12	40526904	40527536	intergenic	SLC2A13,LRRK2	7.29306	6.81691	-0.774386	0.000102434	0.00102671
chr12	41012456	41012980	intergenic	MUC19,CNTN1	7.49733	6.69498	-0.886916	0.000710025	0.00286253
chr12	41145839	41146354	intronic	CNTN1	7.81559	6.69719	-0.865733	0.000153067	0.00125031
chr12	41162012	41162691	intronic	CNTN1	7.67947	6.92577	-0.984655	4.63828e-05	0.000718764
chr12	44152032	44153510	promoter	IRAK4,PUS7L	11.121	10.4363	-0.795794	3.67495e-05	0.000652391
chr12	44199545	44200522	promoter	TWF1	10.0305	9.48163	-0.807545	1.41414e-05	0.000464596
chr12	45168103	45168932	exonic	NELL2	7.94082	6.757	-0.867065	0.000494491	0.00231282
chr12	45227243	45227806	intronic	NELL2	7.99737	6.56709	-0.921766	0.000390203	0.00202129
chr12	45698222	45698906	intronic	ANO6	7.6606	6.9185	-0.854081	4.69487e-05	0.000719564
chr12	45829709	45830635	intronic	ANO6	8.35663	7.21395	-0.797952	0.00201061	0.00540724
chr12	48099141	48100123	promoter	RPAP3	10.0221	9.3421	-0.811363	4.60018e-05	0.000714908
chr12	48192964	48193748	intronic	HDAC7	8.7917	7.61321	-0.820258	0.000559541	0.00248059
chr12	48385061	48386082	intronic	COL2A1	8.88131	7.81368	-0.85993	0.000261945	0.00163443
chr12	48591284	48592655	intergenic	CCDC184,OR10AD1	10.6303	9.93846	-0.780576	0.000189052	0.00139285
chr12	49075308	49076560	promoter	KANSL2	10.7414	9.86974	-0.84481	0.00153441	0.00457186
chr12	49411781	49413027	promoter	PRKAG1	10.1972	9.18221	-0.790772	0.00185251	0.00513904
chr12	49449807	49450149	promoter	KMT2D	7.89109	6.94675	-0.801609	0.00272121	0.00657112
chr12	49463234	49464187	promoter	RHEBL1	10.0141	9.04814	-0.773006	0.00422775	0.00882609
chr12	49653884	49654336	intronic	TUBA1C	7.1455	6.08393	-0.818543	0.00206548	0.00550071
chr12	50418820	50419722	promoter	RACGAP1	9.56026	8.65436	-0.788192	0.00438384	0.00904026
chr12	50503958	50504339	UTR3	GPD1	8.17566	6.77684	-0.782567	0.00362464	0.00795848
chr12	50560609	50561801	promoter	CERS5	11.0942	10.0831	-0.876765	0.0036307	0.0079686
chr12	53764477	53765722	intergenic	SP7,SP1	10.4924	9.54196	-0.884186	0.00157547	0.00465127
chr12	54019510	54020504	promoter	ATF7	10.8992	10.1333	-0.775578	0.00401804	0.00852083
chr12	54582420	54583112	promoter	SMUG1	8.99322	8.05345	-0.845959	0.00342133	0.00766458
chr12	54891167	54891932	promoter	NCKAP1L	8.22814	7.2207	-0.913199	0.00147599	0.00446443
chr12	56039885	56040580	intergenic	OR10P1,METTL7B	8.75809	7.78723	-0.943756	6.01998e-05	0.000806001
chr12	56111694	56112245	ncRNA_intronic	BLOC1S1-RDH5	9.22317	8.11721	-0.845533	0.000812841	0.00309478
chr12	56113717	56114285	ncRNA_intronic	BLOC1S1-RDH5	9.4456	8.05324	-0.934333	0.00160173	0.00470154
chr12	56122583	56124250	promoter	CD63	10.9096	10.1596	-0.826191	0.000274289	0.00167327
chr12	56131541	56132893	intergenic	CD63,GDF11	9.86665	9.04184	-0.828512	0.000460953	0.00221425
chr12	56139099	56140033	intronic	GDF11	9.50702	8.29137	-0.82644	0.000544362	0.00244431
chr12	56223101	56224774	promoter	TMEM198B	11.0207	10.1638	-0.808885	0.00112553	0.00376258
chr12	56367144	56368343	promoter	RAB5B	11.901	10.9189	-0.899573	0.00314513	0.00723849
chr12	56390416	56391604	promoter;UTR3	SUOX;RAB5B	10.0518	9.24861	-0.800337	0.00256251	0.00631586
chr12	56440753	56441270	intergenic	RPS26,ERBB3	8.05779	6.9715	-0.771883	0.000990356	0.00347993
chr12	56497718	56498879	promoter	PA2G4	11.0113	10.0876	-0.854273	0.00416887	0.00874386
chr12	56521419	56522612	promoter	ESYT1	10.9889	10.0585	-0.819338	0.00429285	0.00891388
chr12	56615345	56616303	promoter	RNF41	10.4617	9.54289	-0.776939	0.00495517	0.00981572
chr12	56660400	56661845	promoter	COQ10A	10.4002	9.44381	-0.776738	0.00428876	0.0089086
chr12	57029671	57031094	promoter	BAZ2A	11.285	10.4097	-0.778345	0.00296109	0.00694788
chr12	57824061	57825146	intergenic	R3HDM2,INHBC	9.91891	9.00574	-0.781549	0.000651402	0.00271195
chr12	57940157	57941272	promoter	DCTN2	9.96934	9.11214	-0.789076	0.0022488	0.00580732
chr12	58087433	58088320	promoter	OS9	10.8776	9.95262	-0.856393	0.00445109	0.00913822
chr12	58230624	58231020	intronic	CTDSP2	7.50465	6.85374	-0.821416	6.92611e-05	0.000864744
chr12	58329570	58330188	promoter	LOC100506844	9.01979	8.10783	-0.948239	0.000220579	0.00149744
chr12	58334830	58335850	promoter	ATP23	10.4173	9.80048	-0.892844	0.000196605	0.00141801
chr12	58934305	58934750	intergenic	LOC105369785,LOC101927653	7.4055	6.60215	-0.872734	0.000183832	0.00137173
chr12	59281879	59282342	exonic	LRIG3	7.83614	6.59051	-0.937593	0.000188758	0.00139141
chr12	59287494	59288286	intronic	LRIG3	8.70149	7.54975	-0.955292	0.000179295	0.00135722
chr12	59535756	59536667	intergenic	LRIG3,SLC16A7	7.81326	7.1387	-0.961239	7.45276e-07	0.000247487
chr12	59543782	59544159	intergenic	LRIG3,SLC16A7	7.70643	6.88632	-0.958984	2.28233e-05	0.0005453
chr12	62387512	62387900	intronic	FAM19A2	7.23742	6.70057	-0.783012	0.000829592	0.0031276
chr12	62653411	62654999	promoter	USP15	11.1124	10.4676	-0.859173	1.51849e-05	0.000472631
chr12	62859891	62861305	promoter	MON2	10.065	9.36945	-0.809108	9.48806e-06	0.000410642
chr12	62996094	62997721	promoter	LINC01465,MIRLET7I	10.8308	10.2695	-0.775441	2.04197e-05	0.000523351
chr12	63187565	63188078	intronic	PPM1H	8.35229	7.62816	-0.800838	7.60151e-05	0.000902608
chr12	64797716	64799065	promoter	XPOT	11.1549	10.3124	-0.8796	8.23158e-05	0.000933262
chr12	64801512	64801823	intronic	XPOT	7.3414	6.33221	-0.805269	4.45339e-05	0.000704555
chr12	65003254	65005125	promoter	RASSF3	10.5296	9.62138	-0.85336	1.45574e-05	0.000467603
chr12	65009885	65010687	intronic	RASSF3	8.4495	7.35258	-0.944138	0.000903468	0.00328745
chr12	65063083	65063587	intronic	RASSF3	7.52934	6.55569	-0.817702	0.00309664	0.00716214
chr12	65067252	65067981	intronic	RASSF3	8.59245	7.33144	-0.770348	0.00197969	0.00535273
chr12	65073268	65073873	intronic	RASSF3	8.13252	7.26122	-0.78643	0.0013662	0.00424328
chr12	65076298	65077344	intronic	RASSF3	8.97537	7.57396	-0.872663	0.000983768	0.00346645
chr12	65384772	65385494	intergenic	FLJ41278,WIF1	7.95654	6.71163	-0.825349	0.000954362	0.00340277
chr12	65721015	65721982	intronic	MSRB3	8.51579	7.24773	-1.01253	0.000196452	0.00141774
chr12	65904255	65904829	ncRNA_intronic	LOC100507065	8.39224	7.35602	-0.813635	0.00402744	0.00853386
chr12	65926532	65927599	ncRNA_intronic	LOC100507065	8.21917	7.32309	-0.812341	0.000303028	0.00176665
chr12	66289881	66290476	intronic	HMGA2	8.23097	6.94599	-1.18195	7.41818e-05	0.000893006
chr12	66524065	66525094	promoter	LLPH-AS1	8.79342	8.1294	-0.772044	1.37148e-05	0.000459086
chr12	66562879	66564132	promoter	TMBIM4	10.2874	9.67133	-0.842168	3.75542e-05	0.00065918
chr12	66695707	66696802	promoter	HELB	10.2721	9.76016	-0.796008	3.48897e-05	0.000640142
chr12	68725722	68726612	promoter	MDM1	10.5317	9.82614	-0.85873	0.000133967	0.00117764
chr12	68758677	68759561	intergenic	MDM1,LOC100507195	9.21367	8.64209	-0.81402	4.43335e-05	0.000702506
chr12	68833808	68834416	ncRNA_intronic	LOC100507195	7.3391	6.30364	-0.794445	0.000271675	0.00166641
chr12	69004096	69005605	promoter	RAP1B	11.0341	10.3159	-0.788492	7.90742e-05	0.000917895
chr12	69181121	69181634	intergenic	SLC35E3,LOC100130075	6.90163	6.39628	-0.870041	0.000316463	0.00180525
chr12	69326259	69327611	promoter	CPM	9.72249	8.76872	-0.771203	7.87254e-05	0.000915273
chr12	69550730	69551273	intergenic	CPM,CPSF6	7.73126	6.88176	-0.801479	0.000540891	0.00243497
chr12	69928131	69928729	intronic	FRS2	8.33069	7.30231	-0.912657	0.000553319	0.00246477
chr12	69978960	69979836	promoter	CCT2	10.3422	9.38174	-0.892413	0.000196328	0.00141707
chr12	70056454	70057129	intronic	BEST3	7.37506	6.13629	-0.894953	0.00238308	0.00601891
chr12	70433880	70434313	intergenic	MYRFL,LINC01481	7.22888	6.08123	-0.770896	0.00411134	0.00865887
chr12	71556596	71557705	intergenic	TSPAN8,LGR5	8.70675	7.84667	-0.852015	0.000591566	0.00256165
chr12	72056610	72058443	promoter	THAP2,ZFC3H1	11.4129	10.7545	-0.810529	9.67522e-05	0.0010002
chr12	72079511	72080449	promoter	TMEM19	10.3778	9.69818	-0.79477	0.000132347	0.00117051
chr12	74931069	74932216	promoter	ATXN7L3B	10.04	9.58184	-0.78852	1.57975e-05	0.000475841
chr12	75240848	75241707	intergenic	ATXN7L3B,KCNC2	8.03598	7.55373	-0.813321	8.95853e-05	0.000969522
chr12	75728084	75728820	promoter	GLIPR1L1	8.85008	8.33241	-0.797505	4.80967e-07	0.000241952
chr12	75784379	75785377	promoter	GLIPR1L2	10.7648	10.1726	-0.866577	2.481e-05	0.000564475
chr12	75904857	75905903	promoter	KRR1	9.79873	9.14507	-0.798904	8.22551e-05	0.000933101
chr12	75947122	75947791	intergenic	KRR1,PHLDA1	7.85192	6.9226	-0.877137	8.80216e-05	0.00096144
chr12	75953956	75954351	intergenic	KRR1,PHLDA1	7.24973	6.30243	-1.01465	9.34429e-06	0.000410642
chr12	76270974	76272462	intergenic	KRR1,PHLDA1	8.32033	7.723	-0.814358	0.00117528	0.0038652
chr12	76368218	76369137	intergenic	KRR1,PHLDA1	9.23809	8.18794	-0.775781	0.00199338	0.00537501
chr12	76411752	76412370	intergenic	KRR1,PHLDA1	8.56002	7.49329	-0.830486	0.00166259	0.00481123
chr12	76424274	76426337	promoter	PHLDA1	11.0772	10.4717	-0.819194	0.000228189	0.00152409
chr12	76430904	76431716	intergenic	PHLDA1,NAP1L1	8.32708	7.62331	-0.808639	7.09594e-05	0.000874308
chr12	78319236	78319855	intronic	NAV3	7.9195	7.09268	-0.932759	9.96592e-06	0.000418875
chr12	78359497	78360142	exonic	NAV3	8.01174	6.68844	-1.31807	8.15768e-05	0.000931315
chr12	78386444	78387029	intronic	NAV3	7.69116	6.26608	-1.0913	0.000935483	0.00335973
chr12	79764892	79765580	intronic	SYT1	7.32408	6.33684	-0.887186	0.000237958	0.0015535
chr12	79813942	79814362	intronic	SYT1	7.24063	6.28633	-0.774621	5.05554e-05	0.000746994
chr12	79940841	79942099	intergenic	MIR5692B,PAWR	8.86429	7.81885	-0.809732	2.29666e-05	0.000547384
chr12	83079520	83081679	promoter	TMTC2	11.5344	11.0601	-0.785237	2.3268e-05	0.000551374
chr12	85140356	85140903	intergenic	TMTC2,SLC6A15	7.01426	6.30418	-0.972232	1.79415e-05	0.000499342
chr12	85383819	85384619	intergenic	SLC6A15,TSPAN19	7.87553	6.84315	-0.877264	4.62516e-06	0.000344911
chr12	88428895	88429959	promoter	C12orf29	10.0814	9.48679	-0.847333	3.86793e-05	0.000666802
chr12	88535292	88536687	promoter	CEP290,TMTC3	11.6462	11.0191	-0.830945	0.000104012	0.00103545
chr12	89745590	89746937	promoter	DUSP6	11.076	10.2225	-0.836361	0.000538528	0.00242852
chr12	89779792	89780580	intergenic	DUSP6,POC1B	8.69828	7.71259	-0.840576	0.0030803	0.00713608
chr12	89918201	89920232	promoter	GALNT4,POC1B,POC1B-GALNT4	10.9301	10.384	-0.770476	1.44187e-06	0.000276144
chr12	91781416	91782026	intergenic	DCN,LINC01619	7.89969	6.88541	-0.877645	0.000235703	0.00154533
chr12	91800603	91801277	intergenic	DCN,LINC01619	7.7462	6.55252	-0.777374	7.46475e-05	0.000895883
chr12	92270646	92271594	intergenic	DCN,LINC01619	8.73021	7.73953	-0.889332	0.000151862	0.00124552
chr12	92987439	92988215	intergenic	CLLU1,C12orf74	8.83562	8.03749	-1.03224	0.000295537	0.00174472
chr12	93322216	93323701	promoter	EEA1	11.3696	10.7324	-0.786417	6.50502e-05	0.000835905
chr12	93561445	93562321	ncRNA_intronic	LOC643339	7.58419	6.71257	-0.801361	0.000396763	0.00204032
chr12	93771197	93772652	promoter	NUDT4	10.823	10.1565	-0.772658	9.20744e-05	0.000979153
chr12	93792912	93793282	exonic	NUDT4	7.67304	6.69177	-0.995745	0.00419608	0.00878212
chr12	93834908	93836570	promoter	UBE2N	11.186	10.3653	-0.804243	0.000159661	0.00127589
chr12	93860937	93861861	promoter	MRPL42	9.35713	8.69387	-0.808981	1.23761e-05	0.000447568
chr12	94070762	94071883	promoter	CRADD	9.79775	9.17639	-0.828723	3.77851e-05	0.000660714
chr12	94655815	94657590	intronic	PLXNC1	10.0596	9.26789	-0.793398	0.000157717	0.00126776
chr12	95007964	95008601	intronic	TMCC3	7.70866	6.648	-0.774649	0.00315844	0.00725734
chr12	95037915	95038738	intronic	TMCC3	7.76535	7.02817	-0.787174	2.17201e-05	0.000536658
chr12	95335139	95335885	intergenic	KRT19P2,NDUFA12	7.71488	6.92324	-0.797894	0.000774293	0.00300854
chr12	95396944	95397830	promoter	NDUFA12	9.33619	8.64073	-0.789603	0.000309888	0.00178752
chr12	95466433	95467708	promoter	NR2C1	10.2193	9.34021	-0.835937	5.12017e-05	0.000750013
chr12	95599366	95599901	intronic	FGD6	7.83633	7.06186	-0.779467	0.000217388	0.00148764
chr12	95610798	95612361	promoter	FGD6,VEZT	11.6622	10.8915	-0.839929	0.000648507	0.00270507
chr12	95866911	95868498	promoter	METAP2	10.3502	9.684	-0.803868	0.000480355	0.00227219
chr12	98791062	98791716	intergenic	MIR4303,SLC9A7P1	8.73594	8.17387	-0.798984	1.21427e-05	0.000447503
chr12	98960544	98961143	intergenic	TMPO,SLC25A3	7.49216	6.7234	-0.782804	8.30534e-05	0.000936247
chr12	99037883	99039708	promoter	IKBIP	11.1762	10.4571	-0.806968	7.77126e-05	0.000909868
chr12	99182136	99183103	intronic	ANKS1B	7.43933	6.54143	-0.831755	2.80639e-07	0.000241952
chr12	99213568	99214353	intronic	ANKS1B	7.57526	6.71862	-0.87667	1.24061e-06	0.000269995
chr12	99288174	99289465	promoter	ANKS1B	8.8171	7.98355	-0.860929	9.03437e-05	0.000971461
chr12	100557575	100558065	ncRNA_intronic	GOLGA2P5	7.61338	6.78815	-0.884931	0.000257192	0.00161811
chr12	100660236	100661744	promoter	DEPDC4	11.332	10.8251	-0.81361	4.42338e-05	0.000702291
chr12	100948340	100948751	intronic	NR1H4	7.49285	6.83992	-0.822671	7.74588e-05	0.000909438
chr12	102217609	102218187	intronic	GNPTAB	8.25209	7.46587	-0.813257	0.000611405	0.00261103
chr12	102224059	102225084	promoter	GNPTAB	10.5933	9.81754	-0.881119	8.07853e-05	0.000928776
chr12	102454957	102456323	promoter	CCDC53	10.1303	9.56894	-0.779779	1.6547e-05	0.000483398
chr12	103406560	103407228	intergenic	ASCL1,LOC101929058	8.019	7.35834	-0.841349	3.4464e-05	0.000637793
chr12	104682369	104683015	promoter	TXNRD1	9.17749	8.25807	-0.800589	0.000905658	0.0032916
chr12	104850202	104851525	promoter	CHST11	10.2961	9.39039	-0.856927	0.000541074	0.00243535
chr12	105062802	105063472	intronic	CHST11	8.61026	7.52724	-0.802533	0.00218126	0.00569444
chr12	105089068	105089905	intronic	CHST11	7.90065	7.01424	-0.87896	0.000443303	0.00216474
chr12	105500901	105502106	promoter	KIAA1033	10.4906	9.62577	-0.845196	0.000418482	0.00209834
chr12	105723956	105725056	promoter	C12orf75	8.89508	7.88734	-0.769028	0.00016454	0.0012947
chr12	108908543	108909670	promoter	FICD	10.6677	9.60621	-0.85475	0.00326484	0.00742451
chr12	109025787	109026134	promoter	SELPLG	7.25038	6.13283	-0.812216	2.27312e-05	0.00054479
chr12	109219923	109220773	intronic	SSH1	8.93151	8.08382	-0.802248	0.00494394	0.00980263
chr12	109548731	109549406	UTR3	UNG	8.85725	7.92655	-0.811917	0.00279248	0.00668158
chr12	110265788	110266677	intronic	TRPV4	9.15241	7.76047	-0.830898	0.00234101	0.00595297
chr12	110317784	110318763	promoter	GLTP	9.91895	8.83011	-0.787628	0.00275828	0.00662649
chr12	110887479	110888551	promoter	ARPC3	9.68515	8.75378	-0.81413	0.0014143	0.00433865
chr12	111051384	111052418	promoter	TCTN1	10.0778	9.07104	-0.80412	0.00214766	0.00564003
chr12	111834748	111835777	intergenic	FAM109A,SH2B3	9.58095	8.25581	-0.778916	0.00475737	0.00954772
chr12	113660890	113661272	intronic	TPCN1	8.00293	7.14068	-0.97995	0.00221117	0.00574267
chr12	114370970	114371563	intronic	RBM19	7.85679	6.70743	-0.780258	0.00450619	0.00921112
chr12	114403698	114404658	promoter	RBM19	10.0163	9.21432	-0.780545	0.00183756	0.0051163
chr12	116796593	116797481	intergenic	MED13L,MIR4472-2	8.16752	7.56039	-0.832358	0.00332461	0.0075193
chr12	117175474	117176477	promoter	C12orf49	10.8705	9.95809	-0.780364	0.00471651	0.00949745
chr12	118576704	118577451	exonic	PEBP1	8.74737	7.39357	-0.770508	0.00123707	0.00399188
chr12	118810238	118811153	promoter	TAOK3	10.9496	10.2047	-0.844197	0.00120029	0.00391516
chr12	120105238	120106266	promoter	PRKAB1	10.1476	9.29099	-0.794701	0.00090798	0.00329662
chr12	120426241	120427904	promoter	CCDC64	11.1224	9.80952	-0.810997	0.00198164	0.00535598
chr12	120524474	120525475	intronic	CCDC64	11.0027	9.90454	-0.858085	0.00245434	0.00614472
chr12	120689782	120690151	intronic	PXN	7.25144	6.19313	-0.847308	0.001338	0.00418991
chr12	120739886	120740511	promoter	SIRT4	8.858	7.78409	-0.91947	0.00417273	0.00874897
chr12	120976095	120976753	intronic	RNF10	8.11144	6.62132	-0.843311	0.00504452	0.00993841
chr12	123872963	123873878	intronic	KMT5A	9.6418	8.53512	-0.80739	0.00127445	0.00406678
chr12	124937943	124938441	intronic	NCOR2	8.51036	7.50612	-0.807945	0.000673482	0.00277013
chr12	124997296	124997957	intronic	NCOR2	9.68495	8.38891	-0.806582	0.0045141	0.00922248
chr12	125391324	125391628	intergenic	SCARB1,UBC	8.77057	7.43921	-0.974583	0.000210912	0.00146786
chr12	125394471	125394745	downstream	UBC	7.73808	6.70467	-0.813902	0.00220221	0.00572839
chr12	125397947	125398308	promoter	UBC	8.19262	7.27646	-0.793158	0.000976133	0.00345039
chr12	125401618	125402415	downstream	MIR5188	10.8086	9.85975	-0.833981	0.00198943	0.00537055
chr12	125473271	125473935	promoter	DHX37	8.97623	8.16728	-0.800237	0.000352507	0.0019154
chr12	127942768	127943533	intergenic	LOC101927616,LOC101927637	7.82694	6.26975	-0.91232	0.00229462	0.00587983
chr12	130589127	130589884	intergenic	LOC100190940,FZD10-AS1	8.25234	7.0508	-0.794206	0.00248228	0.00618598
chr12	131355914	131357283	promoter	RAN	10.5164	9.5805	-0.812742	0.00063268	0.00266449
chr12	132673825	132674913	intergenic	NOC4L,GALNT9	9.99207	8.93945	-0.898239	0.00184499	0.00512846
chr12	133463656	133464926	promoter	CHFR	10.464	9.54838	-0.784886	0.00278628	0.00667203
chr12	133481331	133481648	intergenic	LOC101928530,ZNF605	7.46194	6.69574	-0.790892	0.00195556	0.00531692
chr12	133656518	133657869	promoter	ZNF140	11.6493	10.6183	-0.894805	0.0033403	0.00754414
chr12	133706391	133707656	promoter	ZNF10,ZNF891	10.8702	9.83689	-0.820754	0.00370449	0.00808656
chr13	20435096	20435487	intronic	ZMYM5	8.71402	7.52201	-0.81363	0.000330312	0.00185014
chr13	20437212	20439145	promoter	ZMYM5	11.8176	11.1221	-0.793648	0.000506552	0.00234199
chr13	20534187	20534559	intronic	ZMYM2	9.27772	8.2427	-0.983337	4.11788e-05	0.000681369
chr13	21653866	21654571	intergenic	LATS2,SAP18	7.99644	6.93614	-0.864976	0.00271413	0.00655747
chr13	21714171	21715252	promoter	SAP18	10.2785	9.58422	-0.779811	0.000228017	0.00152349
chr13	22032592	22033967	promoter	ZDHHC20	10.6796	9.82335	-0.843891	1.81554e-05	0.000500364
chr13	22050987	22051493	intergenic	ZDHHC20,MICU2	7.73265	7.0502	-0.776601	2.10092e-05	0.00052801
chr13	22053098	22053594	intergenic	ZDHHC20,MICU2	7.11548	6.53514	-0.799649	2.30502e-06	0.000299676
chr13	22177617	22178610	promoter	MICU2	10.7341	10.0048	-0.855268	9.13883e-05	0.000975798
chr13	22688749	22689494	intergenic	LINC00424,LINC00540	7.4211	6.75102	-0.87248	0.000265604	0.00164537
chr13	23374791	23375806	intergenic	LINC00540,BASP1P1	6.9673	6.46901	-0.792512	0.000267704	0.00165381
chr13	23949136	23950165	promoter	SACS	11.0406	10.4278	-0.841915	0.000402942	0.00205897
chr13	23952089	23952613	intronic	SACS	8.2451	7.47894	-0.777371	0.000768611	0.00299706
chr13	24786582	24787293	intronic	SPATA13	8.18499	6.60947	-0.834722	0.000941687	0.00337297
chr13	24828029	24828944	promoter	SPATA13-AS1	7.73418	7.02295	-0.77266	1.47925e-05	0.000469284
chr13	24837804	24838220	intronic	SPATA13	7.34374	6.29454	-0.890336	0.000361001	0.00194077
chr13	24845743	24846531	intronic	SPATA13	9.31802	8.44484	-0.83216	0.000142731	0.00121206
chr13	25496548	25497773	promoter	CENPJ	10.4395	9.80857	-0.824257	0.000721226	0.00288901
chr13	26475687	26476274	intronic	ATP8A2	7.90461	6.78928	-0.911174	0.000960729	0.00341761
chr13	27948764	27949183	intergenic	RASL11A,GTF3A	7.56711	6.73739	-0.908159	0.000591526	0.00256165
chr13	29327653	29328072	intergenic	SLC46A3,MTUS2	7.79595	6.70827	-0.855166	0.00155509	0.00461244
chr13	30982294	30983305	intergenic	LINC00426,LINC01058	10.124	9.30711	-0.776108	0.000209231	0.00146256
chr13	31287208	31287738	promoter	ALOX5AP	7.56828	6.72945	-0.782567	4.30711e-05	0.000693222
chr13	31314158	31314649	intronic	ALOX5AP	7.36581	6.52959	-0.875471	0.000330346	0.00185014
chr13	31472694	31473429	ncRNA_intronic	TEX26-AS1	8.9193	8.10375	-0.791577	0.00461536	0.00936081
chr13	31773707	31775089	promoter	B3GLCT	10.6506	9.9148	-0.80558	1.05006e-05	0.000426131
chr13	32739885	32740547	intronic	FRY	8.10116	6.71735	-0.94122	0.000916903	0.00331776
chr13	33112044	33113407	promoter	N4BP2L2	10.4009	9.72469	-0.779535	0.000127065	0.00114519
chr13	33159893	33161778	promoter	PDS5B	11.1685	10.4208	-0.835996	0.000115208	0.00108856
chr13	33699894	33700774	exonic	STARD13	8.3548	7.68376	-0.811454	0.0022751	0.00585096
chr13	33741533	33742177	exonic	STARD13	7.77312	6.41022	-0.914755	0.000435921	0.00214509
chr13	34116310	34117456	intronic	STARD13	11.614	10.7293	-0.872305	0.000682391	0.00279435
chr13	34184532	34185555	intronic	STARD13	9.13911	8.42512	-0.837515	2.94836e-05	0.000601195
chr13	34297956	34298318	intergenic	STARD13,RFC3	7.64994	6.88676	-0.799802	0.000432016	0.00213548
chr13	34738597	34739168	intergenic	RFC3,LINC00457	7.82437	6.4621	-0.933151	0.000156149	0.00126101
chr13	35307638	35308352	intergenic	LINC00457,NBEA	7.90369	6.6114	-0.86117	0.0011791	0.00387015
chr13	36527589	36528114	intronic	DCLK1	7.84069	6.95862	-1.05512	9.29839e-05	0.000982921
chr13	37573192	37573728	promoter	ALG5	9.58317	8.79731	-0.854856	2.67187e-05	0.000581013
chr13	37633040	37634266	promoter	SUPT20H	10.4705	9.77389	-0.869928	2.23623e-05	0.000542078
chr13	40075706	40076460	intronic	LHFP	8.0655	7.00775	-0.792568	0.000165683	0.00130037
chr13	40090136	40091235	intronic	LHFP	8.11741	7.01663	-0.816461	8.1272e-06	0.000399811
chr13	40764646	40765264	downstream	LINC00332	7.98144	7.09761	-0.861442	7.59116e-05	0.000902168
chr13	41344781	41345837	promoter	MRPS31	10.1165	9.48128	-0.817743	1.42464e-05	0.000465323
chr13	41495360	41496407	promoter	SUGT1P3,TPTE2P5	10.0512	9.38622	-0.782199	0.000403292	0.00205898
chr13	41548512	41549182	intronic	ELF1	7.36071	6.66034	-0.785981	4.46846e-06	0.000343755
chr13	41593125	41593655	promoter	ELF1	7.19019	6.50937	-0.786993	0.00134698	0.0042052
chr13	41706328	41707335	promoter	KBTBD6	10.2239	9.49274	-0.889663	0.000168604	0.00131245
chr13	41768118	41769084	promoter	KBTBD7	9.76617	9.23609	-0.793434	8.02444e-05	0.000926038
chr13	41837338	41838160	promoter	MTRF1	9.37497	8.8773	-0.830162	0.000239868	0.00156058
chr13	45422940	45423880	intergenic	LINC00330,NUFIP1	8.76903	7.70484	-0.775146	0.00271422	0.00655747
chr13	45480871	45481353	intergenic	LINC00330,NUFIP1	7.47019	6.23929	-0.850023	0.000975231	0.00344894
chr13	45941546	45941936	ncRNA_intronic	TPT1-AS1	7.46999	6.53766	-0.843168	0.00114365	0.00379813
chr13	45988553	45989304	intronic	SLC25A30	8.65167	7.37673	-0.816855	0.000630867	0.00265839
chr13	45991707	45993035	promoter	SLC25A30-AS1	10.2659	9.55845	-0.772409	0.000777919	0.00301591
chr13	46038427	46039811	promoter	COG3	10.4315	9.54818	-0.864427	9.86538e-05	0.00100926
chr13	46626200	46627300	promoter	CPB2-AS1	9.63838	8.90512	-0.782317	6.96889e-05	0.000867241
chr13	46750812	46751305	intronic	LCP1	7.06746	6.20158	-0.939877	2.38862e-05	0.000560359
chr13	46756005	46756580	promoter	LCP1	7.52773	6.92939	-0.800785	0.00177668	0.00500855
chr13	46963715	46964665	promoter	KIAA0226L	9.3149	8.30406	-0.992861	0.000161701	0.00128464
chr13	47125666	47125937	promoter	LRCH1	7.20528	6.28488	-0.783328	0.000243815	0.00157647
chr13	48701008	48701990	intergenic	MED4,ITM2B	8.71953	7.71451	-0.824391	6.50818e-06	0.000372838
chr13	49116691	49117503	intergenic	RCBTB2,LINC00462	8.18176	7.53424	-0.80211	3.22679e-05	0.000622688
chr13	49141466	49142768	intergenic	RCBTB2,LINC00462	8.73068	8.04133	-0.833385	0.000378349	0.00198536
chr13	49159528	49160042	intergenic	LINC00462,CYSLTR2	8.35432	7.28465	-0.987639	0.00179746	0.00504547
chr13	49343136	49343815	intergenic	CYSLTR2,FNDC3A	9.10971	8.02579	-0.825418	0.000346815	0.00190033
chr13	50017608	50019499	promoter	CAB39L,SETDB2,SETDB2-PHF11	11.9201	11.1153	-0.830322	0.000764861	0.00298793
chr13	50180985	50181528	intergenic	RCBTB1,ARL11	8.08216	7.19261	-0.889796	0.000138799	0.00119602
chr13	50509917	50511320	promoter	SPRYD7	11.0907	10.3519	-0.824588	0.000432968	0.00213767
chr13	50799168	50799861	ncRNA_intronic	DLEU1	8.36719	6.98689	-0.865297	0.0021993	0.00572605
chr13	52157762	52159300	promoter	WDFY2	12.1349	11.4133	-0.787887	0.000863574	0.00320431
chr13	52206947	52207664	intronic	WDFY2	8.36246	7.49158	-0.82065	0.000593426	0.00256654
chr13	52334648	52335163	UTR3	WDFY2	8.71553	7.73914	-0.797927	0.000646137	0.00269825
chr13	52769343	52770044	promoter	MRPS31P5	8.61699	7.85694	-0.829525	0.00010057	0.00101876
chr13	52810388	52810705	intergenic	MRPS31P5,LOC103191607	7.09402	6.18563	-0.995683	1.10053e-05	0.000433328
chr13	53029117	53030237	promoter	CKAP2	10.5046	9.86309	-0.795941	4.19157e-05	0.000686525
chr13	53353072	53353898	intergenic	LECT1,MIR759	8.46646	7.68443	-0.939881	3.01639e-05	0.000606209
chr13	53824449	53824821	intergenic	LINC01065,LINC00558	7.2619	6.38608	-0.951508	0.000106322	0.00104617
chr13	55992177	55992779	intergenic	MIR5007,PRR20A	7.05586	6.31698	-1.00831	7.02797e-05	0.000870633
chr13	57329345	57330058	intergenic	MIR5007,PRR20A	7.10246	6.35725	-0.784194	9.59174e-05	0.000996914
chr13	59693503	59694918	intergenic	LINC00374,DIAPH3	7.65673	7.15855	-0.776221	7.69998e-05	0.000907297
chr13	59965742	59966346	intergenic	LINC00374,DIAPH3	7.6047	6.71011	-1.14091	3.42438e-05	0.000637793
chr13	59983091	59984237	intergenic	LINC00374,DIAPH3	9.03385	8.07039	-0.788129	0.00103095	0.00356602
chr13	59985207	59985687	intergenic	LINC00374,DIAPH3	7.86547	6.75465	-0.955566	0.000103402	0.00103125
chr13	60022261	60022941	intergenic	LINC00374,DIAPH3	7.83266	6.83338	-0.770984	0.000291915	0.00173282
chr13	61228433	61228917	intergenic	TDRD3,LINC00378	7.07226	6.34641	-0.815142	0.000373502	0.0019723
chr13	61602732	61603544	intergenic	LINC00378,MIR3169	7.73425	7.18268	-0.795091	0.000125252	0.00113676
chr13	67675876	67676626	intronic	PCDH9	7.96292	6.81613	-1.08471	1.56131e-05	0.000474308
chr13	71196875	71197761	intergenic	ATXN8OS,LINC00348	7.3815	6.63401	-0.878677	4.1579e-05	0.000684393
chr13	71865040	71865751	intergenic	LINC00348,DACH1	8.49873	7.88436	-0.808853	2.48154e-05	0.000564475
chr13	71953103	71953885	intergenic	LINC00348,DACH1	7.47181	7.1056	-0.856926	0.000104263	0.00103627
chr13	73301221	73302422	promoter	BORA,MZT1	10.7709	10.1985	-0.828477	9.97832e-05	0.00101575
chr13	73355504	73356683	promoter	DIS3	10.6187	9.90316	-0.908685	2.22145e-05	0.000541744
chr13	73632619	73634061	promoter	KLF5	10.4129	9.89435	-0.808033	5.48381e-05	0.00077137
chr13	74339566	74340596	intronic	KLF12	9.48838	8.43265	-0.934418	0.000170486	0.00132078
chr13	75149642	75150386	intergenic	LINC00347,CTAGE11P	8.42491	7.8661	-0.789825	0.000333197	0.00186059
chr13	76032905	76033526	intronic	TBC1D4	8.09647	6.8085	-0.985878	0.000226809	0.00151941
chr13	76123225	76124651	promoter	UCHL3	10.7076	10.2005	-0.780594	1.05516e-05	0.000426731
chr13	77215168	77215805	intergenic	LMO7DN,KCTD12	7.77818	6.83274	-1.0387	0.00022179	0.0015007
chr13	77285525	77286227	intergenic	LMO7DN,KCTD12	7.96543	7.50204	-0.911255	0.000171659	0.00132404
chr13	77600278	77601769	promoter	FBXL3	10.8769	10.3108	-0.804476	4.2221e-07	0.000241952
chr13	77900257	77901616	promoter	MYCBP2	10.7135	10.1492	-0.785704	6.0993e-06	0.000368664
chr13	78266886	78267306	intergenic	LOC100129307,SLAIN1	7.30672	6.606	-1.08839	2.86135e-05	0.000593973
chr13	79925336	79926150	intronic	RBM26	7.35296	6.59759	-0.940986	0.000205612	0.00145087
chr13	80510320	80511285	intergenic	LINC00382,LINC01080	10.0724	9.10794	-0.82566	0.00166311	0.00481245
chr13	80575558	80576321	intergenic	LINC00382,LINC01080	7.24706	6.49719	-0.800397	0.000189353	0.00139328
chr13	80629871	80630627	intergenic	LINC01080,SPRY2	7.12089	6.77873	-0.806148	0.000434545	0.0021411
chr13	80705362	80705713	intergenic	LINC01080,SPRY2	7.12849	6.37367	-0.910043	1.07524e-05	0.000429556
chr13	80912965	80913550	promoter	SPRY2	9.72536	8.8341	-0.867042	8.2231e-05	0.000933101
chr13	80915014	80916184	promoter	SPRY2	11.1538	10.4701	-0.786526	0.000655166	0.00272141
chr13	81622058	81622671	intergenic	LINC00377,LINC00564	7.27448	6.53867	-0.778386	6.15174e-07	0.000247487
chr13	88755783	88756898	intergenic	LINC00397,LOC105370306	7.83472	7.15067	-0.950906	3.4224e-06	0.000319336
chr13	90954270	90954790	intergenic	MIR622,LINC01049	7.62086	6.68069	-0.931831	6.63513e-05	0.000844281
chr13	91154283	91155771	ncRNA_intronic	LINC01049	8.58088	8.1285	-0.81682	9.66504e-05	0.000999777
chr13	91666879	91667606	intergenic	LINC00410,LINC00380	7.89364	7.22086	-0.942679	8.23322e-05	0.000933262
chr13	93483036	93483593	intronic	GPC5	7.92384	6.93452	-1.31172	0.00014017	0.00120127
chr13	95253569	95254715	promoter	GPR180	10.7005	10.0317	-0.812104	8.11559e-05	0.000929624
chr13	95687330	95688247	intronic	ABCC4	8.85825	7.51322	-0.922783	0.00018628	0.00138205
chr13	95999497	96000238	intergenic	ABCC4,CLDN10	7.35817	6.5293	-0.846683	3.0562e-05	0.000609356
chr13	96149490	96150164	ncRNA_intronic	CLDN10-AS1	8.38706	7.17129	-0.926093	0.00119509	0.00390543
chr13	96185850	96186461	promoter	CLDN10-AS1	7.83879	6.9937	-0.803689	0.001246	0.00401152
chr13	96192993	96193823	intronic	CLDN10	8.3251	7.19161	-0.896193	9.06965e-05	0.000972411
chr13	96266916	96267504	intronic	DZIP1	7.56244	6.56492	-0.917761	7.90432e-05	0.000917751
chr13	97762039	97762602	intergenic	OXGR1,LINC00456	9.31471	8.62934	-0.847444	0.000186983	0.00138473
chr13	97874092	97874938	promoter	MBNL2	9.53731	8.91446	-0.798093	0.000718894	0.00288319
chr13	98066465	98067239	intergenic	MBNL2,RAP2A	7.62632	6.27505	-1.05787	5.73358e-05	0.000785841
chr13	98084928	98087030	promoter	RAP2A	12.4079	11.7719	-0.774258	0.00028182	0.00169999
chr13	98620070	98620705	intronic	IPO5	7.49152	6.25197	-0.907775	0.000164379	0.00129402
chr13	98627864	98629464	exonic	IPO5	11.2719	10.5007	-0.793265	1.90802e-05	0.000509303
chr13	99127794	99128234	intronic	STK24	7.57037	6.34259	-0.951005	8.97115e-05	0.000969745
chr13	99128398	99129201	intronic	STK24	8.65524	7.72144	-0.786005	0.000825332	0.00311912
chr13	99934064	99934781	ncRNA_intronic	MIR548AN	7.46558	6.66026	-0.810611	0.00175505	0.00497322
chr13	100084728	100085478	intergenic	MIR548AN,LINC01232	8.41282	7.57986	-0.92863	0.000234431	0.00154295
chr13	100148878	100149305	ncRNA_intronic	LINC01232	8.05165	7.23339	-0.844646	3.69795e-05	0.000652727
chr13	100150643	100151499	promoter	LINC01232	10.4351	9.59855	-0.827267	0.000213267	0.00147484
chr13	100258190	100259358	promoter	CLYBL	10.5167	9.78724	-0.886877	0.000172481	0.00132761
chr13	100291276	100291831	intronic	CLYBL	8.09844	6.82184	-0.933022	0.00161966	0.00473182
chr13	100300477	100300943	intronic	CLYBL	7.33529	6.18337	-0.834327	0.000522995	0.00238809
chr13	101309815	101310751	intronic	TMTC4	8.92	7.84974	-0.896729	0.000123576	0.00112935
chr13	101326026	101327885	promoter	TMTC4	11.362	10.6773	-0.779757	8.18057e-05	0.000931326
chr13	102119125	102119879	intronic	ITGBL1	8.16627	7.01774	-0.812886	0.000244567	0.00157846
chr13	102144806	102145452	intronic	ITGBL1	7.42113	6.58918	-0.821564	9.45895e-05	0.000990955
chr13	102969922	102970498	ncRNA_intronic	FGF14-IT1	8.15073	7.87471	-0.827668	0.00014148	0.00120728
chr13	104307814	104308881	intergenic	LINC01309,DAOA-AS1	8.25368	7.60706	-0.959291	6.04253e-05	0.000807497
chr13	104663840	104664662	intergenic	LINC01309,DAOA-AS1	8.14844	7.11456	-0.916286	1.64287e-05	0.000483004
chr13	104763445	104763987	intergenic	LINC01309,DAOA-AS1	7.31212	6.19344	-1.09196	1.87267e-05	0.000505361
chr13	105223765	105224361	intergenic	LINC01309,DAOA-AS1	8.13726	7.35861	-0.819751	7.5941e-06	0.000388935
chr13	106824624	106825277	intergenic	LINC00343,LINC00460	7.02207	6.24033	-0.812369	0.000126164	0.00114112
chr13	107185412	107185780	intronic	EFNB2	8.73808	7.98228	-0.938731	1.00038e-05	0.000420108
chr13	107863377	107863742	intronic	FAM155A	7.07691	6.59094	-0.80267	0.000369549	0.00196375
chr13	108867595	108868247	promoter	LIG4	9.79246	8.80542	-0.933307	2.10932e-05	0.000528467
chr13	108921760	108922725	promoter	TNFSF13B	7.91862	7.54833	-0.777199	4.13832e-05	0.000682801
chr13	109251878	109252813	intronic	MYO16	8.01277	7.58786	-0.828407	2.81217e-05	0.000590988
chr13	109567481	109568757	intronic	MYO16	9.29399	8.40008	-0.856316	5.23199e-05	0.000758576
chr13	110381187	110381894	promoter	LINC00676	7.3649	6.44849	-0.804724	5.86524e-06	0.00036774
chr13	110990650	110991446	intronic	COL4A2	7.94915	7.52124	-0.830009	0.004504	0.00920819
chr13	111159451	111159965	ncRNA_intronic	COL4A2-AS1	7.63917	6.54596	-0.84429	0.00106229	0.0036341
chr13	111179559	111180349	intronic	RAB20	8.546	7.45717	-0.798853	0.000272321	0.00166844
chr13	111180716	111181073	intronic	RAB20	7.09668	6.32432	-0.946421	0.00130635	0.00412496
chr13	111188511	111189078	intronic	RAB20	7.95132	7.27838	-0.90426	0.00135236	0.00421697
chr13	111193282	111194333	intronic	RAB20	8.63972	7.83319	-0.789184	0.000673731	0.00277042
chr13	111358056	111359098	promoter	CARS2	10.9819	10.1289	-0.803084	0.00116432	0.00384141
chr13	111367153	111368407	promoter	ING1	11.7774	11.0239	-0.785725	0.0025204	0.00624524
chr13	111861935	111862400	exonic	ARHGEF7	7.10546	6.26904	-0.807502	0.000501097	0.00232952
chr13	111893239	111893855	promoter	ARHGEF7	7.5135	6.51418	-0.791395	0.000913418	0.00330912
chr13	113260335	113261206	intergenic	TUBGCP3,ATP11AUN	9.06071	8.17584	-0.865416	0.00103287	0.00357017
chr13	113343687	113345201	promoter	ATP11A	10.708	9.80362	-0.773865	0.000508937	0.0023498
chr13	115079567	115080501	promoter	CHAMP1	10.0209	9.20002	-0.772439	0.00135958	0.00422824
chr14	20773442	20774369	promoter	TTC5	8.82214	8.05953	-0.872522	3.79252e-06	0.000323745
chr14	20800630	20801793	promoter	CCNB1IP1	9.37075	8.63963	-0.836995	3.43621e-05	0.000637793
chr14	20810723	20812147	promoter	PARP2	11.4017	10.6356	-0.841003	0.000307129	0.00177902
chr14	20880883	20881890	promoter	TEP1	9.13267	8.66395	-0.796348	3.48951e-06	0.000319336
chr14	21316712	21317838	intergenic	RNASE1,RNASE3	9.31318	8.14973	-1.05825	0.000181085	0.00136183
chr14	21429365	21429743	intergenic	RNASE2,METTL17	7.11106	6.23206	-0.797365	0.00170487	0.00488566
chr14	21438955	21440190	intergenic	RNASE2,METTL17	10.2286	9.5376	-0.812973	9.3875e-05	0.000987885
chr14	21457721	21458684	promoter	METTL17	9.70442	9.05616	-0.866774	0.000845794	0.00316334
chr14	21851996	21853069	promoter	SUPT16H	10.0129	9.3038	-0.820983	0.000380166	0.00199074
chr14	21904985	21906046	promoter	CHD8	10.2307	9.50171	-0.783206	0.000691056	0.00281511
chr14	21923821	21925045	intergenic	CHD8,RAB2B	11.1537	10.3151	-0.900488	0.000460907	0.00221424
chr14	21944628	21945902	promoter	RAB2B,TOX4	11.0834	10.3299	-0.848038	0.000559914	0.00248157
chr14	21978876	21979844	promoter	METTL3	10.1703	9.35235	-0.88791	0.000613431	0.0026156
chr14	22568345	22568919	intergenic	OR4E1,DAD1	7.36949	6.41374	-0.837841	0.000761069	0.00297921
chr14	22838466	22839170	intergenic	OR4E1,DAD1	7.61984	6.21631	-0.837917	6.35916e-05	0.000827556
chr14	23238489	23239071	exonic	OXA1L	7.99747	6.84934	-0.783242	0.000541677	0.00243718
chr14	23286957	23287737	intronic	SLC7A7	8.71881	7.48797	-0.833006	0.000876702	0.00323292
chr14	23340269	23342131	promoter	LRP10	10.6771	9.93967	-0.857267	9.29139e-05	0.000982392
chr14	23479226	23479826	promoter	C14orf93	8.53847	7.51183	-0.86431	8.99265e-05	0.000970186
chr14	23503653	23504647	promoter	PSMB5	10.0957	9.15329	-0.812834	0.00121122	0.00393855
chr14	23540523	23541301	promoter	ACIN1	9.152	8.2897	-0.784933	0.00066552	0.00275003
chr14	23590536	23591159	promoter	CEBPE	8.04366	7.12213	-0.801297	0.00138174	0.00427229
chr14	23623077	23624056	promoter	SLC7A8	9.5522	8.69657	-0.783331	0.00496154	0.00982329
chr14	23624185	23624908	promoter	SLC7A8	9.19615	8.16326	-0.880122	0.00248679	0.00619313
chr14	23630017	23630840	intronic	SLC7A8	9.01666	7.97443	-0.786502	0.00244397	0.00612711
chr14	23706886	23707421	promoter	RNF212B	8.78051	7.85117	-0.888011	0.00265702	0.00646303
chr14	24577923	24578377	intergenic	PCK2,DCAF11	8.10364	7.11699	-0.938454	3.62905e-05	0.000649508
chr14	24604859	24605852	promoter	PSME1	10.6092	9.82349	-0.791699	0.000702644	0.00284561
chr14	24615537	24617063	promoter	PSME2,RNF31	11.5646	10.8005	-0.790264	0.00134361	0.00419713
chr14	24640623	24641576	promoter	REC8	10.4458	9.19341	-0.868709	0.00199434	0.00537673
chr14	24684729	24685544	promoter,exonic	MDP1,NEDD8-MDP1	9.63487	8.85773	-0.797955	0.000237697	0.00155258
chr14	24710975	24712495	promoter	TINF2	11.1473	10.3486	-0.82917	0.000626266	0.00264762
chr14	24779803	24780801	promoter	LTB4R2	9.72153	8.85867	-0.80431	0.000142242	0.0012108
chr14	24797188	24797474	intronic	ADCY4	7.51046	6.61676	-0.804671	0.00296297	0.00695098
chr14	24798921	24799330	exonic	ADCY4	7.91711	6.97191	-0.843874	0.000107651	0.00105356
chr14	24898798	24900009	promoter	KHNYN	10.2162	9.56427	-0.818865	3.65912e-05	0.000651573
chr14	24911125	24912323	promoter	SDR39U1	11.004	10.1496	-0.858549	0.000438442	0.00215147
chr14	25099672	25100515	exonic	GZMB	8.20431	7.55399	-0.837032	9.97345e-05	0.00101546
chr14	25148121	25148478	intergenic	GZMB,STXBP6	7.91585	7.26011	-0.777903	4.69266e-05	0.000719564
chr14	26607969	26608646	intergenic	STXBP6,NOVA1	7.52815	6.77408	-0.811721	4.86722e-06	0.000354872
chr14	26632959	26633832	intergenic	STXBP6,NOVA1	8.64057	7.86164	-0.842408	0.000113546	0.00107907
chr14	31027792	31029043	promoter	G2E3	9.43363	8.7991	-0.90528	2.17237e-07	0.000241952
chr14	31090606	31092042	promoter	SCFD1	9.97261	9.38852	-0.798943	4.58793e-07	0.000241952
chr14	31698797	31699463	intergenic	HECTD1,HEATR5A	9.32856	8.3425	-0.908484	0.000159367	0.00127548
chr14	31731027	31731824	intergenic	HECTD1,HEATR5A	8.24847	7.12493	-0.786325	0.000189653	0.00139422
chr14	31825055	31825673	intronic	HEATR5A	7.12865	6.19982	-0.829314	4.15015e-06	0.000331021
chr14	31889045	31890267	promoter	LOC101927124	10.7309	9.93399	-0.790795	0.000458425	0.00220661
chr14	32724077	32724763	intergenic	RNU6-2,AKAP6	8.62207	7.40868	-0.997373	0.000467043	0.00223109
chr14	32978800	32979519	intronic	AKAP6	9.01504	8.07392	-0.913155	0.00117175	0.00385681
chr14	35008371	35009391	promoter	EAPP	10.0909	9.35047	-0.782401	0.000605535	0.00259792
chr14	35202467	35203202	intergenic	CFL2,BAZ1A	7.60493	6.34216	-0.916658	0.000235464	0.00154533
chr14	35514870	35516312	promoter	FAM177A1	10.8837	10.1844	-0.768613	0.000148207	0.00123369
chr14	35628064	35628627	intronic	KIAA0391	7.40134	6.16916	-0.828893	0.00107173	0.00365168
chr14	35761106	35762178	promoter	PSMA6	10.3762	9.50227	-0.882427	0.000464846	0.00222463
chr14	35810594	35811554	intergenic	PSMA6,NFKBIA	9.89832	8.92171	-0.982573	0.000405316	0.00206186
chr14	36295146	36296339	promoter	BRMS1L	11.2601	10.6703	-0.871178	0.000156338	0.00126142
chr14	37666584	37667872	promoter	MIPOL1	9.69635	9.33889	-0.785607	3.38481e-05	0.000635902
chr14	39336775	39337172	ncRNA_intronic	LINC00639	7.24857	6.63305	-0.822348	2.56146e-06	0.000300965
chr14	39571592	39573049	promoter	SEC23A	10.4532	9.83367	-0.817618	4.5668e-06	0.000343881
chr14	39583071	39583940	promoter	GEMIN2	9.32127	8.69544	-0.787509	0.000182062	0.00136555
chr14	39638855	39640022	promoter	TRAPPC6B	9.87376	9.24731	-0.821526	6.58061e-06	0.000372838
chr14	39710534	39711448	intronic	MIA2	8.7705	7.72968	-0.858999	0.00188952	0.0052036
chr14	40963752	40964441	intergenic	FBXO33,LOC644919	7.2706	6.48143	-0.89909	3.22353e-05	0.000622688
chr14	41541957	41542600	ncRNA_intronic	LOC644919	7.32182	6.56287	-1.02938	0.000368197	0.00196156
chr14	41866953	41867604	intergenic	LOC644919,LRFN5	7.21228	6.63136	-0.796578	0.000433397	0.0021378
chr14	45225499	45226262	intergenic	LOC105370473,C14orf28	7.44005	6.19421	-0.898562	0.000464107	0.00222289
chr14	45251516	45252548	intergenic	LOC105370473,C14orf28	8.62491	7.53474	-0.925803	0.000196227	0.00141707
chr14	45366086	45367267	promoter	C14orf28	10.8122	10.2199	-0.85395	6.43014e-05	0.000831744
chr14	45430368	45432138	promoter	FAM179B	11.6917	10.9851	-0.821976	0.000191364	0.00139907
chr14	45603132	45604190	promoter	FKBP3	11.1787	10.6132	-0.832532	8.37055e-05	0.000938027
chr14	45719222	45719813	intronic	MIS18BP1	8.0799	7.68168	-0.821082	0.00106664	0.00364317
chr14	47860036	47860793	intronic	MDGA2	7.4592	6.78713	-0.895382	8.70233e-06	0.000408009
chr14	47904565	47905251	intronic	MDGA2	8.21891	7.10141	-0.830242	6.84493e-05	0.000859862
chr14	47937155	47937906	intronic	MDGA2	7.05903	6.34922	-0.918974	0.000330289	0.00185014
chr14	48758872	48759468	intergenic	LINC00648,RPS29	7.1068	6.1625	-0.967047	4.63105e-05	0.000718346
chr14	49601606	49602330	intergenic	LINC00648,RPS29	7.68413	6.90019	-0.887189	0.00013067	0.00116382
chr14	49659961	49661419	intergenic	LINC00648,RPS29	8.9132	8.04678	-0.807843	3.49573e-05	0.000640194
chr14	50100241	50102234	promoter	DNAAF2	11.4862	10.6952	-0.779473	5.32939e-05	0.000761903
chr14	50334534	50335394	intergenic	NEMF,ARF6	10.6563	9.87086	-0.848908	0.00106826	0.0036459
chr14	50505152	50505853	ncRNA_exonic	LINC01599	7.70223	6.78106	-0.812433	0.000327909	0.00184257
chr14	50511721	50512255	ncRNA_intronic	LINC01599	7.86877	7.29859	-0.829385	0.00375526	0.0081565
chr14	50582794	50583895	promoter	VCPKMT	9.75372	8.87964	-0.810774	0.000429406	0.00212964
chr14	50787738	50788343	exonic	ATP5S	8.38521	7.43964	-0.941564	0.000174846	0.00133808
chr14	51686235	51686850	intergenic	TRIM9,TMX1	7.33413	6.08734	-0.827444	0.000629385	0.00265533
chr14	53196433	53197522	promoter	STYX	10.8653	10.0785	-0.779331	0.00100498	0.00351
chr14	53385182	53385744	intronic	FERMT2	7.3892	6.4259	-1.10163	0.00024853	0.00158756
chr14	55136613	55137274	intronic	SAMD4A	7.58541	6.54746	-0.791968	0.00172013	0.00491172
chr14	55323864	55325178	intronic	GCH1	8.54993	7.73884	-0.829488	0.000365357	0.00195288
chr14	55368557	55370183	promoter	GCH1	10.2278	9.26448	-0.773832	0.000210337	0.00146573
chr14	55493362	55494391	promoter	WDHD1	9.7751	9.06362	-0.794026	0.000149187	0.00123594
chr14	55657961	55658843	promoter	DLGAP5	9.75202	8.90809	-0.828815	0.00316653	0.0072688
chr14	55679805	55680228	intergenic	DLGAP5,FBXO34	7.12092	6.18738	-0.842601	0.000828004	0.00312377
chr14	58666185	58667429	promoter	ACTR10	10.2914	9.55323	-0.791022	0.000128551	0.00115352
chr14	58711027	58712100	promoter	PSMA3	10.2849	9.51422	-0.807996	0.00035679	0.00192866
chr14	58747835	58748527	ncRNA_intronic	PSMA3-AS1	7.92512	7.20367	-0.845933	0.00013676	0.00118923
chr14	59654604	59656992	promoter	DAAM1	11.8131	10.9626	-0.777433	0.00137571	0.0042613
chr14	59813702	59814566	exonic	DAAM1	8.43714	7.0398	-0.934516	0.0015037	0.00451413
chr14	60052552	60053206	intergenic	CCDC175,RTN1	7.77939	6.62011	-0.980085	6.25597e-05	0.000820461
chr14	60618388	60618873	intronic	DHRS7	8.39625	7.64403	-0.867266	1.49649e-05	0.000471534
chr14	60631260	60632413	promoter	DHRS7	9.58841	9.05101	-0.79677	9.96611e-05	0.00101544
chr14	61719270	61719847	intergenic	SLC38A6,TMEM30B	7.59844	7.04761	-0.834729	0.000537384	0.00242664
chr14	61990852	61991534	intronic	PRKCH	7.45765	6.60461	-0.773644	0.000252533	0.001602
chr14	62161582	62163135	promoter	HIF1A	11.2448	10.4716	-0.77779	0.00133661	0.0041864
chr14	62217618	62218303	promoter	HIF1A-AS2	9.34128	8.42467	-0.896294	0.000393587	0.0020328
chr14	62228565	62229601	promoter	SNAPC1	10.3078	9.51241	-0.819245	0.00075135	0.00295883
chr14	62746774	62747718	intergenic	LINC00644,KCNH5	8.4247	7.43442	-0.771482	0.00162775	0.0047467
chr14	64107988	64109351	promoter	WDR89	11.6148	10.7725	-0.840151	0.000998674	0.00349742
chr14	64666875	64667287	ncRNA_intronic	MIR548AZ	7.29249	6.20603	-0.836485	0.0025657	0.00631925
chr14	64977784	64978277	intronic	ZBTB1	7.59118	6.73136	-0.838657	0.000110216	0.00106433
chr14	65006495	65007750	promoter	HSPA2	11.2335	10.3638	-0.825691	0.00324527	0.00739367
chr14	65148535	65149455	intergenic	PPP1R36,PLEKHG3	9.92902	8.63954	-0.961182	0.000488552	0.00229374
chr14	65453261	65454321	promoter	FNTB	10.6123	9.90055	-0.788084	0.00090044	0.00328085
chr14	65568335	65569990	promoter	MAX	11.1687	10.431	-0.77544	0.000511309	0.00235607
chr14	66974201	66975367	promoter	GPHN	11.078	10.3998	-0.789274	0.00117286	0.00385946
chr14	67707299	67708784	promoter	MPP5	11.0256	10.2888	-0.777616	0.000473098	0.00225106
chr14	67928014	67928533	intergenic	PLEK2,TMEM229B	8.06894	6.90097	-0.798228	0.00174306	0.00495236
chr14	67977526	67978004	intronic	TMEM229B	8.45186	7.07805	-0.83456	0.00414453	0.00870653
chr14	67993376	67993846	intergenic	TMEM229B,PLEKHH1	8.02225	7.10015	-0.770685	0.000712397	0.0028682
chr14	68161439	68162761	promoter	RDH11	10.3911	9.23712	-0.801389	0.00215743	0.00565471
chr14	68171131	68171768	intronic	RDH12	8.09295	7.09797	-0.819171	0.00206644	0.00550208
chr14	68677432	68678139	intronic	RAD51B	7.59842	6.72765	-0.830145	0.00326282	0.00742164
chr14	69255668	69255944	UTR3	ZFP36L1	7.80614	7.02362	-0.778237	0.000783216	0.00303053
chr14	69604676	69605561	intronic	DCAF5	7.66136	6.57833	-0.794286	0.00489493	0.0097349
chr14	70082338	70082639	intronic	SUSD6	7.23825	6.57514	-0.853273	0.000490291	0.00229886
chr14	71284050	71284789	intergenic	MAP3K9,PCNX1	9.36272	8.53021	-0.769505	0.00096728	0.0034339
chr14	73493411	73494264	promoter	ZFYVE1	10.5911	9.6039	-0.911751	0.0028946	0.00683947
chr14	74208171	74208612	intronic	ELMSAN1	7.91289	7.00384	-0.769231	0.000432268	0.00213651
chr14	74292248	74292723	ncRNA_intronic	LOC100506498	7.77934	6.62382	-0.941954	0.00182211	0.00509042
chr14	75229710	75230667	promoter	YLPM1	9.82011	8.85197	-0.771503	0.00422523	0.0088226
chr14	75613987	75615009	exonic	TMED10	9.88522	8.88992	-0.848623	0.00225087	0.0058099
chr14	76008730	76009596	intronic	BATF	8.34221	7.59303	-0.796934	0.00148253	0.00447711
chr14	76617819	76619053	promoter	GPATCH2L	9.9019	8.95021	-0.782819	0.000729475	0.00290972
chr14	77427996	77428688	ncRNA_exonic	LINC01629	9.08453	8.27834	-0.929695	0.00033979	0.00188035
chr14	77577336	77577820	intronic	CIPC	7.25951	6.26501	-0.844089	0.00066482	0.00274829
chr14	77784440	77784641	intronic	POMT2	7.61189	6.4852	-0.771529	0.00125344	0.00402583
chr14	77786555	77788258	promoter	GSTZ1,POMT2	11.9212	11.1305	-0.788204	0.000853806	0.00318209
chr14	77923483	77925003	promoter	AHSA1	11.1917	10.2993	-0.846729	0.00234532	0.00596023
chr14	77925471	77925754	intronic	AHSA1	7.47384	6.06565	-1.01715	4.67125e-05	0.000719564
chr14	78082512	78083601	promoter	SPTLC2	11.3601	10.5435	-0.845487	0.00152539	0.00455757
chr14	78226682	78228504	promoter	C14orf178,SNW1	10.1809	9.45728	-0.77851	4.54198e-05	0.00071025
chr14	79230288	79231481	intronic	NRXN3	8.03638	7.17667	-0.771	2.41717e-06	0.000300965
chr14	79303176	79303542	intronic	NRXN3	7.34667	6.43462	-0.856528	0.000384687	0.00200482
chr14	81072730	81073271	intronic	CEP128	7.29324	6.52373	-0.934658	3.71277e-05	0.000654262
chr14	81124993	81125478	intronic	CEP128	7.59234	6.72647	-1.03418	0.000176748	0.00134767
chr14	81407587	81408753	promoter	CEP128	10.4727	9.91964	-0.795856	9.36991e-05	0.000986667
chr14	81636033	81637278	intergenic	TSHR,GTF2A1	10.4658	10.053	-0.779595	7.69456e-06	0.00039123
chr14	81685541	81686027	intronic	GTF2A1	9.878	9.21934	-0.772618	0.00131978	0.0041531
chr14	81735755	81736370	UTR3	STON2	7.15802	6.45135	-0.807167	4.94698e-05	0.000739759
chr14	81781706	81782124	intronic	STON2	7.14432	6.33441	-0.963518	1.9923e-07	0.000241952
chr14	81985625	81986449	intronic	SEL1L	7.38694	6.73505	-0.88817	6.79881e-06	0.000374719
chr14	81999784	82000653	promoter	SEL1L	11.3113	10.5874	-0.860207	0.00053318	0.0024155
chr14	85994952	85995215	promoter	FLRT2	7.07093	6.55902	-0.923054	0.000667615	0.00275642
chr14	85997486	85998371	intronic	FLRT2	8.69391	7.85652	-0.790031	8.50668e-05	0.000944466
chr14	85999239	85999897	intronic	FLRT2	9.23974	8.53472	-0.797816	0.00012544	0.00113749
chr14	86002805	86003066	intronic	FLRT2	7.21667	6.44628	-0.836834	0.0011216	0.00375427
chr14	86008788	86009419	intronic	FLRT2	8.37871	7.22731	-0.9628	0.00199969	0.00538671
chr14	86032134	86032744	intronic	FLRT2	7.50863	6.54257	-0.855892	3.42085e-05	0.000637793
chr14	89029091	89030047	promoter	ZC3H14	9.91581	9.28895	-0.822551	6.4868e-06	0.000372838
chr14	89595602	89596296	intergenic	TTC8,FOXN3	7.58311	6.77192	-0.787535	0.000239925	0.00156075
chr14	89726252	89726962	intronic	FOXN3	8.107	6.64291	-0.771356	0.00360577	0.00792733
chr14	89831106	89831707	intronic	FOXN3	7.56826	6.46851	-0.869253	0.00273159	0.00658809
chr14	90085192	90085931	promoter	FOXN3	8.57626	7.80341	-0.769209	3.32551e-05	0.000630498
chr14	90765537	90766189	intronic	NRDE2	7.86411	6.31791	-0.7851	0.00242421	0.00609136
chr14	90768008	90768510	intronic	NRDE2	7.24588	6.18759	-0.777677	9.88981e-05	0.00101092
chr14	90865845	90866234	intronic	CALM1	9.31226	8.10343	-0.908386	0.00130877	0.00413011
chr14	92997709	92998215	intronic	RIN3	7.57092	6.43325	-0.821461	0.000491851	0.0023042
chr14	93673038	93674143	promoter	C14orf142,UBR7	10.5197	9.65863	-0.853436	0.00138255	0.00427375
chr14	94402675	94403261	intronic	ASB2	8.64975	6.99703	-0.887545	0.00146626	0.00444429
chr14	94492382	94493227	promoter	OTUB2	10.0985	9.16643	-0.841796	0.0031549	0.00725163
chr14	94595300	94596269	promoter	IFI27L2	9.47039	8.68162	-0.813497	0.0003545	0.00192163
chr14	94858875	94859321	promoter	SERPINA1	7.03929	6.49983	-0.781251	0.000261678	0.00163401
chr14	95066960	95067416	intergenic	SERPINA5,SERPINA3	7.89512	7.2074	-0.799833	0.00146555	0.00444322
chr14	97263328	97264440	promoter	VRK1	10.2315	9.3393	-0.796607	0.00128684	0.00409119
chr14	99732903	99733232	intronic	BCL11B	7.14976	6.1081	-0.875144	0.000174125	0.00133512
chr14	99738365	99738924	promoter	BCL11B	8.30144	7.40964	-0.912318	0.000207483	0.00145543
chr14	99740697	99741467	intergenic	BCL11B,SETD3	9.02843	8.4372	-0.828185	0.00299328	0.0069995
chr14	99989244	99989639	intronic	CCDC85C	7.13103	6.082	-0.797739	0.00114878	0.00380898
chr14	100658944	100660189	intergenic	DEGS2,YY1	10.9645	9.97402	-0.82792	0.00434993	0.0089933
chr14	100706240	100707136	promoter	YY1	10.9149	9.71608	-0.844043	0.00110652	0.00372357
chr14	104544116	104544735	intergenic	TDRD9,ASPG	8.60496	7.35914	-0.80376	0.00394485	0.00841638
chr14	105266537	105267543	promoter	ZBTB42	9.8393	8.98362	-0.818472	0.000332265	0.00185761
chr14	105511994	105512491	intergenic	CDCA4,GPR132	8.44997	7.40002	-0.798738	0.0005817	0.00253678
chr14	105881232	105881748	downstream	TEX22	8.631	7.77256	-0.909638	0.000555565	0.00247053
chr14	106409691	106410436	intergenic	KIAA0125,ADAM6	8.38168	6.94029	-0.969518	0.00019847	0.0014227
chr15	20432359	20433021	intergenic	NONE,CHEK2P2	7.33564	6.70076	-0.859547	1.21506e-06	0.00026911
chr15	21913326	21913932	intergenic	LINC01193,LOC646214	9.36196	8.50342	-1.05298	6.9257e-05	0.000864744
chr15	21926105	21927696	intergenic	LINC01193,LOC646214	9.46621	9.02569	-0.876919	2.41582e-05	0.000561302
chr15	23033861	23035133	promoter	NIPA2	10.8982	10.1799	-0.783375	0.00022752	0.00152207
chr15	23207407	23208811	promoter	WHAMMP3	8.15036	7.6304	-0.864118	5.93404e-06	0.000368239
chr15	25683096	25684850	promoter	UBE3A	11.0316	10.2748	-0.795488	1.67887e-05	0.000487785
chr15	26386252	26386756	intergenic	LINC00929,GABRB3	7.37082	6.0335	-0.968881	0.00360916	0.00793264
chr15	26445645	26446160	intergenic	LINC00929,GABRB3	7.51307	6.61405	-0.792907	0.000703229	0.00284681
chr15	28297135	28297748	intronic	OCA2	7.19873	6.195	-0.779439	0.000474675	0.00225573
chr15	28343690	28344992	promoter	OCA2	9.89385	9.14717	-0.812331	0.000129125	0.00115571
chr15	28368510	28368984	intronic	HERC2	7.93945	6.83408	-0.837851	0.00110814	0.00372646
chr15	31195610	31196588	promoter	FAN1	9.60456	8.6917	-0.812851	0.000713657	0.00287155
chr15	32333427	32333945	intronic	CHRNA7	7.96838	5.98046	-1.02551	0.00109597	0.00370199
chr15	34501731	34502610	promoter	KATNBL1	10.564	9.76804	-0.790567	0.000164026	0.00129335
chr15	34658510	34660265	promoter	LPCAT4	10.522	9.85669	-0.812653	4.11944e-06	0.000331021
chr15	35013968	35015025	intergenic	GOLGA8B,GJD2	9.96161	9.13013	-0.773455	0.000214467	0.00147831
chr15	35261430	35262461	promoter	AQR	10.0985	9.32997	-0.932909	0.000104055	0.00103547
chr15	35306330	35306925	intergenic	ZNF770,ANP32AP1	7.22906	6.37467	-1.07419	1.21771e-06	0.00026911
chr15	38364490	38365722	intergenic	LOC101928227,SPRED1	9.78741	9.27678	-0.81101	1.28985e-05	0.000449131
chr15	38746143	38747040	promoter	FAM98B	9.25533	8.75695	-0.79347	5.6486e-06	0.000365416
chr15	39387494	39388307	intergenic	C15orf53,C15orf54	7.35882	6.70892	-0.786413	0.00037423	0.00197379
chr15	39505512	39506200	intergenic	C15orf53,C15orf54	8.01233	6.70974	-0.857481	0.00148748	0.00448569
chr15	39871920	39873622	promoter	THBS1	10.0869	9.43775	-0.792206	0.000109075	0.00106034
chr15	40074539	40075372	promoter	LOC105370941	10.3931	9.75319	-0.792222	0.00132331	0.00415943
chr15	40225719	40226911	promoter	EIF2AK4	9.95106	9.18293	-0.796681	0.000588185	0.00255307
chr15	40452799	40453596	promoter	BUB1B	9.20161	8.25119	-0.820071	0.00392814	0.00839731
chr15	40605746	40606213	intergenic	PLCB2,INAFM2	7.48949	6.20785	-0.790973	0.00427461	0.00888912
chr15	40615203	40616274	promoter	INAFM2	10.1905	9.30066	-0.797595	0.00168255	0.00484364
chr15	40622522	40623016	downstream	C15orf52	7.32115	6.04464	-1.00133	0.000672937	0.00276973
chr15	40626000	40626760	UTR3	C15orf52	8.84998	7.9945	-0.880852	0.000630844	0.00265839
chr15	40659921	40660748	exonic	DISP2	9.54016	8.44504	-0.820984	0.000750186	0.00295642
chr15	40856750	40857568	promoter	C15orf57	10.4517	9.48067	-0.8249	0.00482533	0.00964087
chr15	42066044	42067218	promoter	MAPKBP1	10.9327	9.91458	-0.804288	0.00397051	0.00845209
chr15	42119861	42120814	promoter	JMJD7,JMJD7-PLA2G4B	10.0564	9.18102	-0.882034	0.00410786	0.00865463
chr15	42867222	42868354	promoter	STARD9	11.1822	10.1731	-0.857314	0.00468387	0.00945147
chr15	44118885	44119497	promoter	WDR76	8.40893	7.33961	-0.815194	0.00126578	0.00404835
chr15	45018810	45019150	intergenic	B2M,LOC100419583	7.78708	7.08699	-0.815968	0.00304274	0.00707506
chr15	45020601	45021846	promoter	LOC100419583	10.7421	10.0844	-0.781666	0.00155656	0.00461474
chr15	45410100	45410669	exonic	DUOXA1,DUOXA2	8.75877	7.98484	-0.790819	0.00136819	0.00424793
chr15	45571093	45571970	promoter	LOC101928414	10.2641	9.41784	-0.856549	0.00182197	0.00509042
chr15	45929572	45930148	intronic	SQRDL	8.10445	7.47555	-0.842033	0.000220449	0.00149739
chr15	48009173	48009850	intronic	SEMA6D	9.02568	8.29533	-0.791298	0.000528075	0.00240139
chr15	48623065	48624521	promoter	DUT	10.2424	9.6661	-0.789738	4.28206e-05	0.000692876
chr15	49102569	49104021	promoter	CEP152	10.6677	9.85231	-0.824652	0.00132001	0.00415319
chr15	49267874	49268954	intergenic	SHC4,SECISBP2L	9.95009	9.1371	-0.816318	0.000934851	0.00335895
chr15	49447172	49448356	promoter	COPS2,GALK2	10.2686	9.38749	-0.865132	0.000188822	0.00139144
chr15	49462055	49462815	promoter	GALK2	9.336	8.46001	-0.902281	0.000131465	0.00116627
chr15	49912461	49913675	promoter	DTWD1,FAM227B	10.5056	9.74326	-0.813257	0.000604435	0.0025956
chr15	50295786	50296655	intronic	ATP8B4	7.91241	7.07983	-0.769933	0.000706729	0.00285605
chr15	50347034	50348317	intronic	ATP8B4	8.45088	7.74638	-0.817859	0.000114525	0.00108409
chr15	50716182	50717086	promoter	USP8	10.1267	9.40844	-0.793511	0.000727031	0.00290361
chr15	51169114	51169515	intergenic	SPPL2A,AP4E1	7.44619	6.49159	-0.812817	0.000212228	0.00147264
chr15	52553687	52554406	intronic	MYO5C	8.79753	7.82482	-0.836197	0.000632882	0.0026649
chr15	52943968	52944601	promoter	FAM214A	7.9501	7.31225	-0.811519	0.000482177	0.00227535
chr15	53670177	53670895	intergenic	ONECUT1,WDR72	7.78867	6.99092	-0.776653	0.00171339	0.00490145
chr15	55488358	55489706	promoter	RSL24D1	10.2821	9.50682	-0.847497	0.000277084	0.0016834
chr15	55509696	55510166	intronic	RAB27A	7.7429	6.95187	-0.84519	3.68793e-05	0.000652704
chr15	55562341	55562977	promoter	RAB27A	7.45349	6.77749	-0.822248	6.90421e-05	0.000863561
chr15	55699803	55701088	promoter	C15orf65	10.9083	10.1098	-0.791792	6.45203e-05	0.00083284
chr15	56538113	56538603	intergenic	RFX7,TEX9	8.71332	7.83576	-0.895757	2.65295e-05	0.000579801
chr15	57024979	57026170	promoter	ZNF280D	10.2399	9.47743	-0.780693	0.000131154	0.00116514
chr15	57619229	57619661	downstream	LINC01413	7.21296	6.09392	-0.954141	0.00035735	0.00193
chr15	57674328	57674937	intronic	CGNL1	8.51731	7.03144	-0.795598	0.0039444	0.00841579
chr15	57998378	57999528	promoter	POLR2M	9.7026	8.86922	-0.796923	0.000505711	0.00234093
chr15	59592328	59592958	intronic	MYO1E	8.34928	7.4823	-0.873024	0.000396391	0.00203916
chr15	59821116	59821538	intergenic	FAM81A,GCNT3	7.67632	6.84335	-0.790136	0.00150562	0.00451742
chr15	59837752	59838287	intergenic	FAM81A,GCNT3	7.95701	6.6375	-0.878141	0.0021582	0.00565529
chr15	59949244	59950219	promoter	GTF2A2	9.89341	8.86768	-0.887691	0.00051843	0.0023758
chr15	59980638	59981900	promoter	BNIP2	10.4065	9.60058	-0.796324	0.00105487	0.00361876
chr15	63481164	63482130	promoter	RAB8B	10.4352	9.49379	-0.780248	0.00381207	0.00823594
chr15	64385570	64386628	promoter	FAM96A	10.3809	9.42186	-0.824106	0.00386393	0.00830784
chr15	64454819	64456074	promoter	PPIB	11.0701	10.0539	-0.855373	0.00377927	0.00818718
chr15	64679463	64680372	promoter	TRIP4	9.10859	8.04007	-0.919802	0.0017653	0.00499139
chr15	65133427	65134311	promoter	PLEKHO2	10.5783	9.84676	-0.79633	0.00218468	0.00569911
chr15	65137409	65137839	intronic	PLEKHO2	8.02571	7.19181	-0.794068	0.00353415	0.00782438
chr15	65165224	65165657	intergenic	PLEKHO2,ANKDD1A	7.5403	6.3501	-0.858101	9.75869e-06	0.000415107
chr15	65805053	65805696	intronic	DPP8	7.3143	6.02559	-0.844089	0.000181191	0.00136192
chr15	67412234	67412751	intronic	SMAD3	8.00837	6.52619	-0.852114	0.00351495	0.00779695
chr15	70316075	70316596	intergenic	LINC00593,TLE3	7.51644	6.81419	-0.83001	0.00383713	0.00826503
chr15	74284309	74284905	promoter	STOML1	9.59831	8.63143	-0.776883	0.00312898	0.0072155
chr15	75660086	75661189	promoter	MAN2C1	10.2606	9.09431	-0.842727	0.00445125	0.00913822
chr15	75743863	75744705	promoter	SIN3A	11.5602	10.6418	-0.818716	0.00502429	0.00991006
chr15	75746181	75747141	intronic	SIN3A	11.3164	10.4149	-0.796245	0.00460301	0.0093473
chr15	77223636	77224620	promoter	RCN2	10.4534	9.47439	-0.796037	0.00429861	0.00892282
chr15	78364811	78365332	intronic	TBC1D2B	9.01644	7.69722	-0.861916	0.00440816	0.0090752
chr15	80351172	80352729	promoter	ZFAND6	10.9204	10.0025	-0.813036	0.000677172	0.0027809
chr15	81281632	81282873	promoter	MESDC2	10.3819	9.59451	-0.791774	0.00239858	0.00604659
chr15	81315749	81316407	intergenic	MESDC1,CFAP161	8.15376	7.40566	-0.775379	0.00113007	0.00377345
chr15	81616063	81617073	promoter	STARD5	10.4118	9.65409	-0.813735	0.00367057	0.00803353
chr15	82824655	82825233	promoter	RPS17	8.28087	7.29554	-0.960668	0.00153751	0.00457849
chr15	83679625	83680909	promoter	C15orf40	9.82394	8.93389	-0.79493	0.000743719	0.00294295
chr15	85143519	85144685	promoter	ZSCAN2	10.0511	9.13655	-0.799048	0.00222815	0.00577306
chr15	85197001	85197829	promoter	WDR73	9.77702	8.76482	-0.800148	0.00301683	0.00703475
chr15	85201317	85202004	promoter	NMB	9.36631	8.33038	-0.804178	0.000264883	0.00164422
chr15	85923079	85924657	promoter	MIR7706	10.5397	9.72777	-0.770431	0.00306424	0.00710892
chr15	86453983	86454504	intergenic	KLHL25,LINC01584	7.44602	6.56734	-0.795054	0.00339777	0.00763081
chr15	89089365	89090173	promoter	DET1	10.0005	9.12035	-0.91055	0.0016181	0.00472834
chr15	89164226	89165050	promoter	AEN	9.84503	8.85698	-0.838497	0.00266498	0.00647623
chr15	89630967	89632541	promoter	ABHD2	11.6069	10.6625	-0.839764	0.00421744	0.00881118
chr15	89634003	89634266	intronic	ABHD2	7.42587	6.6313	-0.891303	0.000667354	0.00275576
chr15	89742041	89742782	UTR3	ABHD2	8.53669	7.11656	-0.890773	0.00457703	0.00931388
chr15	90701141	90701818	intergenic	IDH2,SEMA4B	8.98264	7.88608	-0.786378	0.0047283	0.00951265
chr15	90930903	90932183	promoter	IQGAP1	11.1427	10.3323	-0.786997	0.00216799	0.00567045
chr15	93167533	93168360	intronic	FAM174B	8.87927	7.86946	-0.893436	0.000334779	0.00186477
chr15	93351938	93353156	intergenic	ASB9P1,LINC01578	10.6326	9.70551	-0.783578	0.00301357	0.00702947
chr15	93374728	93376294	intergenic	ASB9P1,LINC01578	9.90636	9.09182	-0.810379	0.00113414	0.00378212
chr15	93425241	93426720	promoter	LINC01578	11.4344	10.5753	-0.775808	0.00279954	0.00669164
chr15	93447138	93447960	promoter	MIR3175	10.7607	9.78819	-0.799299	0.00310311	0.00717349
chr15	93464994	93465483	intronic	CHD2	7.54459	6.40823	-0.782674	0.000745093	0.00294412
chr15	93571752	93572858	downstream	CHD2	9.49811	8.67186	-0.848211	0.000400441	0.00205167
chr15	94663128	94663544	intergenic	LINC01581,MCTP2	7.6014	6.70705	-0.94208	0.000264274	0.00164151
chr15	96870525	96870795	promoter	NR2F2-AS1	7.48171	6.83458	-0.826571	0.00183343	0.00511082
chr15	98271809	98272747	intergenic	LOC101927310,LINC00923	7.86366	7.00193	-0.83819	6.91224e-05	0.000864192
chr15	98721207	98721561	intergenic	LINC01582,FAM169B	6.89859	6.24347	-0.883962	0.0010676	0.00364443
chr15	99258585	99259057	intronic	IGF1R	7.66423	6.28904	-0.845898	7.19856e-05	0.000878822
chr15	99396419	99396749	intronic	IGF1R	8.24189	7.35025	-0.805041	0.00356611	0.00787071
chr15	99497210	99498069	intronic	IGF1R	8.44085	7.49168	-0.877833	0.000336961	0.00187227
chr15	99663619	99664646	intronic	SYNM	9.96842	8.87964	-0.779293	0.00149042	0.00449179
chr15	99789547	99789983	promoter	TTC23	7.62914	7.01627	-0.89824	0.000853476	0.00318158
chr15	99791053	99792123	promoter	LRRC28,TTC23	10.8185	10.0754	-0.780748	0.00212984	0.00560928
chr15	100295908	100296374	intergenic	LYSMD4,DNM1P46	7.1764	6.42525	-0.790587	0.000253596	0.00160493
chr15	100881668	100882570	promoter	ADAMTS17	10.172	9.3409	-0.807782	0.00182296	0.0050914
chr15	101834865	101835952	promoter	SNRPA1	9.93572	9.16528	-0.771399	0.000113424	0.00107875
chr15	101860818	101861276	intronic	PCSK6	7.09405	6.18826	-0.928264	0.000462929	0.00222069
chr15	102264076	102265048	promoter	TARSL2	10.1731	9.55636	-0.769544	0.000740731	0.00293473
chr16	4357288	4358290	intergenic	TFAP4,GLIS2	10.5555	9.55169	-0.840549	0.00121415	0.00394568
chr16	4674259	4675683	promoter	MGRN1	10.7722	9.75836	-0.803062	0.00347177	0.00773219
chr16	5147383	5148866	promoter	EEF2KMT	11.7693	10.9679	-0.925102	0.00205892	0.00549008
chr16	8726406	8727116	intronic	METTL22	8.02077	7.21233	-0.826307	0.000554898	0.00246924
chr16	8767893	8768743	promoter	ABAT	9.57484	8.72671	-0.808467	0.000539711	0.00243077
chr16	8891053	8892203	promoter	PMM2,TMEM186	9.85446	8.95369	-0.852353	0.00159999	0.00469914
chr16	8962110	8963252	promoter	CARHSP1	10.0385	9.31417	-0.842572	0.000627635	0.00265113
chr16	10746482	10747411	intronic	TEKT5	8.53213	6.64058	-0.951175	0.000220417	0.00149737
chr16	10837431	10838538	promoter	NUBP1	10.8539	10.0423	-0.875992	0.00181427	0.00507731
chr16	11036046	11036571	promoter	DEXI	9.90784	9.00168	-0.823534	0.000656183	0.00272425
chr16	11038086	11038789	promoter	CLEC16A	10.3123	9.35463	-0.900147	0.0013989	0.0043102
chr16	11351133	11351472	promoter	SOCS1	7.94112	7.04321	-0.849381	0.00325076	0.00740276
chr16	11443224	11444150	intronic	RMI2	8.62698	7.79492	-0.775967	0.00495883	0.00981951
chr16	11761712	11762632	promoter	SNN	9.87792	8.90192	-0.786414	0.000862484	0.00320283
chr16	12645530	12646272	intronic	SNX29	7.73493	6.92626	-0.80776	0.000659764	0.00273267
chr16	12897146	12898012	promoter	CPPED1	10.0605	9.27624	-0.820548	0.000380111	0.00199067
chr16	14013268	14014393	promoter	ERCC4	11.3219	10.4899	-0.825258	0.00168691	0.00485194
chr16	14726434	14727223	promoter	BFAR	10.1705	9.28414	-0.830316	0.00175731	0.00497743
chr16	14727791	14728165	intronic	BFAR	8.0213	6.98101	-0.796676	0.00117022	0.0038541
chr16	15068378	15069449	promoter	PDXDC1	10.1764	8.95029	-0.822128	0.000248635	0.00158756
chr16	15107938	15109051	intronic	PDXDC1	8.67197	7.52658	-0.866262	0.00043475	0.00214168
chr16	15149131	15150416	promoter	NTAN1	10.6015	9.54139	-0.829878	0.00461337	0.00935783
chr16	15248145	15249175	promoter	MIR3180-4	10.1198	9.14914	-0.777324	0.00279829	0.0066911
chr16	15684306	15685295	intergenic	C16orf45,KIAA0430	9.07623	8.33739	-0.837264	0.0036622	0.00802093
chr16	15765838	15767131	intronic	NDE1	9.47262	8.57125	-0.829874	0.00309055	0.00715277
chr16	16326165	16326556	promoter	NOMO3	7.81101	6.69123	-1.05725	0.00461825	0.00936591
chr16	18801143	18802084	promoter	RPS15A	9.69718	8.87781	-0.778546	0.00219535	0.00571969
chr16	18812365	18813681	promoter	ARL6IP1	11.3355	10.3225	-0.822647	0.00284439	0.0067637
chr16	18936675	18938548	promoter	SMG1	10.7056	9.72646	-0.834187	0.000454668	0.00219684
chr16	19532837	19533787	promoter	GDE1	9.81965	9.00867	-0.821827	0.000583996	0.00254283
chr16	19534987	19535718	promoter	CCP110	9.38831	8.55275	-0.85647	0.00103736	0.00357937
chr16	19566331	19567355	promoter	C16orf62	10.7159	9.91698	-0.802858	0.00210765	0.00557082
chr16	19893942	19894349	intronic	GPRC5B	7.29536	6.01303	-0.800629	0.000584453	0.00254315
chr16	20921550	20922503	splicing	LYRM1	7.92511	6.99058	-0.842841	0.000428018	0.00212611
chr16	21512629	21514066	promoter	SMG1P3	10.9679	9.83638	-0.943703	0.00187971	0.00518547
chr16	21531331	21532161	promoter	SLC7A5P2	10.8404	9.79019	-0.95925	0.00243392	0.00610723
chr16	22201317	22202921	intergenic	VWA3A,EEF2K	12.2795	11.6224	-0.793322	0.0031425	0.00723587
chr16	23159792	23161271	promoter	USP31	10.1679	9.25402	-0.799423	0.0015721	0.00464357
chr16	23963251	23964296	intronic	PRKCB	9.10056	7.74409	-0.82454	0.00225673	0.00581789
chr16	25025853	25027162	promoter	ARHGAP17	9.71381	8.94964	-0.784316	0.000174773	0.00133808
chr16	25042588	25043469	promoter	LOC554206	10.117	9.10594	-0.870143	0.00425461	0.00885952
chr16	25059850	25061011	intergenic	LOC554206,LOC283887	8.90532	8.09532	-0.790759	0.000330326	0.00185014
chr16	25066866	25067311	intergenic	LOC554206,LOC283887	7.48322	6.50106	-0.824383	0.000232271	0.00153552
chr16	25122585	25123367	promoter	LCMT1	9.99589	9.05689	-0.867334	0.00158114	0.00466269
chr16	27254111	27254968	intronic	NSMCE1	8.53764	7.85318	-0.795576	0.00136283	0.00423645
chr16	27329693	27330432	intronic	IL4R	7.65804	7.0117	-0.82061	0.00044105	0.00215824
chr16	28152212	28152860	intronic	XPO6	8.00458	6.48538	-0.978195	0.00251007	0.00622706
chr16	28303223	28304194	promoter	SBK1	9.47852	8.38864	-0.847897	0.00151546	0.00453421
chr16	28519116	28519728	promoter	IL27	7.35902	6.34186	-0.77797	3.24699e-05	0.000624259
chr16	28565033	28565847	promoter	SGF29	9.51104	8.61658	-0.836395	0.00178243	0.00501902
chr16	29605663	29607144	promoter	SMG1P2	10.5601	9.44995	-0.843615	0.00448065	0.0091794
chr16	29972857	29973906	promoter	TMEM219	9.62177	8.54944	-0.803868	0.00127646	0.00407003
chr16	30103860	30104286	exonic	YPEL3	8.53223	7.60086	-0.814752	0.00395036	0.0084256
chr16	30483748	30484247	promoter	ITGAL	7.5526	6.33427	-0.811463	0.00354241	0.0078349
chr16	30501377	30501960	intronic	ITGAL	7.61799	6.21602	-0.835212	0.0047352	0.00952026
chr16	30705245	30705546	intergenic	FBRS,LOC730183	7.51548	6.29407	-0.82736	0.000649264	0.00270695
chr16	30886071	30887157	promoter	MIR4519,MIR762HG	9.53044	8.55724	-0.775256	0.00501811	0.00990019
chr16	30904914	30905910	promoter	BCL7C	10.0193	8.9984	-0.855391	0.00195294	0.00531407
chr16	30933425	30934966	promoter	FBXL19-AS1	12.2191	11.1031	-0.995831	0.00372837	0.00811564
chr16	31084447	31086403	promoter	ZNF646,ZNF668	10.9401	10.0182	-0.789843	0.000998891	0.0034978
chr16	31117012	31117494	intergenic	VKORC1,BCKDK	8.50384	7.35062	-0.829186	0.000522598	0.00238734
chr16	31128660	31129548	promoter	KAT8	10.4633	9.57603	-0.828199	0.00198776	0.00536779
chr16	31153024	31154305	exonic	PRSS36	11.0139	10.2408	-0.869546	0.00293534	0.0069059
chr16	31469860	31471590	promoter	ARMC5	11.5901	10.682	-0.924098	0.00112033	0.00375146
chr16	31724317	31725290	promoter	ZNF720	9.26779	8.58095	-0.771039	0.000480964	0.00227398
chr16	31880817	31881243	intergenic	ZNF720,ZNF267	7.41295	6.42786	-0.863896	0.000748778	0.00295203
chr16	31884864	31885685	promoter	ZNF267	8.96462	8.24426	-0.771012	0.000252581	0.001602
chr16	31888669	31889130	intronic	ZNF267	7.36747	6.17658	-0.783043	0.00269302	0.00652322
chr16	46864515	46865627	promoter	C16orf87	10.9969	10.1781	-0.922414	7.91846e-05	0.000918743
chr16	46917488	46918656	promoter	GPT2	10.5448	9.82151	-0.79318	0.000658782	0.00273044
chr16	46919831	46920455	intronic	GPT2	8.32684	6.86052	-0.780379	0.00290973	0.00686436
chr16	47175621	47176014	intronic	NETO2	8.50005	7.33348	-1.22222	0.000220812	0.00149812
chr16	47177095	47178562	promoter	NETO2	9.96801	8.96747	-0.814525	3.30527e-05	0.000629562
chr16	48087124	48087759	intergenic	LOC101927132,ABCC12	8.05253	6.89667	-1.07874	7.09713e-05	0.000874308
chr16	48160723	48161463	intronic	ABCC12	7.95009	6.94678	-0.840361	3.16614e-05	0.000616176
chr16	48198736	48199538	downstream	ABCC11	8.06651	7.43921	-0.81926	6.50357e-06	0.000372838
chr16	48310018	48310465	ncRNA_intronic	MIR548AE2	7.9668	6.9873	-0.885418	0.00190134	0.00522122
chr16	48399259	48400740	promoter	SIAH1	10.3652	9.289	-0.839337	0.000962094	0.00341993
chr16	48420913	48421190	ncRNA_intronic	MIR5095	7.6685	6.79583	-0.80559	0.00234701	0.00596289
chr16	48427349	48428411	ncRNA_intronic	MIR5095	9.03476	8.32368	-0.811844	0.00336128	0.00757384
chr16	48533820	48534324	ncRNA_intronic	MIR5095	7.3582	6.24342	-0.888656	0.00117336	0.00386057
chr16	48570013	48571023	ncRNA_intronic	MIR5095	9.47578	8.63536	-0.7879	0.000956603	0.00340737
chr16	48571833	48572397	ncRNA_intronic	MIR5095	8.67238	7.66621	-0.809963	0.00289301	0.00683835
chr16	48575816	48576382	ncRNA_intronic	MIR5095	9.18824	8.07059	-0.941361	0.0013422	0.00419645
chr16	48592227	48592793	ncRNA_intronic	MIR5095	7.16646	6.21743	-0.787083	0.000831407	0.00313085
chr16	48656966	48658013	ncRNA_exonic	MIR5095	9.46489	8.70715	-0.814219	0.000418663	0.00209834
chr16	49315453	49316537	promoter	CBLN1	10.2834	9.26615	-0.799548	0.000784416	0.00303327
chr16	50099573	50100718	promoter	HEATR3	10.1198	9.33198	-0.783915	0.000170706	0.00132146
chr16	50218742	50219545	intronic	PAPD5	7.48844	6.05262	-0.791333	0.000986989	0.00347355
chr16	50402197	50403240	promoter	BRD7	9.61645	8.79372	-0.813933	2.63171e-06	0.000301665
chr16	52405559	52406582	intergenic	CASC22,TOX3	7.24855	6.29127	-0.853668	0.00209955	0.00555802
chr16	53086434	53086825	promoter	LOC105371267	7.44533	6.38787	-0.83517	4.53917e-05	0.000710136
chr16	53241683	53242644	intronic	CHD9	9.08371	8.19047	-0.883404	0.000198061	0.00142102
chr16	53536542	53538431	promoter	AKTIP	11.8688	11.1147	-0.776377	0.00217001	0.0056738
chr16	53737423	53738401	promoter	FTO	10.9961	10.1424	-0.901189	0.00134039	0.00419273
chr16	55536589	55537347	exonic	MMP2	9.18332	8.30381	-0.825577	0.00167951	0.00483914
chr16	56224535	56225846	promoter	LOC283856	10.4921	9.4508	-0.780869	0.000265124	0.00164449
chr16	56458464	56459832	promoter	AMFR	10.0582	9.08959	-0.770887	7.84891e-05	0.000914121
chr16	56642082	56642664	promoter	MT2A	9.77743	8.85926	-0.803551	0.00181502	0.00507826
chr16	56643513	56643755	downstream	MT2A	7.42501	6.56228	-0.856599	0.000889803	0.0032619
chr16	57278507	57279679	promoter	ARL2BP	10.7758	9.78455	-0.774119	0.00234983	0.00596562
chr16	57505591	57506190	UTR3	DOK4,POLR2C	7.88369	6.55229	-0.815858	0.00426891	0.0088814
chr16	57897369	57897955	intergenic	LOC388282,CNGB1	7.47068	6.41541	-0.824717	0.00163725	0.00476677
chr16	58066684	58067392	intronic	MMP15	8.78393	7.60412	-0.785638	0.00218479	0.00569911
chr16	58153082	58153745	intronic	CFAP20	9.02574	7.53763	-0.976242	0.00203286	0.00544716
chr16	58764757	58765189	intronic	GOT2	7.45875	6.53648	-0.834565	4.16286e-05	0.000684393
chr16	58767505	58768632	promoter	GOT2	9.87074	9.20613	-0.769056	1.25499e-05	0.000447568
chr16	58789876	58790651	intergenic	GOT2,APOOP5	7.78372	6.95388	-0.781702	0.000792395	0.00304942
chr16	66729843	66731310	promoter	CMTM4	10.646	9.59526	-0.849797	0.000328689	0.00184547
chr16	66784983	66786031	promoter	DYNC1LI2	9.81286	8.94559	-0.815567	8.48908e-05	0.000943499
chr16	66864292	66865233	promoter	NAE1	9.28551	8.35659	-0.794716	0.000147663	0.00123211
chr16	66906836	66907663	intergenic	CA7,PDP2	9.08182	8.27384	-0.801795	0.000673155	0.00276973
chr16	66913855	66915190	promoter	PDP2	10.4875	9.54241	-0.785345	0.00132679	0.00416757
chr16	67225790	67226406	promoter	E2F4	9.20799	8.06849	-0.800987	0.00305583	0.00709542
chr16	68877246	68878175	promoter	TANGO6	9.22071	8.38178	-0.769023	0.00160503	0.00470637
chr16	69344687	69345898	promoter	VPS4A	10.6786	9.73964	-0.844038	0.00336829	0.00758199
chr16	70472428	70473697	promoter	ST3GAL2	10.6995	9.86149	-0.792549	0.00144701	0.00440329
chr16	71669464	71670010	UTR3	MARVELD3	7.19361	6.06508	-1.02032	0.000427654	0.00212501
chr16	72042286	72043070	promoter	DHODH	10.6262	9.61257	-0.97702	0.000827935	0.00312375
chr16	72127158	72128335	promoter	DHX38,TXNL4B	11.0204	10.2236	-0.849469	0.00122425	0.00396786
chr16	72698219	72699384	promoter	LINC01572	10.0636	9.33253	-0.798736	0.000580436	0.0025342
chr16	73026070	73026629	intronic	ZFHX3	7.85815	6.86129	-0.817538	0.00279727	0.00668916
chr16	73087924	73088355	intronic	ZFHX3	6.93973	6.2309	-0.874951	0.000820532	0.00311051
chr16	73187917	73188618	intergenic	C16orf47,LINC01568	7.24721	6.79529	-0.782722	0.000172924	0.00132963
chr16	74640205	74641509	promoter	GLG1	10.0102	9.18493	-0.859697	2.34097e-05	0.000553401
chr16	75018358	75019503	promoter	WDR59	10.6979	9.82091	-0.817587	0.00154491	0.00459377
chr16	75144557	75145655	UTR3	ZNRF1	9.86127	9.18811	-0.777816	0.000465121	0.00222558
chr16	75182096	75183158	promoter	ZFP1	10.3432	9.49072	-0.835093	3.14765e-05	0.000614353
chr16	75278971	75279865	intronic	BCAR1	10.1134	8.95282	-0.877005	0.000346382	0.00190002
chr16	75505632	75506032	downstream	CHST6	7.24855	6.5258	-0.819277	0.000290475	0.00172873
chr16	75656632	75657561	promoter	ADAT1	10.1071	9.24344	-0.883332	0.000433328	0.00213767
chr16	75681215	75682893	promoter	KARS,TERF2IP	10.6906	9.89863	-0.783061	3.10108e-05	0.000612807
chr16	77224122	77225440	promoter	MON1B	11.1777	10.5466	-0.783813	0.000188764	0.00139141
chr16	77876896	77877937	intronic	VAT1L	8.93427	7.74627	-0.845535	0.0005717	0.00251276
chr16	78133047	78134227	promoter	WWOX	10.9718	10.2238	-0.827584	0.000455213	0.00219787
chr16	78156587	78157305	intronic	WWOX	7.77358	7.18657	-0.791289	1.3036e-05	0.00045025
chr16	78326755	78327943	intronic	WWOX	8.62316	7.6064	-0.801361	0.000174122	0.00133512
chr16	78829980	78830536	intronic	WWOX	7.57025	6.65631	-0.783821	0.00116368	0.00384029
chr16	79471566	79472738	intergenic	WWOX,MAF	10.1077	8.87166	-0.889772	0.000590643	0.00255923
chr16	79757372	79758075	ncRNA_intronic	MAFTRR	8.43125	7.04055	-0.855247	0.000367361	0.00195905
chr16	80062713	80063526	intergenic	LINC01229,LOC102724084	8.60586	6.85714	-1.10506	0.000344075	0.00189362
chr16	81069166	81070322	promoter	ATMIN	9.63592	8.6676	-0.796487	4.33084e-05	0.00069477
chr16	81129376	81130441	promoter	GCSH	11.2661	10.468	-0.847263	0.00167951	0.00483914
chr16	81222433	81223489	exonic	PKD1L2	9.34387	8.17837	-0.841581	0.0022139	0.0057482
chr16	81271894	81272657	promoter	BCO1	8.33202	6.87253	-0.886233	0.00462965	0.00938167
chr16	81285411	81286046	intronic	BCO1	7.95306	6.27741	-0.828336	0.00271188	0.00655437
chr16	84634432	84634724	intronic	COTL1	7.49806	6.06654	-0.843853	0.00267619	0.00649459
chr16	84644651	84644995	intronic	COTL1	7.45698	6.19793	-0.906349	0.00327752	0.00744406
chr16	87901906	87902295	intronic	SLC7A5	7.70976	6.57094	-0.796498	0.00390043	0.0083615
chr17	4612964	4614394	promoter	ARRB2	10.95	9.90128	-0.894749	0.00434741	0.0089905
chr17	5342066	5342945	promoter	C1QBP	9.58867	8.48802	-0.774643	0.00282383	0.00673174
chr17	6917705	6918862	promoter	C17orf49	10.936	10.007	-0.792669	0.00281673	0.00672216
chr17	7790752	7791512	intronic	CHD3	9.60708	8.5462	-0.895068	0.002468	0.00616567
chr17	10600431	10601443	promoter	SCO1	9.51512	8.77358	-0.779699	0.000193109	0.00140474
chr17	11900041	11901300	promoter	ZNF18	10.5498	9.68702	-0.79263	0.000241991	0.0015688
chr17	12920782	12922011	promoter	ELAC2	10.5269	9.82835	-0.815642	0.00112746	0.00376748
chr17	14203897	14204894	promoter	HS3ST3B1	10.7251	9.9512	-0.774376	0.00123481	0.00398774
chr17	14205789	14206208	intronic	HS3ST3B1	9.00912	8.08724	-0.805304	0.00016663	0.00130458
chr17	15160635	15161450	intronic	PMP22	8.60642	7.57696	-0.830377	0.00186702	0.00516242
chr17	15360382	15361474	intronic	CDRT4,TVP23C-CDRT4	8.71987	7.78708	-0.801009	0.00035219	0.00191479
chr17	15466595	15467247	promoter	TVP23C,TVP23C-CDRT4	8.45909	7.73559	-0.800833	0.00115613	0.00382359
chr17	15554660	15555413	exonic	TRIM16	8.78274	8.10888	-0.774454	0.00304966	0.00708711
chr17	15602641	15603319	promoter	ZNF286A	9.52943	8.71308	-0.948309	0.00102262	0.00354879
chr17	15901829	15902077	intronic	ZSWIM7	7.16245	6.30434	-0.797182	0.000873141	0.00322557
chr17	15902470	15903683	promoter	TTC19,ZSWIM7	10.6609	9.7184	-0.820686	0.00155973	0.00462117
chr17	16189165	16190174	intronic	PIGL	8.97922	8.27479	-0.813656	0.00217894	0.00569003
chr17	16281239	16281718	intergenic	CENPV,UBB	8.17806	6.8699	-0.811196	0.0023928	0.00603757
chr17	16438757	16439613	intergenic	LRRC75A,ZNF287	9.59482	8.64304	-0.887279	0.00252195	0.00624751
chr17	16487498	16488077	intergenic	ZNF287,ZNF624	8.859	7.9562	-0.995615	0.00081615	0.00310203
chr17	18684223	18684910	promoter	TVP23B	9.81888	8.55068	-1.03057	0.00279367	0.00668411
chr17	18760973	18761952	promoter	PRPSAP2	10.059	9.07656	-0.777625	0.00201176	0.00540948
chr17	18966702	18967467	intergenic	GRAP,LOC388436	8.99413	8.19271	-0.969998	0.00381087	0.00823514
chr17	20058895	20060017	promoter	SPECC1	9.66759	8.62109	-0.906631	0.00205755	0.00548702
chr17	20130082	20130506	intronic	SPECC1	7.14087	6.18768	-0.78777	0.00392106	0.00838679
chr17	20811278	20812283	intergenic	CCDC144NL-AS1,LOC339260	9.28017	8.48325	-0.781035	0.0013089	0.00413011
chr17	20945409	20947185	promoter	USP22	11.5856	10.7535	-0.838384	0.000992287	0.00348224
chr17	21116939	21118441	promoter	TMEM11	10.8001	9.94091	-0.842333	0.000526812	0.00239769
chr17	21187496	21188280	promoter	MAP2K3	10.8832	10.0347	-0.885094	0.00342776	0.00767165
chr17	21190998	21191776	promoter	MAP2K3	10.34	9.31424	-0.878737	0.000145884	0.00122485
chr17	25659385	25660543	intergenic	WSB1,TBC1D3P5	10.887	10.0152	-0.825725	0.00279068	0.00667924
chr17	25853650	25854029	intronic	KSR1	7.31353	6.23852	-0.837668	0.00131879	0.00415225
chr17	26219838	26220706	promoter	LYRM9	9.84675	8.96407	-0.784111	0.00097359	0.00344537
chr17	26903735	26904479	promoter	ALDOC	10.1437	8.73173	-0.913579	0.00282563	0.00673438
chr17	26971714	26972669	promoter	KIAA0100	10.1137	9.12769	-0.778028	0.00437485	0.00902767
chr17	27055518	27056233	promoter	NEK8	9.85273	8.93238	-0.807436	0.00467732	0.00944019
chr17	27278076	27279796	promoter	PHF12	11.5518	10.6047	-0.801308	0.00447896	0.00917758
chr17	27309075	27309838	intronic	SEZ6	8.15148	7.20863	-0.781276	0.00106274	0.00363463
chr17	27369549	27370321	promoter	PIPOX	7.7615	6.52306	-0.769473	0.00365957	0.00801695
chr17	27466964	27468303	intronic	MYO18A	9.23769	8.34549	-0.790924	0.000623164	0.00263946
chr17	27472381	27472698	intronic	MYO18A	7.7538	6.71865	-0.81475	0.00275111	0.00661604
chr17	27475583	27476261	intronic	MYO18A	9.92553	8.94244	-0.793928	0.00506425	0.0099689
chr17	28033360	28034253	intronic	SSH2	7.57997	6.7688	-0.861653	0.000651879	0.00271325
chr17	28431543	28432146	intronic	EFCAB5	8.07897	7.21708	-0.825755	0.00109789	0.00370568
chr17	30228379	30229289	promoter	UTP6	10.2755	9.12596	-1.00068	0.00412427	0.00867805
chr17	30263617	30264573	promoter	SUZ12	9.15205	8.15138	-0.797742	0.00166403	0.00481301
chr17	30813054	30814451	promoter	CDK5R1	10.4037	9.35017	-0.818374	0.000967094	0.00343349
chr17	30846227	30846893	intronic	MYO1D	7.6146	6.69116	-0.825253	0.000660498	0.00273412
chr17	33349553	33350207	ncRNA_intronic	RAD51L3-RFFL	7.97171	6.77412	-0.859395	0.00268669	0.00651237
chr17	33571316	33571945	intronic	SLFN5	8.32554	7.46334	-0.844474	7.73724e-05	0.000909216
chr17	34135880	34137109	promoter	TAF15	10.6841	9.84043	-0.804801	0.00399961	0.00849382
chr17	36413108	36413672	promoter	LOC440434	9.20212	7.92145	-1.03206	0.00393897	0.00841114
chr17	43306280	43306903	intronic	FMNL1	8.53798	7.70958	-0.769103	0.00045969	0.00221034
chr17	43697410	43698144	promoter	MGC57346	7.71792	6.18574	-1.05384	4.73431e-05	0.000722437
chr17	45177154	45178092	intergenic	ARL17A,CDC27	9.41273	8.40833	-0.769355	0.00506755	0.00997183
chr17	47295365	47295801	intronic	ABI3	7.61408	6.61939	-0.802675	9.56283e-05	0.000996534
chr17	49243127	49244756	exonic,promoter	NME1-NME2,NME2	10.3673	9.52938	-0.781824	0.00110253	0.0037152
chr17	49834143	49834991	intronic	CA10	8.00757	6.90617	-0.809925	0.000779629	0.0030214
chr17	53498513	53499685	promoter	MMD	10.3977	9.55401	-0.858373	0.000353757	0.00191953
chr17	53827998	53829062	promoter	PCTP	9.95401	9.38915	-0.820763	0.000104645	0.00103756
chr17	55927118	55928080	promoter	MRPS23	10.5283	9.55178	-0.834111	0.00274885	0.00661352
chr17	56494713	56495296	promoter	RNF43	9.50925	8.30087	-0.984189	0.00276858	0.00664118
chr17	56591815	56592196	intronic	MTMR4	9.20165	8.14229	-0.84863	0.00193265	0.00527554
chr17	56654828	56655537	intronic	TEX14	8.00381	6.79	-0.98692	0.00145088	0.00441071
chr17	57183459	57184791	promoter	TRIM37	10.6122	9.60074	-0.816327	0.00171187	0.00489854
chr17	57914529	57915450	intronic	VMP1	9.73868	8.9894	-0.850857	0.00449594	0.00919743
chr17	60500939	60501803	promoter	METTL2A	8.35932	7.44864	-0.799009	0.000858464	0.00319286
chr17	61818491	61820289	promoter	STRADA	10.5089	9.58322	-0.788972	0.00336592	0.00757901
chr17	62961863	62962389	downstream	AMZ2P1	7.83504	6.90253	-0.797856	0.00317214	0.00727625
chr17	62981850	62982846	intergenic	AMZ2P1,GNA13	8.8888	8.0785	-0.830688	0.00186046	0.00515413
chr17	63018875	63019559	intronic	GNA13	7.20843	6.33831	-0.775208	0.00187124	0.00517177
chr17	65417908	65418463	intronic	PITPNC1	7.45702	6.59798	-0.771636	0.00215741	0.00565471
chr17	65430081	65430693	intronic	PITPNC1	7.8716	6.57741	-0.836075	0.000387312	0.00201317
chr17	65437093	65437766	intronic	PITPNC1	7.99834	6.77818	-0.789447	0.00485416	0.00968155
chr17	66255175	66255597	promoter	ARSG	7.50331	6.63851	-0.852886	0.00450252	0.00920592
chr17	67322622	67324010	promoter	ABCA5	10.6698	9.64961	-0.77091	0.00428933	0.00890918
chr17	72747637	72748189	intronic	SLC9A3R1	9.03681	7.67048	-0.838814	0.00410842	0.00865543
chr17	73828216	73828664	intronic	UNC13D	8.36313	6.71863	-0.905951	0.00125501	0.0040285
chr17	74378160	74378761	promoter	SPHK1	8.51391	6.97714	-0.796788	0.00355047	0.00784638
chr17	74511288	74512074	intergenic	RHBDF2,CYGB	8.50358	7.81866	-0.774347	0.00436995	0.00902031
chr17	75373255	75373703	intronic	2018-09-09	7.92577	6.48604	-0.82666	0.000893696	0.00326887
chr17	80817704	80818409	intronic	TBCD	8.26516	7.03402	-0.802423	0.00102141	0.00354654
chr18	158101	159184	promoter	USP14	10.7635	9.97502	-0.827624	0.000250908	0.00159676
chr18	500213	501054	promoter	COLEC12	8.69113	7.86029	-0.781158	0.000111591	0.00107021
chr18	985374	985936	intergenic	ADCYAP1,LINC00470	7.1706	6.29654	-0.774495	0.000598644	0.00258152
chr18	2588919	2589730	exonic	NDC80	7.73754	6.90919	-0.937451	2.66408e-05	0.000580693
chr18	2636274	2637583	intergenic	NDC80,CBX3P2	8.27175	7.66533	-0.77357	0.000196556	0.00141801
chr18	3012482	3013773	promoter	LPIN2	11.0332	10.2062	-0.773998	0.000124219	0.00113177
chr18	3296742	3297778	intergenic	MYL12B,TGIF1	8.9073	8.12978	-0.803485	6.10318e-05	0.000811652
chr18	3447909	3448592	intronic	TGIF1	10.4058	9.66397	-0.920853	0.000167434	0.00130827
chr18	3453728	3454155	promoter	TGIF1	7.65588	7.41295	-0.78255	0.00109767	0.00370543
chr18	3604543	3605386	ncRNA_intronic	DLGAP1-AS2	8.39256	7.95415	-0.806578	9.31455e-06	0.000410642
chr18	4083544	4084708	intronic	DLGAP1	7.8414	7.17538	-0.947486	3.12808e-05	0.000614271
chr18	5456528	5457190	intronic	EPB41L3	8.86399	8.12686	-0.774829	0.000354647	0.00192165
chr18	6201246	6201815	intronic	L3MBTL4	7.32394	6.17564	-1.12609	2.64696e-05	0.000579528
chr18	7740764	7741379	intronic	PTPRM	7.53594	6.23189	-0.837664	0.0014153	0.00434056
chr18	7754613	7755154	intronic	PTPRM	8.3743	7.18566	-0.864662	0.00194081	0.00529096
chr18	9073574	9074189	intergenic	MTCL1,NDUFV2	8.77162	7.77156	-0.820433	0.000885183	0.00325272
chr18	9101725	9102038	promoter	NDUFV2	7.13721	6.38053	-0.821446	0.000622447	0.00263836
chr18	9474822	9476208	promoter	RALBP1	11.4445	10.5763	-0.827617	0.00243308	0.00610602
chr18	9823775	9824803	intronic	RAB31	9.0083	7.65814	-0.774993	0.00327414	0.00743845
chr18	9834735	9835692	intronic	RAB31	7.90766	6.48702	-0.784835	0.00500472	0.00988372
chr18	11260749	11261677	intergenic	PIEZO2,LINC01255	7.84639	7.21579	-0.802333	0.000675078	0.00277508
chr18	11947164	11948131	intergenic	MPPE1,IMPA2	9.81299	9.1067	-0.774189	0.00165276	0.00479392
chr18	11980417	11982255	promoter	IMPA2	11.7082	11.0658	-0.774722	0.00165436	0.00479614
chr18	12376619	12378001	promoter	AFG3L2	11.925	11.126	-0.849655	0.00101136	0.00352304
chr18	12839096	12840014	intronic	PTPN2	7.5235	6.84537	-0.838037	0.000247743	0.00158701
chr18	12947043	12948708	promoter	SEH1L	11.8047	11.1899	-0.818466	0.00113876	0.00378908
chr18	13216103	13216602	intergenic	CEP192,LDLRAD4	8.52031	7.57239	-0.859006	0.000124744	0.00113406
chr18	13629873	13631193	intronic	LDLRAD4	8.94095	8.25682	-0.824921	0.000139341	0.00119762
chr18	14178644	14179561	promoter	ANKRD20A5P	9.31858	8.06126	-0.967706	9.69966e-05	0.0010009
chr18	14408851	14409592	intergenic	CYP4F35P,CXADRP3	7.19318	6.07212	-0.862597	6.39746e-05	0.000830135
chr18	14415441	14416211	intergenic	CYP4F35P,CXADRP3	7.22423	6.11329	-1.06961	2.30145e-07	0.000241952
chr18	14430782	14431621	intergenic	CYP4F35P,CXADRP3	9.54403	8.74068	-0.949993	1.98518e-06	0.000291274
chr18	18690842	18692432	promoter	ROCK1	11.1258	10.545	-0.830622	0.000166826	0.0013058
chr18	19191896	19192751	promoter	SNRPD1	9.72119	8.91022	-0.885408	4.64639e-05	0.000719062
chr18	19262203	19263069	intronic	ABHD3	7.96344	7.13783	-0.782423	0.000163471	0.00129164
chr18	19283700	19285244	promoter	ABHD3	10.7376	10.0097	-0.784577	2.30704e-05	0.000548482
chr18	19320383	19322028	promoter	MIB1	11.1572	10.5046	-0.790773	4.03309e-05	0.000676464
chr18	20651277	20651755	intergenic	RBBP8,CABLES1	7.33251	6.37433	-0.786655	0.0010862	0.00368184
chr18	21017303	21018098	promoter	TMEM241	8.45291	7.76368	-0.772317	0.000485014	0.00228238
chr18	21032684	21033937	promoter	RIOK3	10.4762	9.63734	-0.859566	0.000273942	0.00167219
chr18	21163538	21163766	intronic	NPC1	7.32961	6.37183	-0.872837	0.000301622	0.00176376
chr18	21718338	21719625	promoter	CABYR	9.85259	8.78144	-0.819666	0.000206002	0.00145142
[truncated: 3,002 more rows]
